# Supplementary material for: Transcriptomic and metabolomic dissection of skeletal muscle of crossbred Chongming white goats with different meat production performance
Source: BMC Genomics. 2024 May 4;25:443. doi: 10.1186/s12864-024-10304-3 (PMC11069289; doi:10.1186/s12864-024-10304-3)
Supplement: Supplementary file 1 — Additional file 1: Supplementary DATA_S1: Additional data on goat sample information and RNA-seq sequencing [file 12864_2024_10304_MOESM1_ESM.xlsx]

## Sheet: The information of goat samples
3 Month
Sample_ID	Birth date	birth weight（kg）	Mother_ID	Number of lambs	Gender	Weight of 3 Month (kg)	Weight gain (kg)	Daily weight gain (kg)	Height (cm)	Body length (cm)	Chest size (cm)	Collection date	Carcass weight (Kg)
M2112	2022-03-27	1.58	F7547	2	Male	6.6	5.02	0.0539785	41.9	41.5	41.2	2022-06-30	2.6
M2144	2022-04-07	3.83	F9083	2	Male	7.6	3.77	0.0418889	44.9	43.1	44.5	2022-07-12	2.9
M2195	2022-05-26	2.87	F7636	2	Male	6.8	3.93	0.0436667	41.8	44.9	43.1	2022-08-25	3.3
M2192	2022-05-26	1.78	F1038	2	Male	6.8	5.02	0.0557778	41.8	44.9	43.1	2022-08-26	3.2
M2120	2022-03-29	2.8	F8059	2	Male	15.5	12.7	0.141111	51	52.3	55.1	2022-06-28	7.1
M2145	2022-04-07	4.74	F9083	2	Male	18.7	13.96	0.155111	56.6	54.5	58.8	2022-07-13	8.3
M2229	2022-06-15	2.5	FZ907	2	Male	11	8.5	0.0944444	48.3	50.2	47.5	2022-09-15	5.2
M2266	2022-08-01	3.28	FZ905	2	Male	14	10.72	0.119111	53.5	57	52	2022-11-06	5.7
6 Month
Sample_ID	Birth date	birth weight（kg）	Mother_ID	Number of lambs	Gender	Weight of 3 Month (kg)	Weight gain (kg)	Daily weight gain (kg)	Height (cm)	Body length (cm)	Chest size (cm)	Collection date	Carcass weight (Kg)
M1247	2021-12-17	1.77	FH911	2	Male	9.4	7.63	0.0423889	42.9	46.4	48.7	2022-06-20	3.2
M2068	2022-02-26	1.85	FZ036	2	Male	10	8.15	0.0452778	45.4	47.3	48.5	2022-08-27	3.5
M2171	2022-04-30	2.76	F9066	2	Male	9.5	6.74	0.0374444	45.7	45.1	46.5	2022-08-28	3
M2176	2022-05-13	2.27	F0092	2	Male	9.2	6.93	0.0385	43	42	52	2022-11-14	2.3
M1153	2021-09-05	3.48	F8288	2	Male	19.1	15.62	0.0867778	56.5	51.9	58.5	2022-03-05	8
M1261	2021-12-22	2.77	BF015	2	Male	17.3	14.53	0.0807222	51.8	57.1	56.8	2022-06-18	6.6
M2011	2022-01-14	3.09	F8061A	2	Male	17.1	14.01	0.0778333	61.2	53.2	56.8	2022-07-14	7
M2071	2022-02-27	2.29	F8244	2	Male	19.9	17.61	0.0978333	51.9	63.4	59.3	2022-08-29	7.5
12 Month
Sample_ID	Birth date	birth weight（kg）	Mother_ID	Number of lambs	Gender	Weight of 3 Month (kg)	Weight gain (kg)	Daily weight gain (kg)	Height (cm)	Body length (cm)	Chest size (cm)	Collection date	Carcass weight (Kg)
M1127	2021-07-01	2.26	F8108	2	Male	13.44	11.18	0.0368219	45.5	55.4	57.3	2022-06-29	6.1
M1172	2021-10-13	2.16	FZ941	2	Male	14.6	12.44	0.04	45	51.5	53.4	2022-10-13	4.4
M1196	2021-10-30	1.98	F0001	2	Male	12.12	10.14	0.0332055	46.9	50.9	53.1	2022-10-31	4.9
M1194	2021-10-30	3.12	F8029	2	Male	14.88	11.76	0.0407671	51.8	56.5	58.5	2022-10-30	5.7
M1152	2021-09-05	1.87	FZ818	2	Male	25.13	23.26	0.0688493	61.2	57.5	61.6	2022-09-07	9.3
M1165	2021-10-09	2.23	F8264	2	Male	29.7	27.47	0.0813699	62.5	68.1	74.7	2022-10-09	13.1
M1177	2021-10-14	3	FZ821	2	Male	33.8	30.8	0.0926027	60.9	66.8	71.8	2022-10-15	15.7
M1228	2021-11-28	2.43	FZ086	2	Male	28	25.57	0.07	70.5	63.9	64.4	2022-11-29	10.7
slow-growing group
fast-growing group

## Sheet: Total RNA-seq Expression Data
Gene_id	Gene_name	Gene_description	M2112_L	M2144_L	M2195_L	M2192_L	M2120_L	M2145_L	M2229_L	M2266_L	M1247_L	M2068_L	M2171_L	M2176_L	M1153_L	M1261_L	M2011_L	M2071_L	M1127_L	M1172_L	M1196_L	M1194_L	M1152_L	M1165_L	M1177_L	M1228_L	M2112_T	M2144_T	M2195_T	M2192_T	M2120_T	M2145_T	M2229_T	M2266_T	M1247_T	M2068_T	M2171_T	M2176_T	M1153_T	M1261_T	M2011_T	M2071_T	M1127_T	M1172_T	M1196_T	M1194_T	M1152_T	M1165_T	M1177_T
ENSCHIG00000000001		-	0	0	0	0	0	0	0	0	0	0	0	0	0	0	0	0	0	0	0	0	0	0	0	0	0	0	0	0	0	0	0	0	0	0	0	0	0	0	0	0	0	0	0	0	0	0	0
ENSCHIG00000000002		-	126.8	27.48	370.97	141.77	277.02	81.46	43.24	80.85	54.85	18.41	115.49	26.66	47.49	41.36	64.46	32.64	22.87	212.3	113.34	49.83	18.35	491	34.4	12.42	83.28	40.09	208.87	101.17	166.12	136.81	29.62	65.26	34.69	15.8	49.4	17.4	25.41	32.9	26.21	25.6	18.63	34.35	29.46	28.33	36.06	181.75	14.13
ENSCHIG00000000003		-	0	0	0	0	0	0	0	0	0	0	0	0	0	0	0	0	0	0	0	0	0	0	0	0	0	0	0	0	0	0	0	0	0	0	0	0	0	0	0	0	0	0	0	0	0	0	0
ENSCHIG00000000004		-	755.08	103.28	744.2	178.77	455.48	342.32	124.33	145.27	187.41	206.95	325.87	187.17	192.03	135.74	203.26	94.31	292.87	623.35	400.69	109.41	92.15	476.78	246.8	144.34	349.06	101.21	297.81	131.23	476.36	400.83	95.3	78.86	146.96	122.24	132.95	65.12	88.62	127.6	110.69	76.75	201.81	167.12	202.88	60.88	73.35	154.07	71.26
ENSCHIG00000000005		-	0	0	0	0	0	0	0	0	0	0	0	0	0	0	0	0	0	0	0	0	0	0	0	0	0	0	0	0	0	0	0	0	0	0	0	0	0	0	0	0	0	0	0	0	0	0	0
ENSCHIG00000000006	ND1	NADH dehydrogenase subunit 1 [Source:NCBI gene (formerly Entrezgene);Acc:1485856]	18343	1938.32	2326.34	2777.16	2363.18	2584.39	2419.01	3718.18	3263.36	8680.55	1903.65	2638.53	2315.9	2517.56	1932.49	1992.04	13999.9	4016.98	3187.61	3075.28	2006.59	3501.37	4486.38	8489.72	14740	2827.1	3751.02	2973.18	2409.06	2614.13	2216.27	2511.98	3741.41	10671.9	2616.21	3291.12	3891.93	3046.16	2525.75	2488.49	13460.4	3299.24	2883.33	3052.65	2411.56	3117.29	2877.12
ENSCHIG00000000007		-	0	0	0	0	0	0	0	0	0	0	0	0	0	0	0	0	0	0	0	0	0	0	0	0	0	0	0	0	0	0	0	0	0	0	0	0	0	0	0	0	0	0	0	0	0	0	0
ENSCHIG00000000008		-	0	0	0	0	0	0	0	0	0	0	0	0	0	0	0	0	0	0	0	0	0	0	0	0	0	0	0	0	0	0	0	0	0	0	0	0	0	0	0	0	0	0	0	0	0	0	0
ENSCHIG00000000009		-	0	0	0	0	0	0	0	0	0	0	0	0	0	0	0	0	0	0	0	0	0	0	0	0	0	0	0	0	0	0	0	0	0	0	0	0	0	0	0	0	0	0	0	0	0	0	0
ENSCHIG00000000010	ND2	NADH dehydrogenase subunit 2 [Source:NCBI gene (formerly Entrezgene);Acc:1485857]	3700.36	1837.77	3501.11	1584.51	2736.64	4718.34	1951.09	1727.56	3386.76	3257.15	2622.27	3619.98	1397.45	1336.04	2355.14	2756.62	5602.01	5732.84	5168.42	3227.95	1348.64	6944.94	3853.13	4082.5	4633.21	2129.89	2191.35	1462.44	3118.39	3262.68	1333.72	1085.1	3041.12	2538.17	3392.67	2634.8	2033.23	1577.28	930.81	2155.03	2700.64	1212.81	3803.31	1296.44	507.66	2104.46	1688.95
ENSCHIG00000000011		-	0	0	0	0	0	0	0	0	0	0	0	0	0	0	0	0	0	0	0	0	0	0	0	0	0	0	0	0	0	0	0	0	0	0	0	0	0	0	0	0	0	0	0	0	0	0	0
ENSCHIG00000000012		-	0	0	0	0	0	0	0	0	0	0	0	0	0	0	0	0	0	0	0	0	0	0	0	0	0	0	0	0	0	0	0	0	0	0	0	0	0	0	0	0	0	0	0	0	0	0	0
ENSCHIG00000000013		-	0	0	0	0	0	0	0	0	0	0	0	0	0	0	0	0	0	0	0	0	0	0	0	0	0	0	0	0	0	0	0	0	0	0	0	0	0	0	0	0	0	0	0	0	0	0	0
ENSCHIG00000000014		-	0	0	0	0	0	0	0	0	0	0	0	0	0	0	0	0	0	0	0	0	0	0	0	0	0	0	0	0	0	0	0	0	0	0	0	0	0	0	0	0	0	0	0	0	0	0	0
ENSCHIG00000000015		-	0	0	0	0	0	0	0	0	0	0	0	0	0	0	0	0	0	0	0	0	0	0	0	0	0	0	0	0	0	0	0	0	0	0	0	0	0	0	0	0	0	0	0	0	0	0	0
ENSCHIG00000000016	COX1	cytochrome c oxidase subunit I [Source:NCBI gene (formerly Entrezgene);Acc:1485858]	37832.4	20686	14871.4	15296.7	18092.5	9257.75	19925.1	20778.1	18390.7	25376.1	13615.4	13481.6	18959.9	16076.8	17752.2	16429.1	45183.8	16899.6	24016.1	18892.3	15446.5	19739.5	23547.7	32151.1	47721.7	20496.1	17899.6	19026.2	12718.4	13124.6	17293.3	17851.4	22048.5	37375.2	14453.4	13815.1	21735.5	20522.8	18365.5	15542.2	41238	19330.1	20982.7	16376	19365.3	17037.2	16721.2
ENSCHIG00000000017		-	0	0	0	0	0	0	0	0	0	0	0	0	0	0	0	0	0	0	0	0	0	0	0	0	0	0	0	0	0	0	0	0	0	0	0	0	0	0	0	0	0	0	0	0	0	0	0
ENSCHIG00000000018		-	0	0	0	0	0	0	0	0	0	0	0	0	0	0	0	0	0	0	0	0	0	0	0	0	0	0	0	0	0	0	0	0	0	0	0	0	0	0	0	0	0	0	0	0	0	0	0
ENSCHIG00000000019	COX2	cytochrome c oxidase subunit II [Source:NCBI gene (formerly Entrezgene);Acc:1485859]	10650.9	9775.49	13619.9	6092.49	13537.1	7710.57	10554.7	6551.83	10024.9	7455.87	12428.9	10883.4	7075.17	7488.86	10680.3	9815.44	11538	13755.8	20855.9	9234.48	5854.7	12526.9	7828.13	6615.6	7554.32	7227.5	7165.34	6676.74	12124.1	9660.69	8551.29	3938.85	8478.57	5017.54	6182.39	4609.99	6376.9	7999.63	7996.4	6462.53	8317.84	5856.86	11869.5	5364.9	5808.59	7038.5	4614.72
ENSCHIG00000000020		-	0	0	0	0	0	0	0	0	0	0	0	0	0	0	0	0	0	0	0	0	0	0	0	0	0	0	0	0	0	0	0	0	0	0	0	0	0	0	0	0	0	0	0	0	0	0	0
ENSCHIG00000000021	ATP8	ATP synthase F0 subunit 8 [Source:NCBI gene (formerly Entrezgene);Acc:1485860]	72532	0	13.17	0	0	0	0	0	0	47784.9	0	0	0	0	0	8.34	72721	0	0	0	0	0	0	41283.8	70680.9	2.77	4.69	0	0	0	5.8	0	0	56936.5	0	4.64	0	0	0	0	55459.2	0	0	0	0	0	0
ENSCHIG00000000022	ATP6	ATP synthase F0 subunit 6 [Source:NCBI gene (formerly Entrezgene);Acc:1485861]	10717.6	0.97	0.4	0	0	1.25	0.51	0.61	0.77	7595.1	0.39	0.75	1.74	0.24	0.64	0.55	11291.2	0.31	0.6	0.58	0	2.35	0.88	10712.5	15378.9	0	0.25	0.6	0.29	0	0	0	0	10563.5	0.99	0	0.51	0.52	0	1.76	8730.78	0	0.55	0.52	0	0	0
ENSCHIG00000000023	COX3	cytochrome c oxidase subunit III [Source:NCBI gene (formerly Entrezgene);Acc:1485862]	21486.8	6559	5078.83	5941.34	6673.74	3813.52	7204.94	8145.32	7669.78	12795.8	4925.19	6013.91	7162.1	6568.86	6483.87	7686.7	19037	7362.55	9732.74	6963.12	5475.42	6780.16	7440.06	11386	21772.9	6029.16	5961.77	7202.97	6195.5	5821.42	6581.38	8019.54	7160.41	17633.9	5504.15	6323.34	6578.65	7117.22	7571.78	9709.93	19371.9	7401.76	10788.7	6963.03	8452.28	7518.3	6982.06
ENSCHIG00000000024		-	0	0	0	0	0	0	0	0	0	0	0	0	0	0	0	0	0	0	0	0	0	0	0	0	0	0	0	0	0	0	0	0	0	0	0	0	0	0	0	0	0	0	0	0	0	0	0
ENSCHIG00000000025	ND3	NADH dehydrogenase subunit 3 [Source:NCBI gene (formerly Entrezgene);Acc:1485863]	9410	8578.01	9751.22	11270.5	6973.77	12114.3	6846.51	8702.88	10954.7	10386.4	9649.2	8844.51	8907.08	8459.5	9084.65	10529.8	21198	10445.9	9223.71	13439.9	7706.19	17086.8	18670.2	13664.8	16756.3	7284.04	12423.8	14832.2	8118.72	12760.2	6501.85	11099.3	11585.2	11453	17030.4	15340.4	7600.43	7151.21	6404.62	13565	12755.9	12880	18422.9	12870.2	8664.77	14485.1	15324.5
ENSCHIG00000000026		-	0	0	0	0	0	0	0	0	0	0	0	0	0	0	0	0	0	0	0	0	0	0	0	0	0	0	0	0	0	0	0	0	0	0	0	0	0	0	0	0	0	0	0	0	0	0	0
ENSCHIG00000000027	ND4L	NADH dehydrogenase subunit 4L [Source:NCBI gene (formerly Entrezgene);Acc:1485864]	13567	7942.07	8962.15	4488.12	8360.36	8336.81	8710.91	9062.55	8552.55	11112	6617.64	8421.69	7382.78	6561.39	9775.35	8486.03	13450.8	8081.75	9469.44	7585.44	5620.06	7788	5987.44	6910.63	7638.87	5315.14	4685.68	4517.43	5831.52	7253.41	5989.61	4001.08	5864.75	8160.68	6542.69	6437.57	5063.88	5372.42	5453.33	6743.19	9772.19	6036.1	8462.96	6426.55	5135.58	6960.29	4626.89
ENSCHIG00000000028	ND4	NADH dehydrogenase subunit 4 [Source:NCBI gene (formerly Entrezgene);Acc:1485865]	5731.61	2667.72	2664.44	2307.06	3213.64	2662.83	3307.5	3670.04	3570.84	4142.12	2114.78	2970.78	2703.63	2729.88	3012.38	3448.54	5712.47	3553.7	4769.91	3457.51	2949.4	5272.6	4440.7	4557.22	5908.17	3521.27	3135.68	2216.04	2456.05	2526.65	2598.52	2678.47	3686.96	4676.64	3452.72	3238.57	3748.86	3106.38	2759.57	3321.8	4182.34	2692.19	3788.1	2680.69	3080.07	3871.97	2744.07
ENSCHIG00000000029		-	0	0	0	0	0	0	0	0	0	0	0	0	0	0	0	0	0	0	0	0	0	0	0	0	0	0	0	0	0	0	0	0	0	0	0	0	0	0	0	0	0	0	0	0	0	0	0
ENSCHIG00000000030		-	0	0	0	0	0	0	0	0	0	0	0	0	0	0	0	0	0	0	0	0	0	0	0	0	0	0	0	0	0	0	0	0	0	0	0	0	0	0	0	0	0	0	0	0	0	0	0
ENSCHIG00000000031		-	0	0	0	0	0	0	0	0	0	0	0	0	0	0	0	0	0	0	0	0	0	0	0	0	0	0	0	0	0	0	0	0	0	0	0	0	0	0	0	0	0	0	0	0	0	0	0
ENSCHIG00000000032	ND5	NADH dehydrogenase subunit 5 [Source:NCBI gene (formerly Entrezgene);Acc:1485866]	1985.02	495.12	681.3	443.79	556.48	256.5	633.16	470.55	563.99	1440.73	505.85	411.15	529.71	569.62	798.23	417.77	2524.34	668.3	598.82	401.39	704.33	613.7	688.36	2026.74	3652.42	684.82	1111.28	627.16	345.4	316.3	642.96	422.08	984.85	2536.32	882.54	638.6	1000.52	914.7	1197.37	513.21	2598.79	953.88	712.52	529.66	1093.79	948.1	611.58
ENSCHIG00000000033	ND6	NADH dehydrogenase subunit 6 [Source:NCBI gene (formerly Entrezgene);Acc:1485867]	1344.66	0	0	0	0	0	0	0	0	1086.32	0	0	0	0	0	0	1732.46	0	0	0	0	0	0	1151.57	2307.28	0	0	0	0	0	0	0	0	1758.3	0	0	0	0	0	0	2460.42	0	0	0	0	0	0
ENSCHIG00000000034		-	0	0	0	0	0	0	0	0	0	0	0	0	0	0	0	0	0	0	0	0	0	0	0	0	0	0	0	0	0	0	0	0	0	0	0	0	0	0	0	0	0	0	0	0	0	0	0
ENSCHIG00000000035	CYTB	cytochrome b [Source:NCBI gene (formerly Entrezgene);Acc:1485868]	11996.8	1767.73	3173.32	1998.08	3189.09	2104.43	2260.03	3410.36	2609.49	7174.66	2080.27	3419.74	2783.16	1804.88	3393.55	2966.95	12361.8	4224.69	5077.85	2710.31	1363.75	3815.39	3708.66	9801.77	14698	2431.9	2957.93	1973.31	2421.84	2749.94	1563.54	2642.3	3048.12	8486.25	1747.58	2207.71	2408.34	2182.57	1892.88	2664.8	7559.14	2122.71	2872.78	1446.44	2148.4	3157.31	2360.47
ENSCHIG00000000036		-	0	0	0	0	0	0	0	0	0	0	0	0	0	0	0	0	0	0	0	0	0	0	0	0	0	0	0	0	0	0	0	0	0	0	0	0	0	0	0	0	0	0	0	0	0	0	0
ENSCHIG00000000037		-	0	0	0	0	0	0	0	0	0	0	0	0	0	0	0	0	0	0	0	0	0	0	0	0	0	0	0	0	0	0	0	0	0	0	0	0	0	0	0	0	0	0	0	0	0	0	0
ENSCHIG00000000038		-	0	0.75	0.7	0.9	0.29	0	0.55	0.15	0.28	0.53	0.43	0.35	0.41	0.24	0	0	0	0.17	0.17	0	0.14	0.14	0	0.47	0	0.85	0	1.14	0.96	0	0	0.73	0.8	1.06	0.62	0	0.14	1.71	0.65	0.6	0.8	0.31	0	0.13	0.47	0.31	0.3
ENSCHIG00000000039		-	0.12	0	0.1	0	0.09	0	0	0	0	0.07	0	0	0.15	0	0.47	0	0	0	0	0.08	0	0	0	0	0.07	0	0	0	0	0	0	0	0	0	0	0	0	0	0	0	0	0	0.08	0	0	0	0
ENSCHIG00000000040		-	0	0	0	0	0	0	0	0	0	0	0	0	0	0	0	0	0	0	0	0	0	0	0	0	0	0	0	0	0	0	0	0	0	0	0	0	0	0	0	0	0	0	0	0	0	0	0
ENSCHIG00000000041		-	0	0	0	0	0	0	0	0	0	0	0	0	0	0	0	0	0	0	0	0	0	0	0	0	0	0	0	0	0	0	0	0	0	0	0	0	0	0	0	0	0	0	0	0	0	0	0
ENSCHIG00000000042		-	0	0	0	0	0	0	0	0	0	0	0	0	0	0	0	0	0	0	0	0	0	0	0	0	0	0	0	0	0	0	0	0	0	0	0.2	0	0	0	0	0	0	0	0	0	0	0	0
ENSCHIG00000000043		-	0.14	0.2	0.45	0.44	0.25	0.55	0.18	0	0.28	0.08	0.51	0.15	0.27	0.07	0.6	0.25	0.08	0.26	0.35	0.08	0.48	0.18	0.27	0.31	0.21	0.02	0.09	0.09	0.54	0.07	0.36	0.03	0.09	0.07	0.22	0.17	0.11	0.31	0.11	0.08	0.2	0.11	0.07	0.15	0.35	0.17	0.05
ENSCHIG00000000044		-	0	0	0	0	0	0	0	0	0	0	0	0	0	0	0	0	0	0	0	0	0	0	0	0	0	0	0	0	0	0	0	0	0	0	0	0	0	0	0	0	0	0	0	0	0	0	0
ENSCHIG00000000045	VPREB1	V-set pre-B cell surrogate light chain 1 [Source:HGNC Symbol;Acc:HGNC:12709]	0	0	0	0	0	0	0	0	0	0	0	0	0	0	0	0	0	0	0	0	0.08	0	0	0	0	0	0	0	0	0	0	0	0.04	0	0	0	0	0.08	0	0	0.04	0	0	0	0	0	0
ENSCHIG00000000046	ODF3	outer dense fiber of sperm tails 3 [Source:HGNC Symbol;Acc:HGNC:19905]	0	0	0	0	0	0	0	0	0.27	0	0	0	0	0	0	0	0	0	0	0	0	0.16	0	0.14	0	0	0	0	0	0	0	0	0	0	0	0	0	0.36	0.16	0	0	0	0	0	0	0.37	2.02
ENSCHIG00000000047		-	0	1.26	0	0	0	0	0	0	0	0	0	0	0	0	0	0	0	0.24	0	0	0	0	0	0	0	0	0	0	0	0	0	0	0	0	0	0	0	0	0	0	0	0	0	0	0	0	0
ENSCHIG00000000048		-	0	0	0	0	0	0	0	0	0	0	0	0	0	0	0	0	0	0	0	0	0	0	0	0	0	0	0	0	0	0	0	0	0	0	0	0	0	0	0.34	0	0	0	0	0	0	0.15	0.33
ENSCHIG00000000049		-	0	0	0	0	0	0	0	0	0	0	0	0	0	0	0	0	0	0	0	0	0	0	2.67	0	0	0	0	0	0	0	0	0	0	0	0	0	0	0	0	0	0	0	0	0	0	0	0
ENSCHIG00000000050		-	66.48	158.34	121.07	96.46	128.68	96.89	192.12	123.98	106.86	114.44	160.15	102.9	121.3	133.34	132.54	147.07	125.24	94.51	136.05	169.99	102.71	146.81	99.95	116.65	81.19	142.08	104.14	117.21	157.55	99.45	145.65	103.87	117.1	102.29	101.52	91.67	112.05	123.21	137.14	130.71	90.5	120.86	166.15	135.12	97.94	118.12	90.47
ENSCHIG00000000051		-	0	0	0	0	0	0	0	0	0	0	0	0	0	0	0	0	0	0	0	0	0	0	0	0	0	0	0	0	0	0	0	0	0	0	0	0	0	0	0	0	0	0	0	0	0	0	0
ENSCHIG00000000052		-	0	0	0	0	0	0	0	0	0	0	0	0	0	0	0	0	0	0	0	0	0	0	0	0	0	0	0	0	0	0	0	0	0	0	0	0	0	0	0	0	0	0	0	0	0	0	0
ENSCHIG00000000053		-	4.42	3.33	2.66	0.04	5.4	1.83	5.05	6.38	2.6	0.22	1.78	0.83	0.63	13.62	3.24	2.85	11.09	6.26	0.95	9.15	0.26	7.91	1.3	6.22	4.75	4.65	2.62	0.35	3.45	2.64	4.07	5.48	8	0.05	1.45	0.02	0.28	12.33	3.99	2.36	7.94	4.82	0.7	9.21	0.84	8.66	0.1
ENSCHIG00000000054		-	0	0	0	0	0	0	0	0	0	0	0	0	0	0	0	0	0	0	0	0	0	0	0	0	0	0	0	0	0	0	0	0	0	0	0	0	0	0	0	0	0	0	0	0	0	0	0
ENSCHIG00000000055	TMLHE	trimethyllysine hydroxylase, epsilon [Source:HGNC Symbol;Acc:HGNC:18308]	1.58	1.27	2.08	1.74	1.61	2.04	2.46	0.76	2.71	1.27	3.79	4.97	1.3	1.66	1.15	1.73	1.15	1.47	1.61	1.3	1.44	1.49	0.91	1.58	0.77	1.65	2.24	1.74	2.15	1.6	1.16	1.45	1.39	1.99	1.95	1.71	1.06	1.26	1.51	0.93	0.97	1.84	1.75	0.65	2.06	1.02	2.33
ENSCHIG00000000056		-	0	0	0	0	0	0	0	0	0	0	0	0	0	0	0	0	0	0	0	0	0	0	0	0	0	0	0	0	0	0	0	0	0	0	0	0	0	0	0	0	0	0	0	0	0	0	0
ENSCHIG00000000057	SNRPD3	small nuclear ribonucleoprotein D3 polypeptide [Source:HGNC Symbol;Acc:HGNC:11160]	204.6	200.8	235.4	200.66	155.86	317.82	159.73	147.92	157.37	209.82	197.51	246.49	164.26	162.87	192.98	181.72	117.74	210.49	146.92	143.71	128.15	104.76	90.31	110.7	128.58	132.39	187.96	170.51	182.97	262.59	149.04	136.68	128.01	149.66	171.17	188.1	102.03	140.48	154.33	158.08	140.1	177.73	201.45	139.8	132.76	137.83	121.49
ENSCHIG00000000058		-	15.35	7.48	10.53	15.22	9.24	13.31	8.44	11.45	10.2	9.79	12.71	16.32	10.02	12.88	5.73	16.59	7.76	10.27	10.48	9.65	9.79	12.15	11.21	14.86	11.58	8.87	13.89	10.35	10.05	14.12	8.11	11.18	8.21	11.78	10.4	17.49	14.03	13.57	11.6	15.54	10.78	10.96	10.12	11.53	13.04	16.28	13.58
ENSCHIG00000000059		-	0.87	0.88	1	3.12	0.46	0.94	0	0.41	0.45	1.12	1.79	1.48	1.18	2.28	2.87	0.51	0.4	1.93	0	0.88	0.8	2.96	1.24	1.58	0	0.89	0.77	1.79	0.45	1.45	0.42	1.31	1.25	0.7	0.86	1.61	0	1.4	2.14	1.76	0.75	0.88	0	1.11	0.43	1.61	0
ENSCHIG00000000060		-	0	0	0	0	0	0	0	0	0	0	0	0	0	0	0	0	0	0	0	0	0	0	0	0	0	0	0	0	0	0	0	0	0	0	0	0	0	0	0	0	0	0	0	0	0	0	0
ENSCHIG00000000061	RTL9	retrotransposon Gag like 9 [Source:HGNC Symbol;Acc:HGNC:29245]	0	0	0.02	0.03	0.01	0	0	0.03	4.15	0.01	0	0.12	0	0.01	0.05	0	0.04	0.02	0	0	0	0	0	0.03	0	0.01	0	0	0.04	0	0.01	0	0.02	0	0.04	0.04	0	0.01	0.08	0	0.02	0	0	0	0	0.09	0.11
ENSCHIG00000000062		-	0	0	0	0	0	0	0	0	0	0	0	0	0	0	0	0	0	0	0	0	0	0	0	0	0	0	0	0	0	0	0	0	0	0	0	0	0	0	0	0	0	0	0	0	0	0	0
ENSCHIG00000000063		-	0	0	0	0	0	0	0	0	0	0	0	0	0	0	0	0	0	0	0	0	0	0	0	0	0	0	0	0	0	0	0	0	0	0	0	0	0	0	0	0	0	0	0	0	0	0	0
ENSCHIG00000000064	TYSND1	trypsin like peroxisomal matrix peptidase 1 [Source:HGNC Symbol;Acc:HGNC:28531]	3.89	3.27	3.05	5.24	5.43	3.73	3.77	5.19	4.68	2.41	2.78	4.37	3.17	2.68	1.84	4.8	3.52	4.25	4.02	5.5	4.57	4.21	2.69	3.7	4.44	4.28	3.6	5.56	5.81	4.13	3.13	4.62	3.28	5.76	4.56	8.15	5.15	3.26	3.18	6.35	4.7	6.53	4.11	5.25	5.29	7.92	5.49
ENSCHIG00000000065	AIFM1	apoptosis inducing factor mitochondria associated 1 [Source:HGNC Symbol;Acc:HGNC:8768]	49.2	32.52	52.56	43.59	47.51	43.52	53.07	47.58	52.83	50.01	42.43	58.73	48.78	24.76	46.29	45.77	48.68	63.36	63.58	52.7	32.73	43.31	30.3	39.84	35.67	29.17	49.16	42.08	28.84	47.13	46.56	36.58	52.76	37.88	32.38	50.71	46.76	37.64	36.95	41.76	42.55	42.34	38.07	48.82	33.85	48.81	28.83
ENSCHIG00000000066	MCF2L	MCF.2 cell line derived transforming sequence like [Source:HGNC Symbol;Acc:HGNC:14576]	3.47	2.11	2.34	1.47	3.32	4.16	1.73	2.26	3.14	2.5	3.62	3.08	2.5	2.61	3.28	2.42	1.88	1.25	2.26	1.86	1.71	2.87	1.88	1.94	1.91	1.58	2.24	2.86	2.98	2.82	1.46	1.28	2.31	2.05	2.32	1.97	2.36	2.74	2.11	1.53	1.86	1.06	1.75	1.96	1.97	2.84	2.88
ENSCHIG00000000067	SS18	SS18 subunit of BAF chromatin remodeling complex [Source:HGNC Symbol;Acc:HGNC:11340]	4.86	3.64	9.67	6.95	5.72	12.17	3.28	3.82	6.72	7.59	9.16	9.12	2.93	2.52	8.81	5.27	4.44	11.19	4.13	2.34	2.57	3.51	2.16	3.72	2.54	3.33	4.21	3.92	5.06	6.13	2.39	1.85	3.43	2.71	6.33	3.3	1.84	2.77	3.4	1.76	2.05	4.89	3.37	1.61	3.07	2.89	1.91
ENSCHIG00000000068	ZSWIM8	zinc finger SWIM-type containing 8 [Source:HGNC Symbol;Acc:HGNC:23528]	20.19	10.82	23.57	20.2	14.42	25.51	9.22	12.82	16.28	20.1	15.39	19.46	15.46	12.32	15.21	15.28	8.84	32.81	12.44	9.94	10.98	13.5	10.66	11.56	9.53	9.81	16.97	18.02	11.84	17.27	8.63	9.67	10.31	11.6	10.64	16.18	13.82	9.57	10.24	12.95	9.5	19.58	7.97	11.53	13.45	15.3	11.86
ENSCHIG00000000069		-	2.14	3.24	3.4	2.16	3.34	1.8	1.44	2.34	3.78	3.79	4.09	7.32	0.83	1.08	0.98	4.41	1.48	5.22	2.81	0.69	1.33	2.36	1.67	0.7	3.75	1.03	1.87	2.49	2.98	5.92	1.74	1.02	2.13	3.05	3.83	5.98	2.47	2.81	2.94	0.24	1.59	4.28	3.37	2.4	2.32	2.97	2.22
ENSCHIG00000000070	INO80C	INO80 complex subunit C [Source:HGNC Symbol;Acc:HGNC:26994]	76.79	80.01	78.27	55.62	51.21	92.18	58.62	61.94	84.12	61.33	80.54	99	41.09	52.58	48.27	69.05	60.65	80.73	65.01	68.33	34.76	51.15	45.67	63.86	72.3	64.81	82.48	54.76	47.44	85.9	60.38	89.84	58.77	64.58	83.01	100.75	40.93	69.42	81.61	97.15	76.31	97.88	79.42	70.11	60.89	77	59.19
ENSCHIG00000000071	BCORL1	BCL6 corepressor like 1 [Source:HGNC Symbol;Acc:HGNC:25657]	2.4	1.33	2.79	2.31	2.27	3.54	1.15	2.35	1.98	2.01	2.53	3.5	1.35	1.53	1.86	1.69	1.24	2.54	1.44	0.81	1.44	1.91	1.29	1.31	1.95	1.36	1.93	1.32	1.84	2.98	1.09	1.69	1.11	1.46	1.92	1.73	1.99	1.4	1.75	1.5	1	2.46	1.04	1.06	1.69	1.9	0.94
ENSCHIG00000000072	LRIT2	leucine rich repeat, Ig-like and transmembrane domains 2 [Source:HGNC Symbol;Acc:HGNC:23443]	0	0	0	0	0	0	0	0	0	0	0	0	0	0	0	0	0	0	0	0	0	0	0	0	0	0	0	0	0	0	0	0	0	0	0	0	0	0	0	0	0	0	0	0	0	0	0
ENSCHIG00000000073	KAT6B	lysine acetyltransferase 6B [Source:HGNC Symbol;Acc:HGNC:17582]	2.32	3.83	8.67	3.7	5.25	8.13	3.25	1.56	4.15	5.06	6.14	4.5	1.85	2.23	5.27	3.77	2.77	6.48	2.69	1.9	2.15	3.77	2.99	2.82	1.67	3.76	2.86	2.94	5.56	5.37	3.11	1.33	3.25	3.05	3.46	2.25	2.3	3.14	2.98	2.25	1.82	3.52	2.26	1.7	2.28	3.81	1.7
ENSCHIG00000000074	SUPV3L1	Suv3 like RNA helicase [Source:HGNC Symbol;Acc:HGNC:11471]	6.81	5.76	13.16	10.86	5.97	7.25	5.94	5.99	7.89	10.98	9.66	9.54	7.62	6.07	7.34	8.21	6.75	11.85	6.81	5.83	6.01	6.19	7.58	7	5.21	6.09	9.14	9.59	4.84	8.79	7.05	3.47	7.43	6.13	8.48	10.5	6.12	5.16	4.24	5.94	5.95	11.25	7.59	6.03	6.34	8.14	8.86
ENSCHIG00000000075	TYMS	thymidylate synthetase [Source:HGNC Symbol;Acc:HGNC:12441]	1.78	0.83	1.34	2.7	2.08	1.91	1.94	1.65	2.03	1.56	0.65	0.99	1.22	1.11	1.1	1.7	0.89	0.91	0.12	0.34	1.37	0.31	0.47	0.53	0.25	0.63	0.22	0.8	0.97	0.68	2.06	1.9	0.57	0.62	1.4	0.91	1.48	0.51	1.15	1.01	0.51	0.79	0.29	0.58	0.19	1.28	2.59
ENSCHIG00000000076	INTS10	integrator complex subunit 10 [Source:HGNC Symbol;Acc:HGNC:25548]	8.19	5.78	11.39	10.68	7.56	15.17	4.73	5.05	7.94	12.23	10.98	13.91	6.53	6.03	6.63	8.06	5.16	12.64	5.75	4.42	6.29	5.31	8.16	6.98	5.82	6.16	9.97	7.95	6.68	12.75	4.15	3.51	5.22	5.01	9.86	9.35	4.93	5.63	6.01	6.07	4.11	10.7	7.85	4.15	6.11	5.57	6.09
ENSCHIG00000000077	PPP3CB	protein phosphatase 3 catalytic subunit beta [Source:HGNC Symbol;Acc:HGNC:9315]	35.87	79.22	51.64	40.99	47.43	75.65	53.93	32.62	40.36	41.47	85.21	49.85	36.91	40.16	55.27	55.38	46.52	42.84	63.71	62.73	28.1	46.03	40.43	50.87	33.75	87.86	40.08	49.34	79.65	76.84	58.38	24.88	65.53	41.27	65	23.58	21.88	50.31	35.49	32	37.49	67.7	89	43.62	30.47	36.61	31.17
ENSCHIG00000000078		-	0	0	0	0	0	0	0	0	0	0	0	0	0	0	0	0	0	0	0	0	0	0	0	0	0	0	0	0	0	0	0	0	0	0	0	0	0	0	0	0	0	0	0	0	0	0	0
ENSCHIG00000000079		-	0	0	0	0	0	0	0	0	0	0	0	0	0	0	0	0	0	0	0	0	0	0	0	0	0	0	0	0	0	0	0	0	0	0	0	0	0	0	0	0	0	0	0	0	0	0	0
ENSCHIG00000000080		-	0.02	0.14	0.39	0	0	0	0.08	0.13	0.14	0	0.73	0.35	0	0	0	0	0	0.26	0.04	0.04	0.02	0	0	0	0.12	0	0	0.09	0.15	0	0	0	0	0.84	0.51	0.32	0.78	0	0	0	0.29	0.35	0.13	0	0	0.65	0
ENSCHIG00000000081		-	0	0	0.08	0	0.21	0	0.05	0	0	0	0	0	0	0	0	0	0	0	0	0	0	0	0	0	0	0.05	0	0	0	0.07	0.13	0	0	0	0	0	0	0	0	0	0	0	0	0	0	0	0
ENSCHIG00000000082	TOP3B	DNA topoisomerase III beta [Source:HGNC Symbol;Acc:HGNC:11993]	7.9	4.15	7.63	6.56	5.15	7.09	3.33	3.91	4.71	5.87	5.88	7.97	3.22	4.19	3.64	4.94	3.71	6.2	5.17	3.89	4.32	4.01	3.81	4.95	5.06	4.88	7.35	5.32	4.01	4.94	3.54	3.82	4.14	4.77	4.52	5.98	3.46	4.83	4.35	5.02	4.71	5.2	3.53	4.61	4.79	5.24	4.01
ENSCHIG00000000083		-	0	0	0	0	0	0	0	0	0	0	0	0	0	0	0	0	0	0	0	0	0	0	0	0	0	0	0	0	0	0	0	0	0	0	0	0	0	0	0	0	0	0	0	0	0	0	0
ENSCHIG00000000084		-	0	0	0	0.01	0.01	0.03	0	0	0.01	0	0.01	0	0	0.01	0	0	0	0	0.01	0	0	0.02	0	0	0.01	0	0	0	0	0	0	0	0	0	0	0	0	0	0.02	0	0	0.02	0	0	0	0.05	0
ENSCHIG00000000085		-	0	0	0	0	0	0	0	0	0	0	0	0	0	0	0	0	0	0	0	0	0	0	0	0	0	0	0	0	0	0	0	0	0	0	0	0	0	0	0	0	0	0	0	0	0	0	0
ENSCHIG00000000086		-	0	0	0	0	0	0	0	0	0	0	0	0	0	0	0	0	0	0	0	0	0	0	0	0	0	0	0	0	0	0	0	0	0	0	0	0	0	0	0	0	0	0	0	0	0	0	0
ENSCHIG00000000087	CLPTM1L	CLPTM1 like [Source:HGNC Symbol;Acc:HGNC:24308]	21.43	15.47	34.23	28.48	16.77	38.86	12.67	14.52	19.49	22.11	17.16	25.91	13.98	17.27	16.6	17.65	11.13	30.3	12.63	9.94	17.92	13.2	14.49	11.59	16.08	14.41	30.95	18.79	13.58	27.81	11.78	12.71	11.28	14.51	16.98	28.99	16.42	15.34	17.48	16.36	13.62	22.39	12.86	11.66	16.11	19.31	20.43
ENSCHIG00000000088		-	0	0	0	0	0	0	0	0	0	0	0	0	0	0	0	0	0	0	0	0	0	0	0	0	0	0	0	0	0	0	0	0	0	0	0	0	0	0	0	0	0	0	0	0	0	0	0
ENSCHIG00000000089		-	5.71	2.52	4.81	5.47	4.37	8.17	2.14	3.18	4.45	5.2	5.8	6.64	1.78	2.61	3.5	2.73	2.72	6.8	2.44	2.76	2.99	3.17	3.01	3.3	4.07	4.45	4.38	5.78	4.08	2.73	2.09	3.26	4.28	2.85	3.84	4.75	4.75	2.92	5.52	3.68	4.67	1.94	1.88	2.01	1.95	2.84	3.31
ENSCHIG00000000090		-	0.02	0	0.06	0.02	0.14	0.04	0.16	0	0.3	0	0.37	0.09	0.05	0.05	0.21	0.03	0.37	0.02	0.06	0.1	0.14	0.07	0.11	0.12	0.03	0.07	0	0.07	0	0.06	0.23	0.12	0.75	0.11	0.25	0	0.05	0.17	0.23	0.04	0.25	0.1	0.14	0.1	0.21	0.73	1.23
ENSCHIG00000000091		-	0	0	0	0	0	0	0	0	0	0	0	0	0	0	0	0	0	0	0	0	0	0	0	0	0	0	0	0	0	0	0	0	0	0	0	0	0	0	0	0	0	0	0	0	0	0	0
ENSCHIG00000000092		-	0	0	0	0	0	0	0	0	0	0	0.13	0	0	0	0	0	0	0	0	0	0	0	0	0	0	0	0	0	0	0	0	0	0	0	0	0	0	0	0	0	0	0	0	0	0	0.11	0
ENSCHIG00000000093	GUCD1	guanylyl cyclase domain containing 1 [Source:HGNC Symbol;Acc:HGNC:14237]	47.46	57.96	27.7	34.6	34.57	38.53	53.08	64.26	30.21	18.63	27.89	46.66	56.9	41.85	36.05	41.44	32.86	36	40.44	56.81	47	44.81	33.92	64.37	45.91	54.87	32.17	35.2	41.14	37.61	68.71	80.99	41.28	34.38	56.44	72.33	52.45	44.24	55.35	41.45	48.62	50.12	70.28	63.04	47.74	45.24	45.95
ENSCHIG00000000094		-	0.26	0	0	0	0	0	0	0	0	0	0	0	0	0	0	0	0	0	0	0	0	0	0	0	0	0	0	0	0	0	0	0	0	0	0	0	0	0	0	0	0	0	0	0	0	0	1.34
ENSCHIG00000000095		-	0	0	0	0	0	0	0	0	0	0	0	0	0	0	0	0	0	0	0	0	0	0	0	0	0	0	0	0	0	0	0	0	0	0	0	0	0	0	0.04	0	0	0	0	0	0	0	0
ENSCHIG00000000096	STEEP1	STING1 ER exit protein 1 [Source:HGNC Symbol;Acc:HGNC:26239]	22.49	18.94	21.61	22.36	14.12	18.68	19.92	14.89	20.16	19.26	19.69	29.96	14.3	20.52	12.52	16.47	14.41	20.72	12.53	14.25	12.05	17.43	15.99	17.97	16.37	16.6	21.23	23.31	16.23	16.03	16.28	16.05	12.66	12.37	19.74	18.15	12.37	16.82	14.55	12.78	12.66	19.54	20.47	15.55	13.27	17.94	16.8
ENSCHIG00000000097		-	40.94	5.19	13.58	32	44.83	12.62	15.19	32.06	81.6	23.52	8.03	32.59	5.88	29.78	32.77	6.06	15.8	17.59	7.55	9.74	11.61	10.31	6.47	7.7	1.91	1.84	2.92	5.92	3.96	4.39	2.48	5.72	7.58	3.82	4.08	4.54	5.29	4.57	3.92	2.8	3.24	5.87	5.15	3.44	8.62	4.9	3.18
ENSCHIG00000000098	SRPX2	sushi repeat containing protein X-linked 2 [Source:HGNC Symbol;Acc:HGNC:30668]	3.81	2.38	1.82	5.1	7.02	3.95	4.11	2.78	3.32	4.35	2.79	3.36	2.37	4.59	4.1	2.72	1.09	3.31	1.01	2.07	2.56	1.85	3.18	2.56	2.83	2.17	1.27	2.49	2.72	1.25	3.66	3.45	2.63	2.47	2.88	2	4.19	2.51	3.34	2.36	1.7	1.12	2.22	1.94	3.09	1.3	1.19
ENSCHIG00000000099	AIFM2	apoptosis inducing factor mitochondria associated 2 [Source:HGNC Symbol;Acc:HGNC:21411]	20.91	24.5	38.68	48.1	23.24	26.28	22.38	33.94	28.15	22.21	21.4	41.53	12.24	30.3	17.87	39.32	18.7	24.91	27.29	27.58	24.78	34.57	12.33	26.24	17.67	27.09	42	33.95	22.06	32.68	26.61	34.99	29.55	26.46	21.39	50.81	14.47	35.39	25	31.83	27.43	30.64	33.69	35.45	26.34	45.3	15
ENSCHIG00000000100	ACSL4	acyl-CoA synthetase long chain family member 4 [Source:HGNC Symbol;Acc:HGNC:3571]	22.63	7.56	106.18	35.65	15.71	125.2	9.06	12.45	15.01	42.08	41.28	64.76	8.39	8.37	15.21	45.71	12.6	244.57	27.34	15.55	7.01	24.21	10.31	21.28	8.82	8.06	44.72	24.16	16.82	70.4	6.48	3.74	10.79	7.16	23.68	36.65	5.62	8.22	5.15	18.35	7.49	40.79	15.19	9.92	5.98	21.07	5.29
ENSCHIG00000000101	L1CAM	L1 cell adhesion molecule [Source:HGNC Symbol;Acc:HGNC:6470]	1.07	0.74	2.43	0.31	1.26	1.45	0.56	1.17	0.84	1.36	0.65	1.91	2.05	1.79	2.37	1.32	0.58	3.04	0.84	1.47	0.57	1.53	0.81	0.56	1.38	1.02	1.95	0.32	1.11	0.85	0.77	1.61	0.84	0.81	0.63	1.8	2.41	1.3	2.43	1.7	0.79	2.62	1.09	1.39	0.58	1.74	0.85
ENSCHIG00000000102	PLAC9	placenta associated 9 [Source:HGNC Symbol;Acc:HGNC:19255]	2.17	8.24	2.78	16.04	7.2	11.99	4.93	4.36	7.65	2	7.1	14.15	9.61	3.54	1.13	0.86	8.69	13.43	4.36	7.29	8.23	8.72	9.75	19.08	13.73	8.72	9.74	2.25	4.13	8.74	0.81	10.74	6.18	7.74	5.95	7.66	12.79	12.99	8.31	9.3	1.16	9.02	11.4	4.53	7.63	4.7	13.31
ENSCHIG00000000103	F7	coagulation factor VII [Source:HGNC Symbol;Acc:HGNC:3544]	0	0	0	0.14	0	0	0	0	0.13	0	0	0	0	0	0	0	0	0	0.3	0	0	0	0	0	0	0	0	0	0	0.08	0	0	0	0	0	0	0	0	0	0	0	0	0	0	0	0	0.14
ENSCHIG00000000104	CABCOCO1	ciliary associated calcium binding coiled-coil 1 [Source:HGNC Symbol;Acc:HGNC:28678]	0.07	0.48	0.45	0.3	0.59	0.85	0.29	0.16	0.64	0.34	0.87	1.47	0.13	0.29	0.52	0.3	0.33	0.42	0.42	0.12	0.15	0.59	0.42	0.25	0.07	0.04	0.36	0.37	1.18	0.36	0.33	0.19	0.16	0.19	0.27	0.11	0.13	0.71	0.38	0.46	0.3	0.34	1.1	0.37	0.15	0.64	0.61
ENSCHIG00000000105	ZNF24	zinc finger protein 24 [Source:HGNC Symbol;Acc:HGNC:13032]	7.27	9.86	22.43	6.57	8.67	26.89	5.19	3.48	7.77	10.4	13.46	14.89	4.45	4.77	7.85	9.58	7.46	20.12	9.01	5.63	3.48	8.85	4.68	7.75	4.55	7.2	9.39	4.3	11.01	15.65	4.18	2.15	4.8	4.26	6.75	6.23	5.9	8.29	6.93	4.78	5.75	4.92	7.71	3.19	5.63	6.87	6.15
ENSCHIG00000000106	MED15	mediator complex subunit 15 [Source:HGNC Symbol;Acc:HGNC:14248]	21.49	9.6	28.07	20.45	11.21	19.78	5.92	11.57	12.37	12.94	12.91	17.61	10.75	11.64	10.36	20.05	6.35	24.14	11.52	9.79	11.87	12.96	12.6	11.97	14.57	10.46	25.62	15.48	11.19	22.98	6.56	9.77	10.75	12.29	11.22	17.5	10.84	9.67	11.59	17.33	11.38	22.48	8.27	9.76	10.25	14.34	11.8
ENSCHIG00000000107	CDHR1	cadherin related family member 1 [Source:HGNC Symbol;Acc:HGNC:14550]	0	0	0	0	0	0	0	0	0.02	0	0	0	0	0	0	0	0	0	0	0	0	0	0	0	0	0	0	0	0	0	0	0.04	0	0	0	0.03	0	0	0	0	0.02	0	0	0	0	0	0
ENSCHIG00000000108	VPS26A	VPS26, retromer complex component A [Source:HGNC Symbol;Acc:HGNC:12711]	6.11	6.17	29.71	8.07	7.08	30.11	4.41	2.65	5.93	12.56	20.54	18.42	6.42	5.14	9.59	8.05	5.42	24.37	6.73	4.52	1.88	5.84	3.41	5.13	2.79	4.18	9.5	4.99	8.23	15.24	2.15	2.13	3.46	3.02	9.9	4.26	3.79	3.24	4.22	2.63	2.66	6.45	7.72	1.48	2.22	4.44	3.45
ENSCHIG00000000109	ENOSF1	enolase superfamily member 1 [Source:HGNC Symbol;Acc:HGNC:30365]	2.58	0.98	1.56	1.27	1.25	1.84	0.62	0.43	1.17	0.7	2.39	2.19	0.58	1.29	1.39	1.16	1.18	1.83	0.94	0.36	0.54	0.7	0.08	0.91	1.15	0.81	0.99	0.45	1.27	0.99	0.81	0.42	0.37	0.87	1.2	0.38	0.22	1.01	0.93	0.67	0.39	0.73	1.64	0.59	0.85	0.29	0.38
ENSCHIG00000000110	MSS51	MSS51 mitochondrial translational activator [Source:HGNC Symbol;Acc:HGNC:21000]	36.65	59.32	8.06	22.18	83.18	47.7	41.95	30.23	45.23	16.87	25.2	40.36	47.49	51.81	15.61	61.27	45.48	12.85	41.53	36.76	115.23	44.2	60.11	91.14	22.06	63.35	2	5.24	100.59	11.47	23.99	30.56	20.81	3.71	0	3.6	26.29	25.46	22.69	48.54	29.36	6.04	0	26.99	55.77	30.12	34.15
ENSCHIG00000000111	NKAP	NFKB activating protein [Source:HGNC Symbol;Acc:HGNC:29873]	1.81	1.61	6.57	1.24	2.09	6.54	1.8	1.29	1.99	3.38	5.27	5.75	1.36	1.88	2.19	2.63	2.32	5.49	3.94	2.01	1.09	2.35	1.52	2.03	1.82	1.9	3.65	0.91	2.87	5.55	1.57	0.41	1.87	1.89	2.5	2.18	1.15	2.17	1.46	1.78	1.7	1.49	2.25	0.86	1.3	1.91	1.73
ENSCHIG00000000112	CNDP2	carnosine dipeptidase 2 [Source:HGNC Symbol;Acc:HGNC:24437]	10.75	4.2	8.78	9.4	7.7	7.56	3.92	5.27	11.32	8	4.34	13.13	5.82	6.44	3.69	7.89	5.21	11.05	4.57	2.41	3.78	4.66	5.7	7.15	6.64	3.82	7.71	9.75	5.72	5.66	5.1	7.06	4.65	6.7	5.15	10.02	5.99	5.56	5.88	7.52	6.41	10.45	6.44	5.38	4.95	10.47	11.73
ENSCHIG00000000113	ADK	adenosine kinase [Source:HGNC Symbol;Acc:HGNC:257]	8.06	8.36	22.22	11.73	16.48	26.93	13.37	7.12	10.66	14.36	23.94	22.53	6.42	9.93	13.8	12.46	10.31	19.27	17.03	12.56	3.85	8.94	3.7	9.09	4.86	5.67	12.5	12.74	19.31	16.55	11.2	5.35	7.19	6.75	17.79	9.1	5.77	8.17	5.71	9.97	7.14	13.98	13.96	6.33	6.17	7	4.74
ENSCHIG00000000114	LYST	lysosomal trafficking regulator [Source:HGNC Symbol;Acc:HGNC:1968]	0.41	0.6	1.32	0.78	0.97	2.13	0.55	0.21	0.84	1.22	1.79	1.67	0.29	0.37	0.72	1.07	0.52	1.27	0.77	0.44	0.44	0.63	0.27	0.61	0.41	0.36	0.52	0.51	0.97	0.92	0.24	0.19	0.48	0.44	0.82	0.53	0.26	0.49	0.5	0.29	0.22	0.65	0.62	0.22	0.36	0.56	0.66
ENSCHIG00000000115		-	0	0	0	0	0	0	0	0	0	0	0	0	0	0	0	0	0	0	0	0	0	0	0	0	0	0	0	0	0	0	0	0	0	0	0	0	0	0	0	0	0	0	0	0	0	0	0
ENSCHIG00000000116		-	0	0	0	0	0	0	0	0	0	0	0	0	0	0	0	0	0	0	0	0	0	0	0	0	0	0	0	0	0	0	0	0	0	0	0	0	0	0	0	0	0	0	0	0	0	0	0
ENSCHIG00000000117		-	0	0	0	0	0	0	0	0	0	0	0	0	0	0	0	0	0	0	0	0	0	0	0	0	0	0	0	0	0	0	0	0	0	0	0	0	0	0	0	0	0	0	0	0	0	0	0
ENSCHIG00000000118		-	1.61	1.04	3.4	3.22	3.04	2.86	1.05	1.62	2.75	3.55	3.32	2.01	2.34	2.39	2.36	0.85	0.96	3.82	1.15	1.07	1.44	0.64	0.64	1.25	1.65	0.86	1.85	2.44	1.06	1.04	1.24	1.13	1.85	1.27	2.71	1.63	2.68	1.37	2.61	0.59	1.25	1.18	0.73	0.8	1.77	2.13	4.44
ENSCHIG00000000119	SHOX	short stature homeobox [Source:HGNC Symbol;Acc:HGNC:10853]	0	0	0	0	0	0	0	0	0	0	0	0	0	0	0	0	0	0	0	0	0	0	0	0	0	0	0	0.09	0.09	0	0	0	0	0	0	0	0	0	0	0	0	0	0	0	0.04	0	0
ENSCHIG00000000120		-	0	0.1	0	0	0	0	0	0	0	0	0	0	0	0	0	0	0	0	0	0	0	0	0	0	0	0	0	0	0	0	0	0	0	0	0	0	0	0	0	0	0	0	0	0	0	0	0.09
ENSCHIG00000000121	GTPBP6	GTP binding protein 6 (putative) [Source:HGNC Symbol;Acc:HGNC:30189]	7.99	9.22	9.04	10.14	7.46	5.76	11.28	12.1	9.56	8.12	9.69	9.32	11.44	8.36	8.65	8.61	8.12	7.73	12.41	9.49	8.56	11.29	11.34	10.46	7.97	8.33	11.76	12.61	6.85	9.3	12.86	17.51	12.78	11.66	15.22	19.17	10.61	11.88	11.57	13.4	12.51	14.3	11.66	13.24	10.85	15.63	15.85
ENSCHIG00000000122	PPM1F	protein phosphatase, Mg2+/Mn2+ dependent 1F [Source:HGNC Symbol;Acc:HGNC:19388]	7.14	3.63	5.84	7.84	5.75	6.27	4.29	5.79	7.13	4.9	4.74	7.56	6.95	6.12	4.4	6.57	4.8	5.28	5.78	5.4	6.08	4.6	5.11	6.75	5.76	4.52	6.35	6.52	5.66	5.79	4.57	6.82	6.86	8.03	6.82	8.1	7.87	5.08	6.38	7.43	6.42	6.96	5.26	7.06	4.83	7.51	5.62
ENSCHIG00000000123	IQANK1	IQ motif and ankyrin repeat containing 1 [Source:HGNC Symbol;Acc:HGNC:49576]	0.65	1.26	3.19	0	0.15	10.9	0.45	0.68	2.3	3.57	3.22	2.46	0.82	0.61	14.24	1.62	0.82	1.37	1.27	0.87	1.17	0.99	0.79	1.1	0.37	0.15	0.35	0.14	1	2.07	0.35	0.54	0.86	0.86	2.27	0.1	0.36	1.69	2.48	0	0.26	0	0.64	0.36	2.13	0.76	1.75
ENSCHIG00000000124	EDF1	endothelial differentiation related factor 1 [Source:HGNC Symbol;Acc:HGNC:3164]	493.39	307.36	271.36	310.19	304.91	313.7	376.09	561.31	603.15	292.61	306.4	553.32	354.09	363.87	281.95	349.76	385.46	359.3	343.28	416.49	292.82	377.1	295.58	245.63	266.87	281.31	326.94	254.76	249.87	310.68	350.49	399.94	295.3	298.44	292.66	421.93	324.17	328.91	327.96	434.66	441.19	347.34	305.65	427.22	254.13	415.03	352.62
ENSCHIG00000000125		-	0.11	0	0	0	0.08	0	0	0	0.22	0	0	0	0	0	0	0	0	0	0	0	0	0	0	0	0	0	0	0	0	0	0	0	0	0	0	0	0	0	0.43	0	0	0	0	0	0	0.49	0.71
ENSCHIG00000000126		-	0	0	0	0.04	0	0	0	0	0.04	0.03	0.09	0.23	0	0.09	0	0	0	0.26	0.17	0	0	0	0.03	0	0	0	0.08	0.04	0.04	0	0	0	0	0.04	0.08	0	0	0	0.04	0	0	0	0	0.03	0.08	0.04	0.12
ENSCHIG00000000127	CD99L2	CD99 molecule like 2 [Source:HGNC Symbol;Acc:HGNC:18237]	9.37	8.62	4.94	7.09	10.43	5.37	10.52	11.14	10.36	9.09	11.9	11.02	12.74	9.3	7.8	12.04	10.82	3.86	13.13	11.4	9.95	11.35	9.99	12.72	9.12	8.11	7.47	10.97	8.32	5.64	12.25	11.74	9.44	9.61	13.43	9.53	11.87	11.15	7.58	15.69	14.28	8.06	9.43	12.42	11.86	13.5	17.21
ENSCHIG00000000128	VAMP7	vesicle associated membrane protein 7 [Source:HGNC Symbol;Acc:HGNC:11486]	5.51	7.18	9.16	7.56	7.07	11.95	3.71	2.84	5.38	6.84	8.82	11.93	4.39	4.69	5.34	8.69	6.41	9.89	6	3.33	3.55	5.48	2.26	5.5	2.81	4.65	5.95	7.23	6.81	7.13	4.56	2.08	4.6	2.3	6.36	4.57	3.24	3.38	3.02	2.27	2.08	9.07	7.51	3.81	2.33	2.61	2.72
ENSCHIG00000000129		-	1.11	0.88	0.3	1.32	1.13	1.08	0.8	0.99	2.11	0.87	0.7	1.16	0.75	1.19	0.57	0.51	0.83	0.47	0.87	0.76	0.77	0.35	0.69	0.58	0.8	0.52	0.31	2.2	0.78	0.67	0.68	2.03	0.63	1.16	1.73	0.78	1.06	1.97	0.95	1.21	1.12	0.76	0.84	0.95	1.28	0.91	1.26
ENSCHIG00000000130		-	6.54	2.72	0.06	2.59	15.86	1.36	5.02	3.32	5.54	4.71	6.27	4.16	10.26	14.46	1.53	7.16	1.08	1.25	6.67	13.43	7.94	7.02	9.23	13.33	7.95	2.39	1.79	5.63	8.99	4.42	3.72	4.17	10.36	7.65	4.3	7.94	13.53	13.18	5.52	9.42	3.67	3.54	10.89	14.11	6.05	9.49	7.21
ENSCHIG00000000131		-	108.95	104.57	98.13	90.67	71.93	109.47	87.24	120.32	98.43	75.75	93.94	117.93	89.73	111.43	77.29	108.76	100.41	137.66	133.95	112.61	123	166.88	135.27	117.27	123.06	143.8	136.83	103.55	104.45	126.84	104.58	113.54	132.64	110.17	140.8	146.02	148.09	118.49	116.15	135.06	123.76	132.63	115.88	121.51	105.7	122.61	138.48
ENSCHIG00000000132	ARHGEF6	Rac/Cdc42 guanine nucleotide exchange factor 6 [Source:HGNC Symbol;Acc:HGNC:685]	19.21	26.91	22.12	17.51	22.52	23.9	19.42	16.61	21.58	18.42	33.12	28.63	20.26	17.45	24.26	21.02	17.52	24.64	17.89	15.46	17.59	13.41	10.2	19.5	15.45	22.15	17.55	17.61	21.63	20.25	21.17	14.69	16.22	13.19	24.91	18.1	15.13	19.95	18.2	12.43	14.93	18.15	23.03	15.72	19.61	10.43	12.82
ENSCHIG00000000133	F10	coagulation factor X [Source:HGNC Symbol;Acc:HGNC:3528]	3.53	5.41	1.09	0.48	6.34	0.68	7.84	11.77	4.45	4.63	3.2	4.29	6.3	5.96	4.26	8.16	4.21	2.61	8.78	6.75	3.36	3.98	2.47	3.35	10.25	4.9	7.04	3.48	5.74	1.84	15.46	20.59	12.78	9.73	2.99	6.56	12.2	7.65	7.95	12.38	12.34	5.91	8.85	11.21	6.04	14.48	3.58
ENSCHIG00000000134	ANXA11	annexin A11 [Source:HGNC Symbol;Acc:HGNC:535]	139.55	116.66	104.96	145.98	100.37	170.19	108.96	124.66	100.53	123.71	150.07	150.27	98.12	140.16	97.07	147.71	83.59	121.04	111.3	104.83	114.76	107.3	97.92	115.13	116.77	117.6	117.67	132.76	111.25	166.58	92.23	100.24	99.59	130.27	128.94	157.5	85.24	137.19	96.42	109.69	113.04	137.11	124.57	141.76	105.89	134.23	110.16
ENSCHIG00000000135	PRF1	perforin 1 [Source:HGNC Symbol;Acc:HGNC:9360]	0.11	0.05	0.05	0.5	0.42	0.09	0.04	0.14	0.15	0.21	0.25	0.33	0.15	0	0.03	0.15	0.06	0.1	0.03	0	0.13	0.06	0.07	0	0.28	0.08	0.16	0.44	0.15	0.1	0.09	0.22	0.14	0.28	0.19	0.29	0.02	0.17	0.11	0.21	0.17	0.12	0.05	0.2	0.07	0.17	0.07
ENSCHIG00000000136	NOL4	nucleolar protein 4 [Source:HGNC Symbol;Acc:HGNC:7870]	0.02	0	0	0	0.04	0	0	0	0.02	0	0	0	0	0	0.04	0	0	0.02	0	0	0	0	0	0	0	0	0	0	0	0.03	0	0	0	0	0	0	0	0.05	0.06	0	0	0	0	0	0.04	0.35	0.31
ENSCHIG00000000137	ARHGAP4	Rho GTPase activating protein 4 [Source:HGNC Symbol;Acc:HGNC:674]	1.01	0.4	0.71	1.13	2.13	0.57	0.56	1.08	1.9	1.17	0.86	2	0.58	0.73	0.68	0.84	0.41	0.96	0.42	0.26	0.83	0.28	0.28	0.51	0.55	0.32	0.8	0.77	0.63	0.41	0.23	0.54	0.38	0.92	0.94	1.02	0.79	0.48	0.49	0.61	0.44	1.32	0.69	0.55	0.74	0.34	0.39
ENSCHIG00000000138	ZNF521	zinc finger protein 521 [Source:HGNC Symbol;Acc:HGNC:24605]	2.43	1.7	2.04	3.58	3.42	2.5	1.67	1.77	3.16	3.5	2.33	2.43	1.54	2.21	1.22	2.48	1.52	1.71	2.14	1.43	1.51	1.54	1.9	3.02	2.33	1.57	1.83	2.98	1.94	2.81	1.8	1.89	3.13	2.67	3.34	3.09	2.38	2.75	1.8	2.9	2.66	2.81	2.9	2.07	2.16	2.98	1.89
ENSCHIG00000000139	SRGN	serglycin [Source:HGNC Symbol;Acc:HGNC:9361]	8.55	5.37	11.59	16.8	24.64	18.55	6.18	12.04	23.13	72.5	21.01	21.5	9.63	10.15	16	11.56	6.4	19.29	8.54	10.29	4.54	9.45	6.94	8.89	7.34	4.28	10.34	7.36	9.23	7.06	4.75	6	10.33	7.35	13.53	4.05	4.89	5.49	3.21	4.65	4.37	12.89	10.05	4.63	4.23	4.74	4.16
ENSCHIG00000000140	NDUFA1	NADH:ubiquinone oxidoreductase subunit A1 [Source:HGNC Symbol;Acc:HGNC:7683]	258.87	499.7	391.65	329.47	448.07	342.44	633.51	368.19	360.7	458.03	400.31	344.51	386.19	319.22	534.59	476.51	318.75	313.19	407.9	366.1	208.94	344.41	181.75	185.3	162.34	238.95	228.35	298.46	445.48	267.49	372.05	315.74	222.26	228.47	267.38	225.42	142.62	272.4	399.23	392.74	265.01	387.05	422.4	303.54	280.28	231.22	147.99
ENSCHIG00000000141	GHITM	growth hormone inducible transmembrane protein [Source:NCBI gene (formerly Entrezgene);Acc:100860799]	108.8	124.49	142.93	122.65	119.98	150.19	117.14	107.36	125.6	139.37	122.61	137.58	92.23	95.8	117.19	158.32	118.49	156.1	123.38	113.75	94.29	117.47	90.08	92.85	77.18	106.47	123.97	116.72	129.95	155.11	108.84	97.89	106.5	94.03	101.57	114.87	65.97	109.85	107.35	119.65	112.09	127.72	131.94	107.41	93.29	122.16	91.86
ENSCHIG00000000142		-	14.7	8.19	12.39	9.01	8.48	24.6	8.53	9.29	13.89	10.9	21.57	39.67	12.45	8.95	10.28	10.22	9.64	15.42	9.37	5.67	12.64	5.74	14.01	11.98	11.72	9.02	10.66	8.47	4.12	12.36	5.46	8.44	8.94	7.54	15.37	16.53	9.87	9.59	8.88	6.42	8.82	8.25	11.43	5.5	14.42	5.77	16.93
ENSCHIG00000000143	YES1	YES proto-oncogene 1, Src family tyrosine kinase [Source:HGNC Symbol;Acc:HGNC:12841]	1.15	0.68	2.32	1.13	2.28	4.46	1.75	1.05	2.41	3.01	4.41	3.34	1.29	0.81	1.79	0.92	0.89	2.54	1.37	0.5	0.37	1.01	0.35	0.74	0.69	0.62	1.07	0.55	1.41	2.83	1.14	0.54	0.95	0.47	2.42	1.18	0.81	0.87	0.69	0.66	0.36	0.51	0.96	0.36	0.82	0.57	0.27
ENSCHIG00000000144	DIPK1C	divergent protein kinase domain 1C [Source:HGNC Symbol;Acc:HGNC:31729]	0.22	0.54	0.65	0.47	0.44	0.76	0.74	0.23	0.85	0.31	0.6	0.52	0.08	0.23	0.27	0.48	0.38	0.36	0.29	0.7	0.33	0.15	0.44	0.25	0.05	0.33	0.07	0.49	0.49	0.57	0.13	0.27	0.1	0.29	0.43	0.27	0.13	0.57	0.18	0.69	0.35	0.33	0.66	0.43	0.29	0.31	0.22
ENSCHIG00000000145	SALL3	spalt like transcription factor 3 [Source:HGNC Symbol;Acc:HGNC:10527]	0	0	0	0	0	0	0	0	0	0.02	0	0.02	0	0	0.01	0	0	0	0.02	0	0	0	0	0.01	0	0	0.01	0	0	0	0	0	0	0	0.02	0	0	0	0	0	0	0	0	0	0	0	0
ENSCHIG00000000146	RAB31	RAB31, member RAS oncogene family [Source:HGNC Symbol;Acc:HGNC:9771]	7.47	5.02	10.04	8.52	14.24	11.79	8.18	9.15	14.27	9.8	14.54	11.29	6.05	6.75	6.57	9.63	4.34	13.55	4.2	5.33	6.56	4.68	3.95	6.03	3.71	3.77	5.24	5.41	5.23	7.28	6.4	6.41	7.16	5	9.48	13.72	4.76	4.15	3.79	5.68	3.87	12.13	5.68	7.18	4.44	8.36	4.21
ENSCHIG00000000147	PLAT	plasminogen activator, tissue type [Source:HGNC Symbol;Acc:HGNC:9051]	5.18	2.75	3.27	9.43	7.23	10.35	4.96	4.89	6.44	9.14	5.33	7.96	4.85	9.26	7.37	5.68	2.8	4.92	3.17	3.9	2.22	1.83	1.72	4.11	4.76	1.87	1.45	3.98	3.46	6.63	3.57	4.74	3.56	3.19	9.89	5.25	5.5	3.37	2.95	4.85	2.96	5.67	5.37	5.6	3.16	2.6	1.92
ENSCHIG00000000148		-	0	0	0	0	0	0	0	0	0	0	0	0	0	0	0	0	0	0	0	0	0	0	0	0	0	0	0	0	0	0	0	0	0	0	0	0	0	0	0	0	0	0	0	0	0	0.1	0.19
ENSCHIG00000000149		-	0	0	0	0	0	0	0	0	0	0	0	0	0	0	0	0	0	0	0	0	0	0	0	0	0	0	0	0	0	0	0	0.13	0	0	0	0	0	0	0	0	0	0	0	0	0	0	0
ENSCHIG00000000150		-	0	0	0	0	0	0	0	0	0	0	0	0	0	0	0	0	0	0	0	0	0	0	0	0	0	0	0	0	0	0	0	0	0	0	0	0	0	0	0	0	0	0.23	0	0	0	0	0
ENSCHIG00000000151	CRELD2	cysteine rich with EGF like domains 2 [Source:HGNC Symbol;Acc:HGNC:28150]	3.39	1.47	4.58	3.66	5.88	3.37	4.02	3.42	5.98	5.49	5.19	4.24	3.65	2.46	3	2.13	1.76	5.37	2.1	1.9	3.07	1.9	1.35	1.96	1.98	1.81	3.49	7.04	5.1	2.5	2.2	2.11	3.28	3.18	3.24	4.26	4.7	3.04	6.54	1.04	3.58	4.84	3.29	2.45	2.73	3.54	5.68
ENSCHIG00000000152	MAPK1	mitogen-activated protein kinase 1 [Source:NCBI gene (formerly Entrezgene);Acc:102186040]	69.23	41.99	41.35	72.63	43.72	77.39	40.65	61.05	64.12	51.51	42.86	86.85	49.73	42.68	42.56	39.15	32.61	72.31	39.07	38.41	38.24	53.16	45.86	38.56	51.55	42.22	45.07	44.55	31.94	50.13	41.75	49.71	42.39	44.07	46.5	54.23	60.24	44.5	44.6	36.73	43.14	48.15	28.09	41.58	38.74	51.94	48.37
ENSCHIG00000000153		-	0.34	0	0	0.09	0.54	0.33	0.4	0	0.15	0	0.18	0	0	0	0	0.27	0.15	0	0.18	0	0	0	0	0	0	0	0	0	0	0	0	0	0	0	0.66	0.32	0	0	0.2	0	0	0	0.24	0	0	0	0
ENSCHIG00000000154		-	0	0	0	0	0	0	0	0.15	0	0	0	0	0	0	0	0	0	0	0	0	0	0	0.15	0	0	0	0	0	0	0	0	0	0	0	0	0	0	0	0	0	0	0	0	0	0	0	0
ENSCHIG00000000155	MAMDC4	MAM domain containing 4 [Source:HGNC Symbol;Acc:HGNC:24083]	13.03	9.01	10.4	6.59	8.21	10.28	10.31	10.24	12.22	9.86	9.71	11.9	9.04	13.62	7.82	9.44	10.53	12.6	10.99	11.55	8.45	7.89	6.12	7.1	6.41	10.02	11.7	6.72	7.92	9.19	9.61	9.37	7.74	7.11	7.78	8.02	8.71	6.76	8.11	10.54	10.92	10.69	8.06	10.42	7.49	7.83	6.66
ENSCHIG00000000156		-	0	0	0	0	0	0	0	0	0	0	0	0	0	0	0	0	0	0	0	0	0	0	0	0	0	0	0	0	0	0	0	0	0	0	0	0	0	0	0	0	0	0	0	0	0	0	0
ENSCHIG00000000157		-	0	0	0	0	0	0	0	0	0	0	0	0	0	0	0	0	0	0	0	0	0	0	0	0	0	0	0	0	0	0	0	0	0	0	0	0	0	0	0	0	0	0	0	0	0	1.08	0
ENSCHIG00000000158	RAB39B	RAB39B, member RAS oncogene family [Source:HGNC Symbol;Acc:HGNC:16499]	0	0.05	0.05	0.05	0	0	0	0.02	0.02	0.02	0.16	0	0.02	0.04	0.08	0	0	0.03	0	0	0	0.02	0	0.02	0	0.02	0.02	0	0.05	0	0	0	0	0	0.1	0	0	0	0.04	0.02	0	0	0	0	0.05	0.02	0
ENSCHIG00000000159		-	0.31	0	0	0	0.32	0.18	2.07	0	0.14	0	0	0.54	0	0	0.34	0.33	0	0	0	0.3	0	0	0	0.29	0.12	0	0	0	0.16	0.17	0.15	0.15	0	0	0	0	0	0.27	0	0	0.27	0.31	0.15	0	0	0.61	0.15
ENSCHIG00000000160		-	38.47	46.34	37.25	41.8	36.86	35.5	37.2	55.29	38.89	29.17	40.59	40.07	31.86	40.25	19.1	56.01	38.06	32.11	58.36	50.52	44.79	59.66	46.26	48.77	41.58	49.78	64.59	47.68	44.92	48.87	41.45	61.81	42.86	51.13	53.31	56.2	41.91	43.97	35.37	66.17	56.47	62.81	63.45	63.49	45.41	65.82	61.86
ENSCHIG00000000161		-	0	0	0	0	0	0	0	0	0	0	0	0	0	0	0	0	0	0	0	0	0	0	0	0	0	0	0	0	0	0	0	0	0	0	0	0	0	0	0	0	0	0	0	0	0	0	0
ENSCHIG00000000162		-	208.43	301.31	295.6	236.09	430.93	213.13	418.27	276.2	323.7	233.54	346.95	218.68	377.4	161.12	418.19	374.72	375.12	277.43	515.06	540.47	370.61	516.74	467.4	440.5	184.19	313.72	209.91	244.9	278.91	201.54	329.05	220.46	543.83	270.61	304.57	286.31	299.14	273.54	277.58	241.34	285.18	341.97	475.42	321.26	287.44	428.16	272.4
ENSCHIG00000000163	UBE2A	ubiquitin conjugating enzyme E2 A [Source:HGNC Symbol;Acc:HGNC:12472]	52.98	57.35	50.73	71.63	61.82	75.36	57.79	65.36	59.3	62.69	67.75	72.9	60.89	72.77	56.73	60.29	44.75	61.48	46.54	54.06	50.33	61.89	47.09	67.22	49.2	62.59	68.87	55.02	65.24	55.69	57.86	53.87	48.71	58.8	74.87	68.76	62.97	68.48	63.02	54.11	53.17	64.66	66.39	71.77	48.19	61.37	60.86
ENSCHIG00000000164	TNMD	tenomodulin [Source:HGNC Symbol;Acc:HGNC:17757]	0.1	5.47	1.51	17.15	1.19	0.72	6.46	0.62	0.31	20.91	0.94	0.37	0.61	0.07	0.3	0.49	1.55	0.64	0.17	0.11	0.11	0.14	0.24	1.27	0.96	1.77	1.62	17.65	12.25	1.27	0	5.19	0.02	5.95	8.3	0.07	0.96	1.68	4.34	4.6	1.63	2.66	2.02	0.08	5.35	2.03	0.35
ENSCHIG00000000165	PROZ	protein Z, vitamin K dependent plasma glycoprotein [Source:HGNC Symbol;Acc:HGNC:9460]	0	0	0.08	0.14	0.15	0	0	0.07	0.06	0	0.33	0.08	0.06	0.06	0	0.15	0.13	0.62	0.08	0	0	0.06	0	0.34	0	0	0.07	0.44	0	0	0	0.13	0.14	0.25	0.07	0.36	0.07	0.13	1	0.35	0.13	0.36	0	0	0.08	0.22	3.33
ENSCHIG00000000166		-	0	0	0	0	0	0	0	0	0	0	0	0	0	0	0	0	0	0	0	0	0	0	0	0	0	0	0	0	0	0	0	0	0	0	0	0	0	0	0	0	0	0	0	0	0	0	0
ENSCHIG00000000167		-	15.86	8.44	17.54	12.07	14.75	21.21	7.53	3.03	9.69	13.16	18.92	23.86	4.79	6.17	8.91	11.17	9.45	19.54	8.61	5.06	4.61	6.09	5.07	6.5	4.56	5.07	7.09	9.97	10.31	10	5.76	2.99	7.35	4.64	6.88	7.11	5.3	5.62	7.31	5.51	6.37	7.12	6.46	3.75	5.82	5.74	4.21
ENSCHIG00000000168	CD40LG	CD40 ligand [Source:HGNC Symbol;Acc:HGNC:11935]	0.11	0	0	0	0	0	0.6	0.22	0.52	0	0.13	0.17	0	0.09	0	0	0	0	0.16	0	0	0	0	0	0	0	0.15	0	0.17	0	0.16	0.11	0	0	0	0	0.43	0	0.28	0	0.4	0	0.33	0	0	0	0
ENSCHIG00000000169		-	0.94	2.11	3.13	0.94	2.02	4.28	1.64	0.94	1.59	2.15	5.06	3.11	0.52	1.2	2.45	1.99	2.25	2.24	2.28	1.71	0.81	1.34	0.2	1.7	0.66	1.54	1.33	0.66	2.78	2.56	1.06	0.83	1.5	0.34	1.78	1.43	0.52	1.18	1.32	0.66	1.13	1.38	1.71	1.15	0.33	1.26	0.41
ENSCHIG00000000170	ELF4	E74 like ETS transcription factor 4 [Source:HGNC Symbol;Acc:HGNC:3319]	2.75	1.51	2.95	2.57	2.94	3.35	1.54	2.24	1.89	2.91	2.31	4.33	1.71	1.65	1.82	1.86	1.14	3.12	1.53	1.04	1.2	1.17	0.99	1.49	1.78	1.7	1.35	1.45	2.4	2.47	1.28	1.39	1.72	1.59	3.75	2.66	1.94	1.72	1.83	1.42	1.5	3.17	1.69	1.03	1.63	1.91	1.44
ENSCHIG00000000171	MACROH2A2	macroH2A.2 histone [Source:HGNC Symbol;Acc:HGNC:14453]	0.84	1.04	0.24	1.04	1.03	0.91	0.81	0.89	2.52	0.86	1	1.51	0.2	0.86	0.8	0.38	0.79	0.54	0.54	0.37	0.58	0.1	0.18	0.2	0.5	0.45	0.8	1.09	0.71	0.6	0.99	1.18	0.9	0.6	1.34	1.3	0.56	0.47	0.74	0.73	0.48	0.53	1.03	0.74	0.8	0.45	0.18
ENSCHIG00000000172	AVPR2	arginine vasopressin receptor 2 [Source:HGNC Symbol;Acc:HGNC:897]	0.05	0	0.05	0	0.01	0.15	0.04	0	0.05	0.1	0.08	0.03	0.05	0	0	0.08	0.11	0	0	0.13	0.08	0.25	0.39	0	0.2	0.04	0.09	0.14	0	0	0.04	0.22	0	0	0.05	0	0.1	0.08	0.2	0.05	0.08	0.23	0	0.05	0	0.12	0
ENSCHIG00000000173	TMEM26	transmembrane protein 26 [Source:HGNC Symbol;Acc:HGNC:28550]	0.06	0.2	0.16	0.12	0.42	0.28	0.62	0.06	0.28	0.01	0.36	0.72	0.01	0.23	0.15	0.15	0.18	0.03	0.41	0.13	0.08	0.07	0.06	0.09	0.01	0.1	0.02	0.14	0.26	0.07	0.57	0.05	0.2	0.06	0.25	0.11	0.03	0.1	0.15	0.01	0.15	0.05	0.46	0.14	0.07	0.07	0.03
ENSCHIG00000000174		-	6.64	9.3	12.58	9.38	7.65	14.11	6.86	4.84	9.92	13.41	11.3	11.77	6.31	4.81	8.21	7.73	7.04	13.06	4.56	5.22	5.97	6.19	5.2	5.11	7.6	9.77	11.03	10.35	9.89	13.53	6.73	5.56	8.12	7.76	9.95	9.03	5.08	6.06	9.92	4.95	6.35	11.3	7.08	6.35	7.19	8.26	7.47
ENSCHIG00000000175		-	0	0	0	0	0	0	0	0	0	0	0	0	0	0	0	0	0	0	0	0	0	0	0	0	0	0	0	0	0	0	0	0	0	0	0	0	0	0	0	0	0	0	0	0	0	0	0
ENSCHIG00000000176	C18orf63	chromosome 18 open reading frame 63 [Source:HGNC Symbol;Acc:HGNC:40037]	0.01	0	0	0	0	0	0	0	0	0.06	0.06	0	0	0	0	0	0.07	0.09	0.02	0	0	0.03	0	0.02	0	0.01	0	0	0	0.02	0	0	0	0	0.03	0	0	0	0	0	0.01	0	0.02	0	0	0.02	0.05
ENSCHIG00000000177		-	0	0	0	0	0	0	0	0	0	0	0	0	0	0	0	0	0	0	0	0	0	0	0	0	0	0	0	0	0	0	0	0	0	0	0	0	0	0	0	0	0	0	0	0	0	0	0
ENSCHIG00000000178		-	0	0	0	0	0	0	0	0	0	0	0	0	0	0	0	0	0	0	0	0	0	0	0	0	0	0	0	0	0	0	0	0	0	0	0	0	0	0	0	0	0	0	0	0	0	0	0
ENSCHIG00000000179	CFAP70	cilia and flagella associated protein 70 [Source:HGNC Symbol;Acc:HGNC:30726]	29.13	30.72	29.79	26.84	30.78	27.41	25.56	11.04	36.05	23.38	31.18	27.88	24.05	29.45	23.87	20.83	30.75	39.26	22.04	25.17	30.12	35.99	31.16	54.37	28.59	26.79	36.6	32.16	29.48	21.19	32.36	25.97	34.51	26.49	25.52	37.63	28.14	35.2	32.62	34.1	33.25	34.75	26.16	33.28	23.61	37	32.86
ENSCHIG00000000180	HGSNAT	heparan-alpha-glucosaminide N-acetyltransferase [Source:HGNC Symbol;Acc:HGNC:26527]	10.19	4.43	13.02	10.69	7.26	18.61	5.97	6.96	11.3	12.18	9.52	13.59	10.7	6.19	9.48	6.28	4.44	13.93	6.45	5.67	6.85	4.6	6.78	4.34	8.31	4.62	9.92	9.22	5.02	15.22	5.74	7.4	8.26	10.43	9.24	14.31	11.03	8.62	6.82	5.29	7.17	10.63	5.03	7.31	8.22	7.34	8.4
ENSCHIG00000000181	STK32C	serine/threonine kinase 32C [Source:HGNC Symbol;Acc:HGNC:21332]	0.66	0.17	0.22	0.42	0.24	1.13	0.42	0.05	0.15	0.69	0.41	0.72	0.41	0.53	0.25	0.25	0.39	0.84	0.37	0.38	0.14	0.44	0.3	0.42	0.43	0.19	0.18	0.54	0.39	0.51	0.17	0.18	0.28	0.51	0.3	0.33	0.26	0.52	0.11	0.28	0	0.54	0.59	0.14	0.43	0.55	0.52
ENSCHIG00000000182		-	0	0	0	0	0	0	0	0	0	0	0	0	0	0	0	0	0	0	0	0	0	0	0	0	0	0	0	0	0	0	0	0	0	0	0	0	0	0	0	0	0	0	0	0	0	0	0
ENSCHIG00000000183		-	0	0	0	0	0	0	0	0	0	0	0	0	0	0	0	0	0	0	0	0	0	0	0	0	0	0	0	0	0	0	0	0	0	0	0	0	0	0	0	0	0	0	0	0	0	0.33	0
ENSCHIG00000000184		-	0	0	0	0	0	4	0	0	0	0	4.55	0	0	0	0	0	10.92	0	0	0	0	0	0	0	0	0	0	0	0	0	0	0	0	0	0	0	0	0	0	0	0	0	0	0	0	0	0.1
ENSCHIG00000000185	PPP2R3B	protein phosphatase 2 regulatory subunit B''beta [Source:HGNC Symbol;Acc:HGNC:13417]	65.37	29.74	34.29	42.96	32.24	66.2	28.76	53.82	43.8	22.89	56.43	104.76	18.15	28.91	34.99	45.28	32.02	52.41	34.13	39.08	21.63	26.15	19.13	33.78	30.34	30.4	33.22	30.39	34.33	30.02	25.06	38.64	25.61	18	61.36	39.34	18.73	33.87	27.78	32.86	42.23	41.31	31.6	49.28	21.76	34.94	22.92
ENSCHIG00000000186		-	0	0	0	0	0	0.16	0	0	0	0	0	0	0	0	0.14	0	0	0	0	0	0	0	0	0	0	0	0	0	0	0	0	0	0	0	0	0	0	0	0	0	0	0	0	0	0	0	0
ENSCHIG00000000187		-	0.22	0.09	0.39	0.19	0.16	0.37	0.12	0.11	0.05	0.36	1.12	0.53	0.03	0.09	0	0.28	0.08	0.19	0.17	0.15	0	0.21	0.12	0.43	0.1	0.02	0.36	0.48	0.09	0.3	0.06	0.05	0.03	0.03	0.23	0.26	0.11	0.15	0.05	0.2	0	0.21	0.78	0.32	0.19	0.38	0.28
ENSCHIG00000000188		-	9.52	10.95	7.66	8.78	10.22	12.74	2.21	2.48	6.8	4.34	7.41	7.32	6.49	6.77	3.83	11.18	3.5	6.67	3.79	5.26	4.22	3.81	3.09	5.53	6.71	4.18	4.49	8.62	7.52	5.55	2.97	1.59	0.69	4.41	10.97	5.87	4.37	5.09	5.13	3.28	6.88	5.26	1.75	1.64	4.46	9.55	20.74
ENSCHIG00000000189	FAM83H	family with sequence similarity 83 member H [Source:HGNC Symbol;Acc:HGNC:24797]	5.86	1.05	3.71	2.47	1.11	3.35	1.15	1.66	1.95	1.29	2.66	3.59	1.42	1.7	0.96	3.29	1.18	3.99	1.65	1.55	1.23	0.85	2.57	1.97	0.92	1.27	1.22	0.68	1.19	1.94	0.51	0.82	0.83	0.99	1.65	1.3	1.06	1.56	0.73	1.44	0.83	1.62	0.93	2.21	1.07	0.81	2.62
ENSCHIG00000000190		-	0	0	0	0	0	0	0	0	0	0	0	0	0	0	0	0	0	0	0	0	0	0	0	0	0	0	0	0	0	0	0	0	0	0	0	0	0	0	0	0	0	0	0	0	0	0	0
ENSCHIG00000000191		-	0.04	0	0	0	0	0.08	0	0	0	0	0	0	0	0	0	0	0	0	0	0	0	0.06	0	0	0.05	0	0	0	0	0	0	0	0	0	0	0	0	0.06	0.06	0	0	0.06	0	0	0	0	0
ENSCHIG00000000192		-	0	0	0	0	0	0	0	0	0	0	0	0	0	0	0	0	0	0	0	0	0	0	0	0	0	0	0	0	0	0	0	0	0	0	0	0	0	0	0	0	0	0	0	0	0	0	0
ENSCHIG00000000193		-	0	0	0	0	0	0	0	0	0	0	0	0	0	0	0	0	0	0	0	0	0	0	0	0	0	0	0	0	0	0	0	0	0	0	0	0	0	0	0	0	0	0	0	0	0	0	0
ENSCHIG00000000194		-	0	0	0	0	0	0	0	0	0	0	0	0	0	0	0	0	0	0	0	0	0	0	0	0	0	0	0	0	0	0	0	0	0	0	0	0	0	0	0	0	0	0	0	0	0	0	0
ENSCHIG00000000195		-	0.23	0	0	0	0	0	0	0	0	0	0	0	0	0.15	0	0	0	0	0	0	0	0.35	0	0	0	0	0	0	0	0	0	0	0	0	0	0	0	0	0.17	0	0	0	0	0	0	0.54	3.45
ENSCHIG00000000196		-	531.07	1216.9	711.07	395.33	661.15	989.87	651.92	481.94	590.57	430.51	843.06	627.85	653.29	483.57	1313.44	385.69	849.16	397.77	831.94	803.36	683.28	1141.66	1017.3	1225.36	1068.96	1188.43	1057.38	862.92	564.67	795.63	1117.48	1000.11	633.83	832.36	1195.37	1062.94	815.08	1031.99	1958.31	654.97	908.62	828.8	960.65	661.99	1186.64	1072.65	1331.94
ENSCHIG00000000197	SLC38A5	solute carrier family 38 member 5 [Source:HGNC Symbol;Acc:HGNC:18070]	0.06	0	0	0.04	0	0.07	0	0.11	0	0.06	0	0.06	0	0.06	0	0	0	0.06	0	0	0	0	0.12	0.06	0.07	0.05	0	0.17	0	0.07	0	0.11	0.13	0	0	0	0.04	0	0	0.08	0	0	0	0.05	0.07	0	0.13
ENSCHIG00000000198	FMR1	FMRP translational regulator 1 [Source:HGNC Symbol;Acc:HGNC:3775]	6.02	2.69	14.84	4.21	5.61	25.48	2.74	1.83	4.78	9.45	11.33	20.67	1.95	2.31	3.62	5.87	3.44	14.27	7.63	3.02	1.85	2.74	1.46	2.64	1.83	1.85	3.62	2.29	4.89	5.9	1.63	0.68	2.28	1.72	4.84	2.55	1.44	1.92	1.41	1.35	1.42	1.93	2.8	0.9	1.04	2.54	0.86
ENSCHIG00000000199		-	0	0	0	0	0.08	0	0	0	0	0.13	0	0	0	0	0	0	0	0	0	0	0	0	0	0	0	0	0	0	0	0	0	0	0	0	0	0	0	0	0	0	0	0	0	0	0	0	0
ENSCHIG00000000200		-	2.27	1.97	4.51	2.31	0.91	2.49	1.27	0.85	1.01	2.41	2.73	3.29	1.34	1.95	1.42	2.32	0.56	4.92	1.54	0.93	1.65	1.3	1.93	2.26	1.4	0.99	2.33	2.26	0.82	1.76	0.98	2.1	0.57	2.41	3.32	1.42	2.03	1.71	1.52	1.48	1.45	4.71	3.1	1.81	2.36	2.78	2.7
ENSCHIG00000000201	PCID2	PCI domain containing 2 [Source:HGNC Symbol;Acc:HGNC:25653]	31.11	16.47	38.85	24.61	18.97	32.55	14.54	13.81	17.53	24.93	26.73	37.75	17.13	18.45	17.84	23.04	12.59	25.11	18.98	13.51	12.09	13.75	13.68	14.96	19.6	14.76	38.9	23.25	16.18	32.6	13.09	14.32	14.08	19.64	17.96	34.14	13.8	17.05	18.7	20.56	17.78	31.06	14.66	16.49	15.4	19.19	19
ENSCHIG00000000202	TSPAN4	tetraspanin 4 [Source:HGNC Symbol;Acc:HGNC:11859]	9.27	6.95	7.92	11.13	8.62	5.48	7.29	7.98	8.92	9.83	10.16	10.21	7.59	10.96	5.25	8.54	7.21	8.16	7.77	8.45	9.14	10.42	10.56	14.53	8.75	9.65	7.24	10.79	6.7	5.09	5.35	8.04	11.78	9.95	10.46	12.72	15.27	9.75	9.38	10.11	7.02	10.15	7.93	8.67	8.85	10.82	10.02
ENSCHIG00000000203	ZCCHC24	zinc finger CCHC-type containing 24 [Source:HGNC Symbol;Acc:HGNC:26911]	45.48	68.1	32.41	63.58	70.41	33.23	50.42	50.3	31.22	26.26	67.6	42.97	40.18	39.64	29.22	76.61	50.79	36.97	59.05	58.49	80.35	62.58	61.53	81.32	31.37	75.01	38.81	48.98	83.51	33.14	50.88	35.92	44.96	41.15	65.48	47.51	28.37	39.3	32.5	43.21	47.43	72.74	58.4	52.45	51.32	54.53	49.14
ENSCHIG00000000204	KLHL22	kelch like family member 22 [Source:HGNC Symbol;Acc:HGNC:25888]	36.12	18.39	21.64	29.83	19.66	17.33	12.06	21.74	15.96	11.95	14.6	23.4	17.48	19.75	9.79	27.69	13.08	23.56	21.24	18.23	16.73	22.09	24.12	22.18	33.52	18.88	31.17	29.35	22.76	23.69	14.19	23.64	17.66	16.62	15.16	31.65	16.88	20.17	17.52	30.01	22.91	25.73	20.69	25.69	23.42	29.65	30.41
ENSCHIG00000000205	PALD1	phosphatase domain containing paladin 1 [Source:HGNC Symbol;Acc:HGNC:23530]	2.04	0.68	2.69	3.1	3.38	2.24	2.1	1.9	4.14	1.97	1.53	3.05	2.68	1.68	1.47	1.61	1.03	1.92	1.25	0.81	1.99	0.73	0.49	1.76	0.88	0.75	2.58	2.37	1.49	2.3	2.29	2.01	2.54	1.56	1.79	3.49	4.25	2.2	1.29	1.51	1.92	1.22	1.13	3.35	1.7	1.16	0.77
ENSCHIG00000000206	ASXL3	ASXL transcriptional regulator 3 [Source:HGNC Symbol;Acc:HGNC:29357]	0.01	0.01	0.1	0.01	0.08	0.05	0.04	0.01	0.02	0.04	0.08	0.06	0.01	0.01	0.06	0.02	0.03	0.01	0.03	0.03	0.01	0.01	0.01	0.01	0.01	0	0.02	0	0.06	0.01	0	0	0	0.04	0.05	0.01	0	0.01	0.01	0.01	0.01	0.03	0.01	0.02	0	0.05	0.1
ENSCHIG00000000207	NAA10	N-alpha-acetyltransferase 10, NatA catalytic subunit [Source:HGNC Symbol;Acc:HGNC:18704]	26.35	19.38	25.91	26.4	17.61	37.51	16.43	22.73	22.11	17.03	23.25	27.43	15.31	18.95	14.65	18.83	12.85	28.02	21.27	17.72	16.61	19.44	19.53	15.4	17.76	17.46	32.12	24.82	17.43	29.23	15.87	18.42	13.77	17.55	25.2	31.53	15.14	18.93	17.95	22.86	17.2	26.92	17.61	20.87	18.37	22.31	18.53
ENSCHIG00000000208		-	0	0	0	0	0	0	0	0	0	0	0	0	0	0	0	0	0	0	0	0	0	0	0	0	0	0	0	0	0	0	0	0	0	0	0	0	0	0	0	0	0	0	0	0	0	0	0
ENSCHIG00000000209		-	0	0	0	0	0	0	0	0	0	0	0	0	0	0	0	0	0	0	0	0	0	0	0	0	0	0	0	0	0	0	0	0	0	0	0	0	0	0	0	0	0	0	0	0	0	0	0
ENSCHIG00000000210	RHOBTB1	Rho related BTB domain containing 1 [Source:HGNC Symbol;Acc:HGNC:18738]	33.86	34.93	34.71	42.03	34.21	21.05	21.98	19.74	15.9	16.13	53.84	39.79	17.97	29.02	5.5	58.45	26.65	25.01	34.62	25.87	21.08	22.35	12.5	36.41	16.87	31.5	23.35	37.19	65.67	18.4	27.74	20.25	22.36	20.38	22.48	27.3	8.98	26.06	9.39	38.82	23.74	22.71	32.67	23.41	16.93	33.61	15.54
ENSCHIG00000000211	CHCHD1	coiled-coil-helix-coiled-coil-helix domain containing 1 [Source:HGNC Symbol;Acc:HGNC:23518]	156.36	156.13	218.56	184.58	128.1	226.18	199.21	196.08	174.6	157.84	191.33	195.57	147.14	193.53	120.67	192.16	161.53	163.64	165.08	158.06	112.36	112.84	86.76	116.71	111.03	129.23	153.28	173.97	177.7	198.63	177.82	154.29	114.08	146.2	134.78	145.28	97.69	142.28	130.52	169.21	163.49	193.72	171.19	195.83	120.46	141.46	121.98
ENSCHIG00000000212	ADCYAP1	adenylate cyclase activating polypeptide 1 [Source:HGNC Symbol;Acc:HGNC:241]	0.02	0	0	0	0.04	0.05	0.02	0.08	0.02	0.02	0.02	0.16	0	0	0.02	0	0	0	0.04	0.02	0.04	0	0	0	0.01	0	0.08	0	0	0.08	0.01	0.02	0.08	0.01	0.04	0.04	0.02	0.01	0.04	0.08	0.04	0.06	0	0	0	0.04	0
ENSCHIG00000000213	AP3M1	adaptor related protein complex 3 subunit mu 1 [Source:HGNC Symbol;Acc:HGNC:569]	7.91	7.76	15.38	10.28	11.62	21.61	7.79	5.59	11.84	9.75	16.18	20.03	6.55	5.28	8.99	13.81	8.75	16.7	9.36	9.44	8.57	7.17	4.77	10.01	5.28	5.37	8.88	7.72	13.51	16.18	7.43	4.68	6.2	6.62	9.95	9.92	5.07	7.14	4.95	8.43	6	12.59	9.95	5.9	6.09	8.79	7.37
ENSCHIG00000000214	DNAJC9	DnaJ heat shock protein family (Hsp40) member C9 [Source:HGNC Symbol;Acc:HGNC:19123]	19.06	20.16	22.92	23.63	17.27	29.64	17.92	23.07	18.14	16.47	18.67	26.11	15.91	20.31	14.69	24.4	15.85	27.02	17.62	17.13	12.96	14.49	12.62	13.66	10.84	15.44	18.54	21.59	22.85	25.63	16.71	14.28	13.06	14.55	13.32	17.15	11.54	14.51	11.35	20.31	17.66	28.6	22.12	21.01	12.37	13.68	12.72
ENSCHIG00000000215	VAPA	VAMP associated protein A [Source:HGNC Symbol;Acc:HGNC:12648]	312.7	273.2	329.3	440.63	281.3	421.31	252.55	320.02	368.04	231.7	313.78	362.11	284.38	288.89	305.27	387.16	262.69	392.71	256.93	296.88	360.3	268.53	303.35	343.46	206.29	325.18	301.4	309.07	278.6	349.49	233.73	188.48	257.26	207.31	359.13	261.01	277.98	230.89	231.99	285.64	233.69	405.62	240.32	230.32	242.58	254.12	251.53
ENSCHIG00000000216		-	1.35	1.5	2.09	1.8	1.22	3.16	0.74	1	1.18	2.93	2.26	4.34	1	0.89	2.04	1.97	1.47	3.45	0.96	0.52	1.12	0.96	0.75	0.89	1.32	1.78	0.84	1.28	2.55	1.37	1.17	0.57	1.04	1.68	1.74	1.27	0.92	1.29	1.14	1.11	0.77	3.35	0.87	1.15	1.2	1.63	1.68
ENSCHIG00000000217		-	0	0	0	0	0	0	0	0	0	0	0	0	0	0	0	0	0	0	0	0	0	0	0	0	0	0	0	0	0	0	0	0	0	0	0	0	0	0	0	0	0	0	0	0	0	0	0
ENSCHIG00000000218		-	0	0	0	0	0	0	0	0	0	0	0	0	0	0	0	0	0	0	0	0	0	0	0	0	0	0	0	0	0	0	0	0	0	0	0	0	0	0	0	0	0	0	0	0	0	0	0
ENSCHIG00000000219	CRLF2	cytokine receptor like factor 2 [Source:HGNC Symbol;Acc:HGNC:14281]	0.1	0.04	0	0.29	0.12	0	0.09	0.4	0.2	1.09	0.22	0.48	0.07	0.56	0.42	0	0	0.16	0.2	0	0	0.03	0	0.07	0.03	0	0.04	0	0.04	0	0	0.31	0.08	0.07	0.12	0	0.18	0	0	0.04	0	0	0	0	0.04	0.12	0.04
ENSCHIG00000000220		-	0	0	0	0	0	0	0	0	0.02	0	0	0	0	0	0	0.05	0	0	0	0	0	0	0	0	0	0	0	0	0	0	0	0	0.06	0	0.05	0	0	0	0	0	0	0.06	0	0	0.09	0.67	1.18
ENSCHIG00000000221		-	0	0	0	0	0	0	0	0	0	0	0	0	0	0	0	0	0	0	0	0	0	0	0	0	0	0	0	0	0	0	0	0	0	0	0	0	0	0	0	0	0	0	0	0	0	0	0
ENSCHIG00000000222		-	0	0	0	0	0	0	0	0	0	0	0	0	0	0	0	0	0	0	0	0	0	0	0	0	0	0	0	0	0	0	0	0	0	0	0	0	0	0	0	0	0	0	0	0	0	0	0
ENSCHIG00000000223	ELFN1	extracellular leucine rich repeat and fibronectin type III domain containing 1 [Source:HGNC Symbol;Acc:HGNC:33154]	0	0	0.05	0.11	0	0.1	0	0	0.07	0	0	0	0	0.03	0.04	0	0	0	0	0	0	0.07	0	0	0	0.03	0	0	0	0	0	0	0	0.04	0	0	0.04	0	0.04	0	0	0	0.04	0	0	0.08	0
ENSCHIG00000000224	TUBGCP3	tubulin gamma complex associated protein 3 [Source:HGNC Symbol;Acc:HGNC:18598]	17.96	15.3	30.89	27.7	13.54	27.65	12.27	10.41	16.19	21.41	19.87	27.81	15.3	13.4	13.33	22.47	11.74	15.76	15.4	14.69	13.88	14.93	13.83	18.73	12.4	16.68	23.8	20.71	14.52	23.72	11.9	11.78	14.33	16.62	19.78	32.84	12.88	15.99	13.45	17.68	13.65	25	12.67	15.72	14.7	19.99	16.58
ENSCHIG00000000225	LZTR1	leucine zipper like transcription regulator 1 [Source:HGNC Symbol;Acc:HGNC:6742]	27.81	14.95	20.5	22.14	14.64	24.56	12.8	14.44	21.72	19.76	22.1	34.22	16.04	16.57	12.45	14.96	10.59	22.06	13.89	11.65	16.16	15.9	15.5	15.87	21.29	17.07	22.91	23.11	14.86	22.17	11.77	14.83	16.86	18.64	17.82	21.92	19.33	17.21	14.79	17.37	15.42	19.55	11.04	14.16	14.04	17.89	17.46
ENSCHIG00000000226		-	0	0	0	0	0	0.14	0	0	0	0	0	0	0	0	0	0	0	0	0	0	0	0	0	0	0	0	0	0	0	0.11	0	0	0	0	0	0	0	0	0	0.12	0	0	0	0	0	0	0
ENSCHIG00000000227		-	0	0	0	0	0	0	0	0	0	0	0	0	0	0	0	0	0	0	0	0	0.17	0	0	0	0	0	0	0	0	0	0	0	0	0	0	0	0	0	0	0	0	0	0	0	0	0	0
ENSCHIG00000000228	PPIL2	peptidylprolyl isomerase like 2 [Source:HGNC Symbol;Acc:HGNC:9261]	29.74	16.27	25.61	25.42	16.03	27.32	10.92	16.95	25.88	20.19	23.51	27.33	15.02	16.05	13.49	16.48	14.32	32.34	17.73	14.36	17.3	15.36	13	14.32	18.03	16.11	30.9	19.97	13.09	19.78	10.99	15.86	17.93	16.35	17.16	22.66	16.76	20.29	14.58	19.41	16.67	20.93	13.53	16.68	18.07	18.25	18.47
ENSCHIG00000000229	MAFK	MAF bZIP transcription factor K [Source:HGNC Symbol;Acc:HGNC:6782]	36.92	23.72	69.53	39.45	23.62	66.49	20.81	24.55	30.6	25.7	24.65	31.15	30.43	27.86	29.96	32.89	20.24	90.37	27.27	24.48	25.49	26.19	29.66	29.04	22.3	20.61	34.93	28.09	21.07	56.62	20	25.95	20.16	18.34	23.86	42.39	25.21	22.5	28.56	27.45	28.64	51.92	24.25	23.78	24.18	24.61	24.83
ENSCHIG00000000230		-	10.88	19.59	15.86	13.5	14.6	24.3	23.31	7.83	11.93	19.45	23.33	21.33	11.28	17.96	16.42	17.27	13.31	23.2	27.62	18.99	6.87	14.05	9	18.34	8.5	19.49	8.23	11.96	19.37	28.11	25.03	4.46	7.85	14.7	13.89	8	6.66	9.1	10.77	7.92	10.17	15.14	20	7.92	6.54	11.85	13.4
ENSCHIG00000000231		-	0	0	0	0	0	0	0	0	0	0	0	0	0	0	0	0	0	0	0	0	0	0	0	0	0	0	0	0	0	0	0	0	0	0	0	0	0	0	0	0	0	0	0	0	0	0	0
ENSCHIG00000000232	CACNA1F	calcium voltage-gated channel subunit alpha1 F [Source:HGNC Symbol;Acc:HGNC:1393]	0	0	0	0	0	0	0	0	0	0	0	0	0	0	0	0	0	0	0	0	0	0	0	0	0	0	0	0	0	0	0	0	0	0	0	0	0	0	0	0	0	0	0	0	0	0	0
ENSCHIG00000000233		-	0	0	0	0.03	0	0	0	0	0	0.03	0	0.04	0	0.03	0	0.04	0	0.1	0	0.06	0	0	0	0.03	0	0	0	0.03	0	0.03	0	0	0	0.03	0.03	0.1	0	0	0.04	0	0	0	0	0	0	0.1	0.09
ENSCHIG00000000234	GP1BB	glycoprotein Ib platelet subunit beta [Source:HGNC Symbol;Acc:HGNC:4440]	0	0	0	0	0	0	0	0	0	0	0	0	0.19	0	0	0	0	0	0	0	0	0	0	0	0	0	0	0	0	0	0	0	0	0	0	0	0	0	0	0	0	0	0	0	0	0	0
ENSCHIG00000000235	C22orf39	chromosome 22 open reading frame 39 [Source:HGNC Symbol;Acc:HGNC:27012]	3.81	8.23	5.41	4.18	2.77	5.64	2.75	6.44	4.97	5.55	4.7	10.75	4.28	5.83	2.79	10.58	3.96	3.39	3.89	4.31	6.03	3.33	9.18	2.99	4.28	4.32	10.28	5.46	12.44	4.53	3.41	6.88	2.83	2.77	8.02	6.23	2.62	4.56	4.77	4.05	10.58	5.38	7.89	9.65	2.61	4.65	5.95
ENSCHIG00000000236		-	0	0	0	0	0	0	0	0	0	0	0	0	0	0	0	0	0	0	0	0	0	0	0	0	0	0	0	0	0	0	0	0	0	0	0	0	0	0	0	0	0	0	0	0	0	0	0
ENSCHIG00000000237		-	0	0.42	1.41	0	0.87	1.67	0.14	0	0	0	0.09	0	0	0	0.91	0.52	0	0	0	0.72	0	0.22	0	0	0	0	0	0	0	0	0	0	0	0	0	0	0	0	0.15	0	0	0	0	0	0	0	0
ENSCHIG00000000238		-	10.26	3.3	3.8	2.39	3.49	4.24	0.92	6.23	4.02	4.57	3.09	9.81	1.99	9.58	2.45	0	1.06	2.5	2.58	7.09	6.99	8.89	2.04	7.74	3.04	1.95	8.23	5.76	3.43	7.51	2.17	3.53	2.03	4.06	6.27	2.86	5.89	6.05	6.5	3.5	2.81	2.21	3.17	15.99	3.12	4.7	5.4
ENSCHIG00000000239	SHLD2	shieldin complex subunit 2 [Source:HGNC Symbol;Acc:HGNC:28773]	0.85	0.93	1.59	0.87	1.78	1.08	0.83	0.48	1.49	0.99	1.09	2.32	0.36	0.35	0.6	1.19	0.7	0.26	1.11	0.74	0.26	0.79	0.17	0.79	0.63	0.63	0.82	1	1.6	0.82	0.75	0.53	0.56	0.43	0.85	0.76	0.31	0.98	0.48	0.55	0.67	0.41	1.37	0.39	0.44	0.28	0.53
ENSCHIG00000000240	CUL4A	cullin 4A [Source:HGNC Symbol;Acc:HGNC:2554]	284.18	221.9	307.27	251.48	184.34	378.15	148.34	257.96	206.77	150.12	213.32	311.53	215.73	179.72	211.8	231.83	164.68	301.47	228.53	198.88	188.42	254.37	238.51	173.03	179.18	206.64	254.36	201.62	186.84	266.68	142.78	192.13	157.28	156.96	164.28	234.74	150.75	160.65	182.36	168.73	192.02	268.58	207.74	190.68	142.32	248.56	176.02
ENSCHIG00000000241	PPIF	peptidylprolyl isomerase F [Source:HGNC Symbol;Acc:HGNC:9259]	6.23	9.09	4.82	4.98	12.22	1.68	18.59	25.88	13.83	4.52	4.29	7.14	31.49	10.99	12.13	3.95	19.98	2.42	20.69	18.78	13.06	11.04	15.23	11.94	7.75	12.76	10.98	3.92	5.86	4.7	19.64	18.23	21.06	13.03	6.67	17.55	37.89	14.93	21.22	11.03	20.55	6.13	20.34	12.12	13.22	15.42	14.46
ENSCHIG00000000242	SLC25A14	solute carrier family 25 member 14 [Source:HGNC Symbol;Acc:HGNC:10984]	1.22	1.98	2.59	3.42	1.85	2.27	1.61	1.34	1.8	2.19	2.8	2.56	1.73	1.23	0.53	1.85	1.34	2.27	1.19	1.13	1.29	1.42	1.24	1.46	1.04	1.19	2.76	1.87	1.26	1.35	1.03	0.66	1.67	2.18	1.23	2.14	0.66	1.58	0.95	1.42	1.83	1.74	1.42	1.15	1.8	1.88	2.46
ENSCHIG00000000243		-	0	0	0	0	0	0	0	0	0	0	0	0	0	0	0	0	0	0	0	0	0	0	0	0	0	0	0	0	0	0	0	0	0	0	0	0	0	0.04	0.04	0	0	0	0	0	0	0.04	0
ENSCHIG00000000244	SLC9A6	solute carrier family 9 member A6 [Source:HGNC Symbol;Acc:HGNC:11079]	5.07	8.3	5	6.54	15.87	12.2	8.54	6.49	5.47	5.23	7.82	11.45	3.68	5.36	6.63	13.18	6.73	5.09	4.86	6.17	5.17	6.01	5.72	6.32	2.1	6.73	7.25	3.78	9.39	5.72	4.95	5.1	4.13	2.02	18.14	6.2	2.51	2.38	3.71	2.96	3.29	6.71	9.21	10.27	3.47	5.79	4.99
ENSCHIG00000000245		-	3.73	7.32	5.36	2.41	7.29	3.16	6.82	3.85	3.71	3.43	5.5	5.15	2.04	2.33	3.7	6.46	4.05	2.22	4.98	5.95	2.3	6.05	1.5	4.4	6.38	5.86	6.73	5.24	4.76	4.37	8.2	4.65	6.21	4.61	3.85	6.35	1.91	4.47	8.95	5.69	6.32	5.14	5.12	4.52	3.8	8.92	2.54
ENSCHIG00000000246	RENBP	renin binding protein [Source:HGNC Symbol;Acc:HGNC:9959]	0.18	0.1	0.27	0.25	0.56	0.2	0.04	0.34	0.42	0.38	0.29	0.14	0.24	0.39	0.15	0.18	0.03	0.32	0.2	0.03	0.06	0.12	0.1	0.02	0.23	0	0.23	0.15	0.14	0.06	0.19	0.22	0.09	0.05	0.24	0.3	0.19	0.09	0.11	0.05	0.12	0	0.13	0.11	0.11	0.13	0.08
ENSCHIG00000000247		-	4.27	5.72	14.14	4.59	7.94	14.48	3.73	2.73	5.67	5.76	14.24	11.16	3.84	6.57	3.54	8.39	7.74	9.46	7.26	4.85	4.4	7.12	4.07	8.61	4.61	6.02	7.31	5.16	10.79	9.99	2.98	1.94	3.63	5.04	8.16	6.64	3.55	5.85	4.08	5.11	5.47	5.72	7.11	3.13	3.62	5.78	3.14
ENSCHIG00000000248		-	4.71	4.54	69.73	12.71	7.6	30.65	4.18	2.91	6.41	23.62	19.15	15.56	5.58	5.18	23.15	7.87	4.28	56.72	5.42	3.7	3.11	6.46	5.65	4.37	3.33	4.96	16.46	7.81	7.59	29.58	3.09	1.62	4.87	5.48	9.45	9.08	4.29	4.03	10.59	3.01	3.52	12.66	5.16	1.64	4.25	5.98	3.19
ENSCHIG00000000249		-	0	0	0	0	0	0	0	0	0	0	0	0	0	0	0	0	0	0	0	0	0	0	0	0	0	0	0	0	0	0	0	0	0	0	0	0	0	0	0	0	0	0	0	0	0	0	0
ENSCHIG00000000250	FUT11	fucosyltransferase 11 [Source:HGNC Symbol;Acc:HGNC:19233]	0	0	0	0	0	0	0	0	0	0	0	0	0	0	0	0	0	0	0	0	0	0	0	0	0	0	0	0	0	0	0	0	0	0	0	0	0	0	0	0	0	0	0	0	0	0	0
ENSCHIG00000000251	HRH4	histamine receptor H4 [Source:HGNC Symbol;Acc:HGNC:17383]	0.06	0	0.3	0	0.05	0	0	0	0.2	0.15	0	0	0	0.07	0.1	0	0	0	0.09	0	0	0	0	0	0	0	0	0	0	0.05	0.04	0	0	0.12	0.14	0	0	0	0	0	0	0.04	0.21	0	0.14	0.05	0.04
ENSCHIG00000000252		-	0	0	0	0	0	0	0	0	0	0	0	0	0	0	0	0	0	0	0	0	0	0	0	0	0	0	0	0	0	0	0	0	0	0	0	0	0	0	0	0	0	0	0	0	0	0	0
ENSCHIG00000000253	COL13A1	collagen type XIII alpha 1 chain [Source:HGNC Symbol;Acc:HGNC:2190]	0.2	1.59	0.52	0.26	0.44	0.45	0.29	0.11	0.32	1.39	0.4	0.48	0.25	0.28	0	0.19	0.42	0.13	0.17	0.2	0.11	0	0	0.17	0.07	0.44	0.56	1.95	0.37	0.16	0.11	0.56	0.06	0.78	0.75	0.12	0.52	0.11	0.36	0.5	0.47	0.54	0.12	0.1	0.14	0.72	0.07
ENSCHIG00000000254	METTL4	methyltransferase 4, N6-adenosine [Source:HGNC Symbol;Acc:HGNC:24726]	0.22	0.13	0.22	0.25	0.41	0.78	0.22	0.22	0.07	0.4	0.69	0.69	0	0.18	0.14	0.14	0.27	0.41	0.33	0.15	0.14	0.3	0.3	0.19	0.25	0.31	0.25	0.31	0.27	0.42	0.45	0	0.33	0.23	0.4	0.26	0.22	0.07	0.23	0	0.07	0	0.29	0	0	0.39	0.06
ENSCHIG00000000255	CD226	CD226 molecule [Source:HGNC Symbol;Acc:HGNC:16961]	0.13	0	0	0.18	0.2	0	0	0.05	0.09	0.12	0.11	0.28	0.13	0.07	0	0.05	0.08	0	0	0	0	0.09	0	0	0	0	0	0.05	0.2	0	0.05	0	0	0	0.1	0	0	0.25	0	0	0	0	0.09	0	0.05	0.05	0
ENSCHIG00000000256		-	0	0	0	0	0	0	0	0	0	0	0	0	0	0	0	0	0	0	0	0	0	0	0	0	0	0	0	0	0	0	0	0	0	0	0	0	0	0	0	0	0	0	0	0	0	0	0
ENSCHIG00000000257		-	2.46	1.21	3.52	1.47	2.63	4.4	0.67	0.36	1.88	3.07	3.22	3.82	1.53	0.95	2.37	1.71	1.49	3.77	1.91	0.48	1.32	1.18	0.55	0.64	0.46	1.66	2.12	1.78	3.06	1.96	2.17	0.4	1.12	1.11	2.2	1.47	0.62	1.33	3	0.97	0.77	3.13	0.64	0.91	1.49	0.88	1.05
ENSCHIG00000000258		-	0	0	0	0	0	0	0	0	0	0	0	0	0	0	0	0	0	0	0	0	0	0	0	0	0	0	0	0	0	0	0	0	0	0	0	0	0	0	0	0	0	0	0	0	0	0	0
ENSCHIG00000000259		-	0	0	0	0	0	0.05	0	0	0	0	0	0	0	0	0	0	0	0	0	0	0	0	0	0	0	0	0	0	0	0	0	0	0	0	0	0	0	0	0	0	0	0	0	0	0	0	0
ENSCHIG00000000260		-	1.59	0	0	0	0.28	0	0	0	0	0	1.16	0	0	0	0	0	0.25	0.89	0	0	0	0	0	0	0	0	0	0	0	0	0	0	0	0	0	0	0	0.78	0	0	0	0	0	0	0	5.5	4.91
ENSCHIG00000000261		-	0	0	0	0	0	0	0	0	0.06	0	0	0	0	0	0.07	0	0	0	0	0	0	0	0.13	0	0	0	0	0	0	0	0	0	0	0	0	0	0	0.06	0.24	0	0	0	0	0	0.07	0.13	0.19
ENSCHIG00000000262		-	0	0	0	0	0	0	0	0	0	0	0	0	0	0	0	0	0	0	0	0	0	0	0	0	0	0	0	0	0	0	0	0	0	0	0	0	0	0	0	0	0	0	0	0	0	0	0
ENSCHIG00000000263		-	0	0	0	0	0	0	0	0	0	0	0	0	0	0	0	0	0	0	0	0	0	0	0	0	0	0	0	0	0	0	0	0	0	0	0	0	0	0	0	0	0	0	0	0	0	0	0
ENSCHIG00000000264		-	1.62	1.51	2.33	1.54	2.63	0.63	1.22	1.49	1.14	0.47	1.4	1.05	1.66	1.18	1.1	2.33	1.65	1.9	2.36	1.14	1.56	1.72	3.14	1.95	1.07	1.34	3.24	0.65	2.17	0.35	1.7	2.56	0.58	1.68	2.31	1.18	2.65	1.08	1.18	0.84	3.14	3.03	1.7	1.53	1.48	1.27	1.23
ENSCHIG00000000265	ITGB1BP2	integrin subunit beta 1 binding protein 2 [Source:HGNC Symbol;Acc:HGNC:6154]	54.85	87.12	38.95	72.61	79.21	36.68	124.67	68.79	80.87	70.52	78.65	76.17	54.8	79.12	73	73	69.72	53.41	52.97	70.39	85.13	60.13	50.28	48.28	88.48	86.09	64.47	100.36	88.51	62.29	178.61	139.9	82.25	97.81	60.74	50.46	74.2	115.04	98.82	104.25	58.11	46.12	83.26	84.64	117.1	70.92	92.27
ENSCHIG00000000266		-	0	0	0	0	0	0	0	0	0.33	0	0.1	0	0	0	0	0	0	0	0	0	0	0	0	0	0	0	0.16	0.09	0	0	0	0	0	0	0.1	0.19	0	0	0	0	0	0	0	0	0	0	0
ENSCHIG00000000267		-	0	0	0	0	0	0	0	0	0	0	0	0	0	0	0	0	0	0	0	0	0	0	0	0	0	0	0	0	0	0	0	0	0	0	0	0	0	0	0	0	0	0	0	0	0	0	0
ENSCHIG00000000268	TMEM184A	transmembrane protein 184A [Source:HGNC Symbol;Acc:HGNC:28797]	2.28	0.55	0.36	1.11	0.25	0.46	0.41	0.53	0.48	0.11	0.59	1.24	0.73	0.4	0.16	0.18	0.21	0.9	1.37	0.42	0.43	0.45	1.2	0.36	1.57	0.88	0.45	1.89	0.92	1.58	1.45	0.55	0.65	0.47	0.41	0.97	1	0.75	0.27	0.39	0.33	1.44	1.62	1.74	0.46	1.58	1.41
ENSCHIG00000000269	ASMTL	acetylserotonin O-methyltransferase like [Source:HGNC Symbol;Acc:HGNC:751]	36.78	12.28	23.08	21.15	22.07	24.22	19.42	27.38	28.98	28.55	33.69	31.67	12.93	29.46	13.58	27.32	25.52	21.25	38.07	27.5	24.04	6.25	12.06	24.9	30.82	13.31	33.32	20.39	16.34	21.27	19.63	25.3	25.59	32.17	35.37	35.61	13.04	33.35	13.87	30.75	30.6	21.4	31.24	30.29	23.87	10.93	20.01
ENSCHIG00000000270		-	0	0	0	0	0	0	0	0	0	0	0	0	0	0	0	0	0	0	0	0	0	0	0	0	0	0	0	0	0	0	0	0	0	0	0	0	0	0	0.51	0	0	0	0	0	0	0.07	0
ENSCHIG00000000271		-	0	0	0	0	0	0	0	0	1.03	0	0	0.13	0.1	0.35	0.13	0	0.1	0.12	0	0	0	0.1	0.44	0	0	0.09	0	0	0.36	0	0	0	0	0	0.12	0.11	0	0.8	0.9	0	0	0	0	0.1	1.07	3.44	4.47
ENSCHIG00000000272		-	0	0	0	0	0	0	0	0	0.04	0	0	0	0	0	0	0	0	0	0	0	0	0	0	0	0	0	0	0	0	0	0	0	0	0	0	0	0	0	0	0	0	0	0	0	0	0.21	0
ENSCHIG00000000273	TEDC1	tubulin epsilon and delta complex 1 [Source:HGNC Symbol;Acc:HGNC:20127]	0.21	0.15	0.25	0.27	0.81	0.33	0.16	0.5	0.58	0.26	0.3	0.46	0.47	0.46	0.27	0.22	0.21	0.27	0.15	0.19	0.13	0.11	0.16	0.15	0.06	0.08	0.13	0.23	0.39	0.16	0.26	0.15	0.35	0.21	0.41	0.39	0.3	0.15	0.26	0.24	0.3	0.29	0.28	0.29	0.2	0.23	0.2
ENSCHIG00000000274		-	0.55	1.3	0.72	0.78	0.25	0.66	0.25	0.91	0.66	0.27	0.27	0.46	1.49	0.18	0.45	0.37	0.21	0.26	0	0.53	0.52	0.9	0.17	1.49	8.8	3.78	5.45	3.52	2.31	2.74	5.15	1.91	8.49	26.81	8.6	20.04	6.66	6.78	5.6	5.51	3.63	16.18	30.09	2.56	7.13	4.26	11.13
ENSCHIG00000000275		-	0	0	0	0	0	0	0	0	0	0	0	0	0	0	0	0	0	0	0	0	0	0	0	0	0	0	0	0	0	0	0	0	0	0	0	0	0	0	0	0	0	0	0	0	0	0	0
ENSCHIG00000000276		-	0	0	0	0	0	0	0	0	0	0	0	0	0	0	0	0	0	0	0	0	0.61	0	0	0	0	0	0	0	0	0	0	0	0	0	0	0	0	0	0	0	0	0	0	0	0	0	0
ENSCHIG00000000277	LAMP1	lysosomal associated membrane protein 1 [Source:HGNC Symbol;Acc:HGNC:6499]	232	164.04	225.36	240.54	172.53	290.55	129.58	219.2	176.17	156.15	172.59	232.26	190.05	183.06	148.78	194.52	129.24	234.11	186.34	186.94	175.35	219.72	230.05	182.98	182.17	188.39	229.14	206.49	130.43	248.36	138.42	173.74	175.77	184.67	223.53	253.76	208.25	188.77	181.22	190.11	168.31	259.44	194.82	199.08	165.34	252.48	224.84
ENSCHIG00000000278		-	44.42	38.63	63.39	52.95	51.79	63.52	43.41	27.14	36.14	47.46	56.28	53.08	34.93	32.7	47.42	49.78	38.86	48.77	45.36	31.47	25.58	46.99	36.24	37.08	36.61	33.19	54.74	57.78	40.82	61.94	42.48	32.65	36.85	34.26	53.28	45.25	29.38	36.97	38.53	37.26	43.02	55.04	48.91	25.09	31.84	38.1	32.98
ENSCHIG00000000279	NXT2	nuclear transport factor 2 like export factor 2 [Source:HGNC Symbol;Acc:HGNC:18151]	0.3	0.37	0.81	0.31	0.62	1.74	0.18	0.09	0.34	0.51	0.43	0.59	0.08	0.1	0.61	0.69	0.21	0.58	0.38	0.06	0.15	0.08	0.14	0.17	0.12	0.43	0.46	0.13	0.44	0.51	0.26	0	0.05	0.05	0.38	0.33	0.2	0.08	0.16	0.13	0.03	0.03	0.26	0.17	0.09	0.15	0.12
ENSCHIG00000000280	BRS3	bombesin receptor subtype 3 [Source:HGNC Symbol;Acc:HGNC:1113]	0	0	0	0	0	0	0	0	0	0	0	0	0	0	0	0	0	0	0	0	0	0	0	0	0	0	0	0	0	0	0	0	0	0	0	0	0	0	0	0	0	0	0	0	0	0	0
ENSCHIG00000000281	SCARF2	scavenger receptor class F member 2 [Source:HGNC Symbol;Acc:HGNC:19869]	1.65	2.14	2.03	1.83	2.95	1.99	1.46	1.72	2.91	3	1.44	1.58	1.93	2.53	1.55	1.62	1.68	2.07	1.53	1.2	1.56	1.65	1.8	2.15	1.22	1.85	1.66	2.72	2.32	1.78	1.83	2.33	2.93	1.62	2.71	2.1	3.85	2.22	2.9	2.75	2.55	2.57	1.75	1.49	1.62	1.45	1.3
ENSCHIG00000000282	ZMIZ1	zinc finger MIZ-type containing 1 [Source:HGNC Symbol;Acc:HGNC:16493]	17.52	7.94	18.94	10.95	8.95	29.57	6.31	13.3	14.11	13.35	11.91	25.45	7.83	8.15	8.27	11.77	7.23	16.1	8.26	9.09	6.29	7.93	8.42	10.61	11.85	8.88	18.03	10.39	7.76	27.85	7.78	9.79	11.73	11.56	15.05	17.55	10.23	10.72	10.32	10.24	11.65	16.41	11.09	12.52	8.66	11.6	10.81
ENSCHIG00000000283		-	0.07	0	0	0	0	0	0	0	0	0	0	0	0	0	0	0	0	0	0	0	0	0	0	0	0	0	0	0	0	0	0	0	0	0	0	0	0	0	0	0	0	0	0	0	0	0	0
ENSCHIG00000000284	HCFC1	host cell factor C1 [Source:HGNC Symbol;Acc:HGNC:4839]	27.19	17.74	39.67	32.42	19.56	41.42	18.11	24.52	21.89	27.14	20.18	39.82	23.44	15.49	17.84	26.03	16.48	43.73	18.63	17.18	21.46	21.93	23.68	18.87	21.86	20.14	33.44	27	17.34	30.35	17.09	19.59	22.1	25.93	15.98	31.53	31.99	21.35	19.1	22.18	18.62	30	12.34	19.51	20.95	27.29	23.5
ENSCHIG00000000285	DDX50	DExD-box helicase 50 [Source:HGNC Symbol;Acc:HGNC:17906]	3.82	2.66	11.41	6.63	4.65	9.57	2.12	1.3	4.6	6.67	8.94	8.83	2.26	2.26	4	3.97	1.9	11.1	2.75	2	1.62	3.14	1.28	1.89	1.98	2.9	3.29	3.87	5.3	7.33	2.74	0.85	1.95	1.92	3.67	1.81	1.48	2.56	1.85	1.43	1.85	3.9	2.26	1.43	2.49	2.1	1.31
ENSCHIG00000000286	IMPACT	impact RWD domain protein [Source:HGNC Symbol;Acc:HGNC:20387]	3.4	4.73	14.76	6.16	6.31	12.88	3.42	2.17	4.51	6.38	7.51	9.38	2.96	4.38	7.52	7.45	5.37	10.92	7.68	4.5	2.24	4.43	3.16	5.15	3.79	4.88	7.52	6.75	7.35	8.26	3.56	1.12	3.86	3.24	4.54	4.38	2.96	3.22	3.75	2.88	2.72	5.07	7.75	2.67	2.44	3.13	3.21
ENSCHIG00000000287	CYB5A	cytochrome b5 [Source:NCBI gene (formerly Entrezgene);Acc:100861011]	12.26	13.7	25.92	16	21.76	40.66	17.67	8.97	20.72	23.33	35.85	47.17	10.33	15.38	16.34	21.57	11.15	18.86	20.63	12.28	9.66	12.55	4.85	11.78	10.64	13.12	12.96	15.97	19.87	26.67	9.24	7.77	12.03	10.15	24.98	10.65	7.62	10.67	12.19	10.39	7.22	12.13	20.95	7.3	7.98	8.59	6.75
ENSCHIG00000000288	GALR1	galanin receptor 1 [Source:HGNC Symbol;Acc:HGNC:4132]	0	0	0	0	0	0	0.08	0	0	0	0	0	0	0	0	0	0	0	0	0	0	0	0	0	0	0	0	0	0	0	0	0	0	0	0	0	0	0	0	0	0	0	0	0.24	0	0.1	0
ENSCHIG00000000289		-	4.1	4.87	8.03	5.2	4	11.17	2.92	2.94	4.35	5.1	6.88	8.87	2.93	2.9	4.73	6.26	4.14	8.73	3.85	4.13	2.42	4.23	2.18	3.31	1.89	3.01	4.3	4.2	5.42	7.31	2.28	1.57	3.06	1.76	4.9	2.27	2.15	2.98	2.29	1.4	2.58	3.76	4.61	3.11	2.28	2.84	1.68
ENSCHIG00000000290	DOK6	docking protein 6 [Source:HGNC Symbol;Acc:HGNC:28301]	2.74	2.68	6.15	3.2	3.83	5.69	2.81	0.69	2.57	2.22	3.58	2.63	4.83	3.27	3.65	2.18	2.75	1.94	2.24	1.4	2.01	3.39	2.81	3.85	2.5	1.62	4.07	2.26	0.96	2.42	1.31	0.88	0.9	1.61	2.14	2.38	2.78	4.28	1.11	1.92	1.76	0.68	1.87	0.56	2.22	0.85	0.84
ENSCHIG00000000291		-	0	0	0	0	0	0	0	0	0.02	0	0	0	0	0	0	0	0	0	0	0	0	0	0	0	0	0	0	0	0	0	0.05	0	0	0	0	0	0	0.02	0.05	0	0	0	0	0	0	0.08	0.15
ENSCHIG00000000292	APCDD1	APC down-regulated 1 [Source:HGNC Symbol;Acc:HGNC:15718]	8.81	3.19	8.74	8.18	3.96	6.46	2.76	3.03	8.06	9.72	3.46	12.23	5.02	4.47	3.47	4.93	2.94	10.93	3.13	1.96	2.24	3.54	2.35	5.04	4.02	3	6.87	8.53	2.64	4.84	3.35	3.77	3.05	6.69	5.74	7.98	4.31	3.27	4.72	3.96	3.7	11.57	3.98	3.34	3.08	4.31	6.12
ENSCHIG00000000293	LDLRAD4	low density lipoprotein receptor class A domain containing 4 [Source:HGNC Symbol;Acc:HGNC:1224]	2.81	4.05	5.94	3.63	4.39	7.41	2.29	1.74	4.88	7.13	3.98	3.22	4.24	3.24	2.37	3.23	1.73	4.64	1.49	2.68	2.05	2.02	2.26	3.8	1.74	2.83	3.74	4.66	3.54	2.98	3.64	4	2.07	4.53	5.01	2.11	4.02	2.33	2.78	2.12	1.64	6.68	3.85	2	3.51	3.89	2.09
ENSCHIG00000000294	PHF8	PHD finger protein 8 [Source:HGNC Symbol;Acc:HGNC:20672]	4.8	3.54	8.11	6.15	4.16	8.42	3.16	4.01	4.46	5.69	6.28	6.94	4.37	2.36	3.21	3.64	2.59	6.45	3.83	2.42	3.38	4.18	3.26	3.47	3.89	3.65	6.16	5.32	2.6	6.36	2.85	3.49	3.03	5.2	5.01	5.12	3.7	3.42	4.5	3.69	3.58	7.86	1.89	2.69	4.08	5.46	4.66
ENSCHIG00000000295		-	0	0	0	0	0	0	0	0	0	0	0	0	0	0	0	0	0	0	0	0	0	0	0	0	0	0	0	0	0	0	0	0	0	0	0	0	0	0	0	0	0	0	0	0	0	0	0
ENSCHIG00000000296		-	29.58	28.63	39.61	37.9	24.35	45.81	33.51	40.28	26.63	34.45	35.6	48.09	29.93	33.46	34.73	41.34	39.89	38.18	34.21	40.49	16.52	23.15	15.41	18.52	13.99	20.62	19.68	29.89	23.89	44.03	23.85	19.97	16.03	15.18	22.07	19.22	17.71	27.48	17.34	28.37	36.13	30.47	42.48	31.9	16.31	22.83	19.88
ENSCHIG00000000297		-	2.27	0.21	3.53	0.18	4.38	0.9	0.35	0.33	2.33	2.44	3.99	3.35	0.11	0.31	1.4	0.15	1.1	2.68	1.87	0.31	0.43	0.39	0.74	0.57	0.94	0.14	0.85	0.06	2.38	0.24	0.17	0.16	1.07	1.16	1.98	0.76	0.35	0.18	0.35	0.45	0.59	0.86	0.95	0.19	0.73	0.27	0.46
ENSCHIG00000000298		-	6.15	2.84	32.32	18.21	1.07	20.46	0.71	2.54	6.45	1.5	2.95	9.35	9.64	2.08	10.9	2.07	1.03	15.72	2.87	0.94	5.93	3.15	7.82	1.39	0	3.77	6.99	3.04	3.01	4.91	0.33	1.08	0.87	0	5.72	8.77	4.95	1.4	2.25	2.86	0	7.08	0.46	1.26	7.82	3.22	1.65
ENSCHIG00000000299	THAP7	THAP domain containing 7 [Source:HGNC Symbol;Acc:HGNC:23190]	40.12	55.26	43.91	63.46	42.6	40.17	29.02	50	34.35	36.81	34.84	46.87	52	60.56	29.73	46.26	40.82	57.54	46.24	51.29	68.72	59.89	52.68	41.88	43.88	66.42	67.55	51.14	49.17	48.3	34.64	44.43	42.36	57.8	31.31	73.95	52.81	43.57	41.82	56.7	60.88	83.71	50.18	75.28	46.64	60.17	42.38
ENSCHIG00000000300		-	0.14	0.15	0.2	0.15	0.57	0.24	0.1	0.34	0.2	0.54	0.33	0.39	0.26	0.12	0.25	0.27	0.23	0.38	0.14	0.1	0.03	0.05	0.02	0.08	0.12	0.17	0.17	0.34	0.18	0.3	0.05	0.1	0.29	0.06	0.12	0.04	0.17	0.23	0.16	0.1	0.15	0.08	0.14	0.07	0.25	0.1	0.03
ENSCHIG00000000301		-	1.47	2.23	2.93	1.62	2.82	3.54	1.3	2.78	3.5	2.11	3.31	5.74	0.59	0.63	1.18	2.19	1.26	4.11	2.05	0.96	0.42	3.39	0.58	0.86	2.08	0.17	0.94	2.01	4.08	2.98	0.7	2.08	0.93	0.29	1.06	0.65	0.67	1.16	1.12	3.62	0.49	1.18	1.88	1.02	1.79	1.33	0.81
ENSCHIG00000000302		-	4.48	5.42	5.4	8.28	4.02	9.73	4.23	2.07	3.88	4.82	9.77	8.21	4.04	4.3	3.9	6.83	5.48	6.91	8.41	5.9	2.71	5.15	4.41	4.64	3.59	6.59	3.15	8.58	5.84	7.37	4.43	2.01	3.03	3.1	6.3	4.49	3.07	4.53	3.29	2.52	4.49	5.5	12.42	4.61	2.88	4.11	4.48
ENSCHIG00000000303	SDF2L1	stromal cell derived factor 2 like 1 [Source:HGNC Symbol;Acc:HGNC:10676]	0.41	0.93	0.88	1.51	1.14	1.23	0.59	0.92	0.78	1.08	0.59	1.48	1.04	1.09	0.61	0.92	0.71	1.3	0.39	0.32	0.51	0.94	1.16	0.44	0.33	0.39	0.8	0.98	0.84	0.48	0.59	0.72	0.53	0.29	0.63	1.23	1.14	0.48	1.41	0.4	1.11	1.66	0.96	0.37	0.76	0.95	2.55
ENSCHIG00000000304	ATP11A	ATPase phospholipid transporting 11A [Source:HGNC Symbol;Acc:HGNC:13552]	3.66	2.61	3.94	3.31	2.99	5.35	1.82	1.57	2.62	2.97	4.1	4.93	2.41	2.11	2.97	2.93	1.7	5.49	2.12	1.52	2.09	2.01	1.96	2.05	1.83	2.11	2.55	2.99	2.62	2.76	1.56	0.77	1.81	2.43	2.81	2	2.07	2.56	2.44	2.08	1.8	4.6	2.48	1.85	2.05	2.94	2.43
ENSCHIG00000000305		-	0	0	0	3.48	0	0	0	0	0	0	0	0	0	0	0	0	0	0	1	0	2.67	0	0	0.1	0	0	0	0	0	0	0	0	0	0	0.17	0	0	0.33	0	0	0	0	0	0	0	0.5	0
ENSCHIG00000000306	SUSD2	sushi domain containing 2 [Source:HGNC Symbol;Acc:HGNC:30667]	0.29	0.06	0.21	0.28	0.24	0.26	0.31	0.29	0.88	0.15	0.23	0.56	0.27	0.21	0.17	0.25	0.07	0.35	0.17	0.2	0.25	0.15	0.07	0.24	0.14	0.09	0.1	0.1	0.17	0.18	0.21	0.32	0.22	0.13	0.39	0.21	0.3	0.25	0.19	0.21	0.18	0.13	0.16	0.17	0.16	0.31	0.14
ENSCHIG00000000307	GNB1L	G protein subunit beta 1 like [Source:HGNC Symbol;Acc:HGNC:4397]	20.2	15.08	10.71	17.08	14.39	15.9	16.48	17.79	20.8	7.76	12.85	12.8	13.44	14.53	14.05	10.66	24.27	17.28	17.22	22.11	13.56	21.07	13.41	6.44	18.42	22.32	22	13.44	22.12	14.39	27.32	25.26	13	14.49	14.88	19.61	29.38	13.2	17.82	20.28	19.77	22.06	17.01	22.98	19.09	20.58	17.98
ENSCHIG00000000308		-	0	0	0	0	0	0	0	0	0	0	0	0	0	0	0	0	0	0	0	0	0	0	0	0	0	0	0	0	0	0	0	0	0	0	0	0	0	0	0	0	0	0	0	0	0	0	0
ENSCHIG00000000309		-	0	0	0	0	0	0	0	0	0.28	0	0	0	0	0	0	0	0	0	0	0	0	0	0	0	0	0	0	0	0	0	0	0	0	0	0	0	0	0	0	0	0	0	0	0	0	0.33	0.82
ENSCHIG00000000310	GRTP1	growth hormone regulated TBC protein 1 [Source:HGNC Symbol;Acc:HGNC:20310]	9.21	11.11	7.09	8.31	8.4	10.74	11.91	10.96	8.08	9.13	16.28	12.17	9.38	10.96	9.3	11.82	11.66	6.97	13.04	12.08	13.59	10.99	12.14	10.86	10.79	13.42	14.69	14.16	11.56	15.49	13.5	11.19	11.09	12.04	11.76	11.76	14.27	13.24	16.33	16.8	16.49	8.81	13.02	17.33	14.6	15.44	12.58
ENSCHIG00000000311		-	0.25	0.19	0	0.04	0.2	0.03	0.02	0	0	0.07	0	0.43	0.06	0	0	0	0	0.05	0	0	0	0	0	0	0	0	0.04	0	0	0	0	0	0	0	0	0	0	0	0.02	0.06	0	0.02	0	0	0	0.21	0.15
ENSCHIG00000000312	HTATSF1	HIV-1 Tat specific factor 1 [Source:HGNC Symbol;Acc:HGNC:5276]	14.04	20.57	32.1	14.34	23.11	38.07	16.81	9.29	19.03	22.91	37.86	30.95	13.23	19.12	21.51	23.31	20.25	23.12	28.28	17.76	12.43	22.14	18.38	22.71	20.88	19.08	27.33	16.64	26.85	31.28	14.56	11.84	15.91	15.85	26.3	20.74	14.52	22.72	24.06	16.69	13.24	16.46	28.87	10.88	15.84	21.87	21.29
ENSCHIG00000000313	GUCY2F	guanylate cyclase 2F, retinal [Source:HGNC Symbol;Acc:HGNC:4691]	0	0	0	0	0.05	0	0	0	0	0	0	0	0	0	0	0.05	0.07	0	0	0	0	0	0	0	0	0	0	0	0	0	0	0	0	0	0	0	0	0	0	0	0	0	0	0	0	0	0
ENSCHIG00000000314	ZNF397	zinc finger protein 397 [Source:HGNC Symbol;Acc:HGNC:18818]	3.34	4.39	5.46	2.61	5.18	3.83	4.04	1.76	3.12	3.23	5.01	5.3	1.48	2.21	2.9	5.1	4.4	3.64	5.02	3.66	1.74	3.51	1.04	2.79	2.57	3.61	3.91	2.87	4.13	4.02	4.5	1.36	4.52	2.88	2.93	4.02	1.69	3.54	3.78	3.23	3.65	3.43	4.31	3.64	2.55	4	1.8
ENSCHIG00000000315		-	147.43	139.98	291.93	157	164.57	349	97.81	64.55	133.25	245.24	251.75	269.84	87.92	116.2	153.89	107.68	116.36	250.43	170.88	95.93	57.76	92.6	62.22	117.65	85.38	110.74	98.33	135.82	186.61	239.13	75.51	47.68	74.86	81.28	99.8	78.3	60.78	94.28	90.93	54.18	59.07	133.33	141.08	45.75	55.63	61.16	47.45
ENSCHIG00000000316		-	0	0	0	0	0	0	0	0	0	0	0	0	0	0	0	0	0	0	0	0	0	0	0	0	0	0	0	0	0	0	0	0	0	0	0	0	0	0	0	0	0	0	0	0	0	0	0
ENSCHIG00000000317	STOX1	storkhead box 1 [Source:HGNC Symbol;Acc:HGNC:23508]	0.02	0.03	0	0	0	0.1	0.03	0.05	0.03	0	0.1	0.13	0.1	0.01	0.03	0.05	0	0	0.03	0.03	0	0.12	0.08	0.15	0	0.04	0	0.02	0.17	0.02	0.04	0.04	0.06	0	0.05	0	0	0.14	0.07	0	0	0.03	0.08	0.02	0.03	0	0
ENSCHIG00000000318		-	0	0	0	0	0	0	0	0	0	0	0	0	0	0	0	0	0	0	0	0	0	0	0	0	0	0	0	0	0	0	0	0	0	0	0	0	0	0	0	0	0	0	0	0	0	0	0
ENSCHIG00000000319		-	32.12	18.53	29.91	27.18	17.5	34.34	14.37	24.48	29.45	21.22	21.63	44.39	19.55	17.39	16.52	20.02	19.9	30.85	20.2	16.28	14.57	16.15	15.21	14.89	17.78	16.66	29.83	19.62	14.96	24.87	13.64	17.43	15.66	17.19	21.9	26.02	18.49	18.19	14.95	18.39	21.71	23.38	14.71	20.33	15.11	22.15	19.29
ENSCHIG00000000320	INTS6L	integrator complex subunit 6 like [Source:HGNC Symbol;Acc:HGNC:27334]	1.61	1.3	2.21	1.87	3.8	2.82	1.25	1.41	1.38	2.72	6.84	3.39	0.8	1.44	1.61	2.82	1.1	1.12	2.11	1.37	0.72	1.02	0.26	1.56	0.7	0.82	0.7	1.26	2.08	1.95	1.38	0.64	0.67	0.61	1.77	1.32	0.83	0.93	0.66	1.35	0.6	0.56	1.68	0.76	0.83	1.06	0.72
ENSCHIG00000000321	VCL	vinculin [Source:HGNC Symbol;Acc:HGNC:12665]	40.22	64.15	57.72	76.74	43.44	40.2	21.75	43.19	47.17	54.29	61.24	43.35	65.79	35.32	73.45	49.74	28.61	78.31	28.64	26.7	60.49	48.14	77.3	41.21	27.61	64.76	36.37	53.55	38.06	43.89	25.83	34.84	32.11	33.54	50.53	52.47	50.99	30.19	33.58	40.08	36.46	73.79	38.7	32.11	57.35	49.17	44
ENSCHIG00000000322	FAM149B1	family with sequence similarity 149 member B1 [Source:HGNC Symbol;Acc:HGNC:29162]	4.85	5.94	8.98	7.67	5.71	10.32	4.22	3.72	4.34	5.02	9.95	9.1	4.26	4.8	5.14	4.9	5.19	10.06	9.26	3.66	4.1	5.16	5.66	6.31	5.57	5.69	6.32	8.43	7.99	10.8	3.86	2.2	3.94	3.89	6.65	4.92	4.39	5.53	4.39	3.94	3.79	7.64	5.41	3.04	4.03	5.22	4.6
ENSCHIG00000000323		-	0	0	0	0	0	0	0	0	0	0	0	0	0	0	0	0	0	0	0	0	0	0	0	0	0	0	0	0	0	0	0	0	0	0	0	0	0	0	0	0	0	0	0	0	0	0	0
ENSCHIG00000000324	MTR	5-methyltetrahydrofolate-homocysteine methyltransferase [Source:HGNC Symbol;Acc:HGNC:7468]	2.38	3.26	10.41	5.46	3.33	7.9	1.88	1.73	3.5	4.41	4.26	3.89	2.45	2.02	4.32	6.22	2.63	12.98	3.05	2.17	1.87	3.09	2.92	3.65	2.18	2.4	6.15	5.11	4.73	8.13	2.26	1.22	2.66	3.1	3.04	3.93	1.74	3.51	3.09	3.34	2.19	8.08	2.35	1.61	2.75	4.27	3.1
ENSCHIG00000000325	SYCE1	synaptonemal complex central element protein 1 [Source:HGNC Symbol;Acc:HGNC:28852]	0.17	0	0	0	0	0	0	0	0.97	0	0	0	0	0	0	0	0.1	0	0	0	0	0.22	0.64	0	0	0.08	0	0	0.09	0	0	0	0	0	0	0	0.08	1.17	1.9	0	0	0	0	0	0.33	2.67	5.58
ENSCHIG00000000326		-	0	0	0	0	0	0	0	0	0	0	0	0	0	0	0	0	0	0	0	0	0	0	0	0	0	0	0	0	0	0	0	0	0	0	0	0	0	0.15	0	0	0	0	0	0	0	0	0
ENSCHIG00000000327	DPYSL4	dihydropyrimidinase like 4 [Source:HGNC Symbol;Acc:HGNC:3016]	0.03	0	0	0.03	0.05	0.12	0.16	0.14	0.09	0.29	0	0.13	0.03	0.11	0	0	0	0.04	0.04	0.14	0.05	0	0.11	0.09	0	0	0	0	0.04	0.03	0.18	0.13	0	0.17	0	0.1	0.2	0	0.04	0	0	0.1	0	0.08	0	0	0
ENSCHIG00000000328	CSF2RA	colony stimulating factor 2 receptor subunit alpha [Source:HGNC Symbol;Acc:HGNC:2435]	2.13	0.93	1.28	1.55	3.55	2.03	1.22	1.49	3.38	2.45	3.47	2.97	0.85	0.92	1.67	1.68	0.96	1.34	1.48	0.71	1.12	1.57	0.8	1.48	1.14	1.07	1.48	1.57	1.6	0.87	0.83	0.94	1.58	0.99	1.43	2.27	1.23	0.69	1.54	0.94	1.6	1.62	0.57	0.51	1.44	1.44	0.9
ENSCHIG00000000329		-	0	0	0	0	0	0	0	0	0	0	0	0	0	0	0	0	0	0	0	0	0	0	0	0	0	0	0	0	0	0	0	0	0	0	0	0	0	0	0	0	0	0	0	0	0	0	0
ENSCHIG00000000330		-	0	0	0	0	0	0	0	0	0	0	0	0	0	0	0	0	0	0	0	0	0	0	0	0	0	0	0	0	0	0	0	0	0	0	0	0	0	0	0	0	0	0	0	0	0	0	0
ENSCHIG00000000331	FGFRL1	fibroblast growth factor receptor like 1 [Source:HGNC Symbol;Acc:HGNC:3693]	26.12	36.95	21.71	33.1	27.16	15.44	34.26	34.96	19.33	19.65	23.29	23.57	16.09	22.74	17.72	25.42	12.71	21.6	28.75	24.42	19.96	15.12	13.09	17.55	85.52	37.65	50.19	56.97	27.24	33.73	53.61	71.25	31.69	34.2	27.37	34.52	21.96	75.08	64.03	43.33	38.09	27.81	28.5	35.48	53.27	38.24	24.73
ENSCHIG00000000332		-	0	0	0	0	0	0	0	0	0.07	0	0	0	0	0	0	0	0	0	0	0	0	0	0	0	0	0	0	0	0	0	0	0	0.08	0	0	0	0	0	0	0	0	0	0	0	0	0	0.16
ENSCHIG00000000333		-	0	0	0	0.3	0	0	0	0	0.09	0	0	0	0	0	0	0	0	0	0	0.2	0	0	0	0	0	0	0	0	0	0	0	0.1	0.1	0	0	0	0	0	0	0	0	0	0	0	0	0	0
ENSCHIG00000000334		-	32.56	26.2	35	37.3	23.9	28.08	22.66	30.52	21.87	27.56	40.76	30.38	20.5	22.19	20.18	29.7	14.29	27.98	18.94	25.09	22.17	11.31	13.3	26.86	29.19	16.23	37.11	31.24	16.42	21.69	16.37	25.61	13.44	22.09	27.73	26.49	25.95	37.79	25.64	40.25	24.22	30.88	27.79	17.34	23.15	29.56	22.76
ENSCHIG00000000335		-	0	0	0	0	0	0	0	0	0	0	0	0	0	0	0	0	0	0	0	0	0	0	0	0	0	0	0	0	0	0	0	0	0	0	0	0	0	0	0.07	0	0	0	0	0	0.16	0	0.15
ENSCHIG00000000336		-	0.22	0	0	0	0	0	0	0	0.53	0	0	0.03	0	0.06	0.14	0	0.24	0.12	0	0	0	0	0.35	0	0	0	0	0	0.12	0.07	0	0	0.11	0	0	0	0	1.44	4.13	0	0.11	0	0	0	0.98	8.38	26.12
ENSCHIG00000000337		-	0	0	0	0	0	0	0	0	0	0	0	0	0	0	0	0	0	0	0	0	0	0	0	0	0	0	0	0	0	0	0	0	0	0	0	0	0	0	0	0	0	0	0	0	0	0	0
ENSCHIG00000000338		-	0.26	0.45	0.77	0.05	0	0.39	0.08	0.32	0.15	0.26	0.06	0.47	0.1	0.11	0.3	0.58	0.25	0.4	0.2	0.23	0.03	0.08	0.2	0.27	0.38	0.07	1.05	0.81	0.1	0.06	0.41	0.24	0.22	0.13	0.73	1.51	0.05	0.71	0.87	0.56	0.31	0.46	0.61	0	0.52	2.42	2.61
ENSCHIG00000000339		-	0	0	0	0	0	0	0	0	0	0	0	0	0	0	0	0	0	0	0	0	0	0	0	0	0	0	0	0	0	0	0	0	0	0	0	0	0	0	0	0	0	0	0	0	0	0	0
ENSCHIG00000000340	UFD1	ubiquitin recognition factor in ER associated degradation 1 [Source:HGNC Symbol;Acc:HGNC:12520]	180.71	139.76	166.63	159.12	128.64	278.2	124.72	155.82	145.75	109.16	152.94	231.05	110.79	133.65	102.84	141.81	112.74	152.5	126.47	118.3	131.53	131.87	125.74	135	132.65	153.64	176.76	134.73	136.58	235.78	124.44	116.44	130.17	110.48	137.59	187.88	100.88	120.27	104.23	122.56	130.25	159.83	123.74	128.23	98.75	143.31	125.46
ENSCHIG00000000341		-	0	0	0.17	0	0.15	0.52	0.12	0	0	0.13	0.14	0	0.13	0	0	0	0.26	0.32	0	0	0	0	0.43	0.01	0	0	0	0	0	0	0.33	0	0.15	0	0	0	0	0	0	0	0	0	0	0	0	0.37	0
ENSCHIG00000000342		-	0	0	0	0	0	0	0	0	0	0	0	0	0	0	0	0	0	0	0	0	0	0	0	0	0	0	0	0	0	0	0	0	0	0	0	0	0	0	0	0	0	0	0	0	0	0	0
ENSCHIG00000000343		-	2.6	3.19	1.87	1.94	2.04	4.45	0.78	0.26	1.57	2	0.93	2.57	1.43	1.43	1.54	1.54	0.75	1.85	1.91	0.53	1.22	1.31	1.34	1.55	0.83	1.02	0.79	2.24	0.86	2.43	1.52	1.02	2.2	1.93	1.77	1.66	2.25	1.45	1.33	1.7	2.24	1.96	1.41	0.84	2.33	2.04	2.88
ENSCHIG00000000344		-	0	0	0	0	0	0	0	0	0	0	0	0	0	0	0	0	0	0	0	0	0	0	0	0	0	0	0	0	0	0	0	0	0	0	0	0	0	0	0	0	0	0	0	0	0	0	0
ENSCHIG00000000345		-	111.49	170.09	124.44	98.82	112.13	236.35	120.05	134.84	121.5	112.84	121.3	86.9	158.36	125.2	166.32	153.54	85.41	55.72	99.79	102.62	101.04	71.7	130.92	106.27	113.3	109.96	117.91	107.35	70.12	125.01	101.61	135.49	60.86	126.7	113.01	121.3	78.23	74.26	114.32	160.04	75.77	157.52	90.76	83.56	82.98	74.46	189.87
ENSCHIG00000000346	ADIRF	adipogenesis regulatory factor [Source:HGNC Symbol;Acc:HGNC:24043]	21.7	45.98	37.03	57.86	25.86	27.17	40.28	15.28	46.14	33.08	14.64	30	23.46	40.68	20.03	12.03	25.32	39.57	30.35	35.08	44.69	32.89	19.98	32.84	21.97	8.44	26.02	7.83	53.87	7.46	35.05	18.51	41.27	17.54	39.25	37.83	5.6	31.5	31.38	25.33	32.76	34.89	31	23.72	52.12	33.05	45.01
ENSCHIG00000000347	DGCR2	DiGeorge syndrome critical region gene 2 [Source:HGNC Symbol;Acc:HGNC:2845]	30.28	20.25	34.57	29.04	24.89	29.47	16.2	24.29	25.47	21.84	26.2	41.91	19.42	25.29	17.82	30.67	19.24	29.02	22.49	21.13	21.49	23.37	22.88	24.77	29.67	27.89	47.59	33.31	24.97	33.7	22.4	27.61	25.06	28.24	31.82	49.59	29.64	34.28	25.87	31.75	26.54	36.46	24.88	30.9	30.88	36.19	34.8
ENSCHIG00000000348		-	0	0	0	0	0.09	0	0	0.37	0	0	0	0	0.02	0	0	0	0	0.1	0	0	0	0.22	0.27	0	0	0.11	0.04	0	0	0	0	0	0.55	0	0	0.62	0.15	0	0	0.1	0.48	0	0	0	0.03	0	0
ENSCHIG00000000349	ZNF280C	zinc finger protein 280C [Source:HGNC Symbol;Acc:HGNC:25955]	0.94	0.59	0.64	0.77	1.17	2.16	0.26	0.4	0.86	0.92	2.42	1.81	0.12	0.58	0.93	0.89	1.02	1.46	0.81	0.15	0.4	0.28	0.61	0.39	0.81	0.36	0.61	0.97	0.37	0.57	0.87	0.16	0.55	0.32	0.88	0.29	0.04	0.56	0.4	0.17	0.47	0.45	0.69	0.11	0.21	0.64	1.02
ENSCHIG00000000350	MAPRE2	microtubule associated protein RP/EB family member 2 [Source:HGNC Symbol;Acc:HGNC:6891]	78.21	140.23	296.46	202.07	85.25	157.85	85.2	91.32	88.56	99.83	94.02	63.1	162.73	149.16	131.51	122.92	50.84	211.69	56.83	49.51	148.89	101.31	149.08	106.79	64.41	134.36	137.12	138.29	86.12	164.95	70.66	61	114.02	96.26	93.85	86.18	103.56	110.77	90.96	82.11	71.98	130.18	50.19	48.55	106.51	110.16	88.7
ENSCHIG00000000351	SH2D4B	SH2 domain containing 4B [Source:HGNC Symbol;Acc:HGNC:31440]	0.04	0.1	0.08	0.06	0.07	0.08	0.05	0.05	0.07	0.03	0.06	0.13	0.04	0.01	0.03	0.04	0.02	0	0.05	0.04	0.01	0.03	0	0.02	0.01	0	0	0.04	0.03	0.04	0.02	0.01	0.01	0.03	0.03	0.03	0.03	0.01	0	0	0.02	0.01	0	0.01	0.01	0.05	0.04
ENSCHIG00000000352	POLR3A	RNA polymerase III subunit A [Source:HGNC Symbol;Acc:HGNC:30074]	6.49	4.78	10.31	7	4.5	9.05	3.14	4.38	5.33	6.15	6.07	10.09	3.13	3.8	5.33	5.05	2.79	10.25	3.98	2.98	3.96	3.87	3.59	4.3	4.07	4.36	7.38	5.27	3.63	6.68	3.43	3.78	4.61	5.34	6.15	6.27	3.97	4.66	3.71	4.41	4.86	6.29	3.85	3.82	5.34	5.39	4.1
ENSCHIG00000000353	CDK1	cyclin dependent kinase 1 [Source:HGNC Symbol;Acc:HGNC:1722]	0.12	0.25	0.11	0.19	0.21	0.47	0.2	0.02	0.98	0.28	0.14	0.1	0.22	0.04	0.14	0.13	0.15	0.54	0	0.05	0.05	0	0.56	0.05	0.14	0.02	0	0.1	0.13	0.29	0.42	0.11	0	0	0	0	0.38	0.07	0.25	0.02	0.02	0.07	0.07	0.02	0.1	0.18	0.12
ENSCHIG00000000354	CCAR1	cell division cycle and apoptosis regulator 1 [Source:HGNC Symbol;Acc:HGNC:24236]	3.51	3.95	13.08	3.61	5.99	19.33	3.31	2.08	5.27	7.78	12.07	13.43	2.3	3.59	3.69	4.2	4.69	12.36	6.11	3.4	1.99	4.48	3.12	3.36	2.29	3.9	3.57	2.11	6.43	11.82	3.13	1.44	2.75	2.54	6.06	2.55	3.13	3.59	4.11	3.02	1.64	2.81	4.09	2.17	2.44	4.6	3.15
ENSCHIG00000000355	TIMM21	translocase of inner mitochondrial membrane 21 [Source:HGNC Symbol;Acc:HGNC:25010]	34.04	42.27	56.27	43.62	45.04	46.24	33.83	27.27	27.79	37.13	74.71	44.74	47.04	45.61	25.43	50.21	34.87	45.65	51.51	40.14	29.23	35.06	23.6	34.39	36.38	32.93	55.39	35.45	46.71	49.27	35.6	27.44	33.9	31.54	49.26	44.2	35.44	36.19	28.82	33.73	31.06	32.88	52.2	35.34	30.92	45.17	29.6
ENSCHIG00000000356		-	0.78	1.11	0.79	1.19	1.38	2.3	0.7	0.9	1.33	0.47	0.18	1.35	0.28	0.42	0.6	1.38	0.56	0.51	0.75	0.67	0.66	0.21	0.53	0.88	1.15	2.21	1.55	1.11	0.97	1.17	0.83	0.58	0.47	0.69	1.18	1.24	0.96	1.1	1.31	1.58	1.02	1.02	0.89	1.03	1.22	1.33	0.83
ENSCHIG00000000357		-	0.06	0.04	0.11	0.06	0.08	0.18	0.1	0.01	0.09	0.03	0.16	0.13	0.01	0.06	0.16	0.1	0.08	0.1	0.03	0.08	0.01	0.04	0	0.08	0.04	0.06	0.01	0.05	0.13	0.13	0.04	0	0.06	0	0.08	0.04	0.01	0.13	0.04	0.09	0.04	0.03	0.05	0.02	0.19	0.01	0
ENSCHIG00000000358		-	29.38	14.98	34.98	27.1	27.09	59.11	22.91	28.69	19.92	21.77	41.97	33.03	20.18	41.05	19.75	33.31	11.4	35.16	30.01	22.34	32.78	17.09	16.37	24.28	10.04	19.94	19.67	14.21	27.99	23.35	17.22	9.67	14.26	14.19	15.85	24.84	23.73	24.78	8.51	18.71	18.74	12.91	23.28	27.26	19.3	12.15	5.27
ENSCHIG00000000359	KLHL14	kelch like family member 14 [Source:HGNC Symbol;Acc:HGNC:29266]	0.17	0.62	1.37	0.15	0.45	1.66	0.35	0.04	0.13	0.29	1.44	1.1	0.05	0.19	0.09	1.06	0.16	0.28	0.12	0.25	0.23	0.51	0.23	0.43	0.17	0.28	0.85	1.87	0.69	1.77	0.37	0.07	0.2	1.25	0.64	0.3	0.04	0.76	0.56	0.12	0.33	1.35	0.96	0.61	0.02	0.25	0.37
ENSCHIG00000000360	NDC80	NDC80 kinetochore complex component [Source:HGNC Symbol;Acc:HGNC:16909]	0	0.02	0.02	0	0.16	0	0.13	0	0.13	0.03	0	0.06	0.03	0.03	0.02	0	0	0	0.04	0.02	0	0	0	0	0	0.02	0	0	0.08	0	0.04	0	0	0.02	0	0	0.13	0	0	0.03	0	0	0	0	0.02	0.02	0.02
ENSCHIG00000000361	NAPG	NSF attachment protein gamma [Source:HGNC Symbol;Acc:HGNC:7642]	24.74	20.35	21.95	33.09	16.73	33.37	17.27	15.99	28.52	22.1	18.28	23.54	12.52	11.79	14.56	22.32	18.61	30.58	14.29	15.72	11.5	11.56	14.39	14.35	13.28	18.01	23.31	24.39	22.03	26.07	21.63	12.99	20.24	16.88	18.02	15.89	18.77	15.34	16.91	17.99	17.82	23.75	16.88	17.09	12.4	15.3	15.26
ENSCHIG00000000362	FAM210A	family with sequence similarity 210 member A [Source:HGNC Symbol;Acc:HGNC:28346]	15.81	23.37	38.81	16.07	27.64	25.21	25.4	12.16	19.03	24.9	29.33	23.77	14.25	19.15	29.32	19.47	36.88	23.61	33.41	21.1	12.27	20.13	14.43	11.95	13.73	18.45	26.39	13.35	29.8	27.11	17.91	10.86	26.02	14.3	20.42	12.04	16.49	16.4	19.71	12.82	18.58	15.99	27.45	13.05	14.14	21	10.57
ENSCHIG00000000363		-	0	0	0	0	0	0	0	0	0	0	0	0	0	0	0	0	0	0	0	0	0	0	0	0	0	0	0	0	0	0	0	0	0	0	0	0	0	0	0	0	0	0	0	0	0	0	0
ENSCHIG00000000364	PDZD4	PDZ domain containing 4 [Source:HGNC Symbol;Acc:HGNC:21167]	0	0.03	0.04	0.09	0	0.04	0.09	0.03	0.03	0.02	0.09	0.04	0	0.1	0.08	0.07	0	0.04	0.03	0.12	0.03	0	0.07	0.05	0.03	0.15	0.03	0.06	0.03	0	0.03	0.1	0.08	0.06	0.04	0.08	0.05	0	0	0.07	0.07	0.04	0	0.02	0.04	0	0.03
ENSCHIG00000000365		-	20.14	8.39	32.54	18.8	12.97	39.04	2.23	11.14	12.78	18.03	16.34	29.89	11.26	3.9	13.28	12.85	1.95	39.57	9.36	5.12	4.85	11.87	10.03	6.84	7.92	3.32	13.97	13.26	4.52	12.59	1.05	1.38	9.19	6.11	14.84	19.61	7.36	3.44	1.33	4.37	7.12	16.63	5.1	5.27	5.56	12.18	4.16
ENSCHIG00000000366	PHPT1	phosphohistidine phosphatase 1 [Source:HGNC Symbol;Acc:HGNC:30033]	182.4	153.78	151.49	69.23	92.6	114.91	180.89	163.56	214.56	171.42	142.51	175.78	184.37	163.51	119.23	135.79	149.24	158	245.91	178.71	131.72	157.65	131.8	121.87	163.46	144.78	179.18	84.99	113.55	143.58	182.42	191.32	141.44	159.49	147.69	171.57	171.56	147.43	174.89	165.14	202.57	212.35	178.62	182.02	129.07	171.04	136.62
ENSCHIG00000000367		-	6.29	3.71	10.84	4.83	9.63	8.74	3.53	3.32	13.94	17.39	7.99	10.99	2.81	8.23	3.43	6.92	3.42	3.93	4.62	1.29	7.21	3.66	2.06	4.15	2.51	2.88	4.59	7.06	4.45	4.47	2.07	3.76	4.08	3.68	3.48	3.06	2.12	2.54	1.54	2.11	3.29	7.13	4.08	3.43	5.07	5.22	1.29
ENSCHIG00000000368	SOX3	SRY-box transcription factor 3 [Source:HGNC Symbol;Acc:HGNC:11199]	0	0.24	0	0	0.08	0	0	0	0	0	0	0	0.07	0	0	0	0	0	0	0	0	0	0	0	0	0	0	0	0	0	0	0	0	0	0	0	0	0	0	0	0	0	0	0	0	0	0.23
ENSCHIG00000000369	YDJC	YdjC chitooligosaccharide deacetylase homolog [Source:HGNC Symbol;Acc:HGNC:27158]	0.07	0.22	0.2	0.23	0.17	0.3	0.26	0.09	0.51	0.19	0.06	0.1	0.05	0.09	0.3	0.04	0.28	0.12	0.04	0.21	0.41	0.14	0.11	0.1	0.35	0.17	0.21	0.04	0.23	0.12	0.1	0.1	0.42	0.15	0.06	0.11	0.53	0.15	0.57	0.33	0.18	0	0.2	0	0.12	0.71	0.52
ENSCHIG00000000370	LRRC74B	leucine rich repeat containing 74B [Source:HGNC Symbol;Acc:HGNC:34301]	8.95	9.84	10.13	10.18	6.71	8.15	5.89	9.1	9.26	5.91	6.11	8.56	8.31	9.46	6.99	15.69	9.82	9.49	9.55	8.7	8.63	6.36	6.57	4.28	3.7	5.14	7.05	11.45	10.62	10.19	5.38	5.76	5.87	4.25	2.33	4.39	4.46	4	5.35	14.18	11.9	10.38	4.88	7.1	4.2	6.58	4.41
ENSCHIG00000000371		-	0	0	0.06	0	0	0	0	0	0	0.14	0	0.09	0	0	0	0	0	0	0	0	0	0	0	0.05	0	0	0	0	0	0	0	0	0	0.02	0	0	0	0	0	0	0	0	0	0	0	0	0
ENSCHIG00000000372		-	0	0	0	0	0	0	0	0	0	0	0	0	0	0	0	0	0	0	0	0	0	0	0	0	0	0	0	0	0	0	0	0	0	0	0	0	0	0	0	0	0	0	0	0	0	0	0
ENSCHIG00000000373		-	0.6	0.54	0.5	0.57	0.24	2.14	0.25	0.11	0.28	0.14	0.88	0.36	0.28	0.18	0.5	0.45	0.12	1.21	0.46	0.31	0.29	0.45	0.22	0.37	0.52	0.2	0.53	0.5	0.48	0.74	0	0.24	0.38	0.61	0.39	0.26	0	0.07	0.48	0.11	0	0.56	0.93	0.32	0.1	0.55	0.16
ENSCHIG00000000374	TXNRD2	thioredoxin reductase 2 [Source:HGNC Symbol;Acc:HGNC:18155]	67.42	43.44	58.49	54.84	40.57	62.82	48.12	58.93	38.78	47.06	54.15	58.8	45.69	49.75	40.17	47.61	36.83	55.97	50.94	43.58	36.47	61.5	58.48	47.85	65.65	48.43	73.09	53.28	31.63	63.92	45.64	64.48	35.14	54.51	49.71	60.43	46.01	53.85	48.76	67.92	53.4	72.72	46.05	50.6	47.63	60.15	58.87
ENSCHIG00000000375		-	0	0	0	0	0	0	0	0	0	0	0	0	0	0	0	0	0	0	0	0	0	0	0	0	0	0	0	0	0	0	0	0	0	0	0	0	0	0	0	0	0	0	0	0	0	0	0
ENSCHIG00000000376	DCUN1D2	defective in cullin neddylation 1 domain containing 2 [Source:HGNC Symbol;Acc:HGNC:20328]	12.5	24.22	19.27	13.9	14.67	33.85	12.86	11.47	6.13	7.55	20.55	18.04	12.58	14.26	13.41	19.73	12.09	13.44	12.75	16.46	6.87	10.14	9.98	10.93	9.21	17.78	12.52	15.36	18.56	39.29	16.48	6.96	7.99	3.62	14.05	9.4	6.75	7.89	9.48	7.89	11.49	12.29	12.43	17.06	5.41	8.17	6.36
ENSCHIG00000000377	SNCG	synuclein gamma [Source:HGNC Symbol;Acc:HGNC:11141]	1.93	0.49	2.34	0.88	2.89	7.12	2.37	3.58	1.24	2.35	3.58	2.05	1.77	14.2	1.24	4.06	0.83	5.05	1.66	1.83	1.71	2.09	1.24	2.92	0.93	1.98	2.26	0.85	1.98	3.34	1.52	2.44	1.05	2.34	0.46	1.64	2.68	10.32	2.26	0.41	2.59	1.56	4.25	1.86	1.82	5.21	1.02
ENSCHIG00000000378		-	0	0	0	0	0	0	0	0	0	0	0	0	0	0	0	0	0	0	0	0	0	0	0	0	0	0	0	0	0	0	0	0	0	0	0	0	0	0	0	0	0	0	0	0	0	0	0
ENSCHIG00000000379		-	2.89	1.48	3.46	4	4.56	2.86	2.26	1.75	3.57	5.9	5.72	6.07	3.78	2.18	3.33	2.72	2.1	6.39	2.83	1.42	1.07	1.93	1.19	1.75	1.38	1.25	1.7	2.52	2.98	2.11	1.8	0.9	2.51	1.97	2.99	1.26	2.82	1.75	1.3	0.95	1	2.54	2.15	1.16	1.19	1.53	1.34
ENSCHIG00000000380	IRS4	insulin receptor substrate 4 [Source:HGNC Symbol;Acc:HGNC:6128]	0	0	0	0	0	0.03	0	0	0	0	0	0	0	0	0	0	0	0	0	0.01	0	0	0	0	0	0	0	0	0	0	0	0	0	0	0	0	0	0	0	0	0	0	0	0	0	0	0
ENSCHIG00000000381	PGRMC1	progesterone receptor membrane component 1 [Source:HGNC Symbol;Acc:HGNC:16090]	12.68	10.04	17.9	17.84	16.36	26.68	9.66	8.62	17.74	18.81	17.01	25.65	11.33	11.88	19.23	11.97	9.32	32.12	10.74	7.62	6.05	9.75	6.18	8.61	6.43	7.22	8.86	14.86	12.6	17.78	9.38	6.49	8.47	6.35	14.31	9.59	7.11	6.21	8.02	5.92	5.51	14.57	11.88	6.51	7.52	8.79	6.54
ENSCHIG00000000382	TSPAN14	tetraspanin 14 [Source:HGNC Symbol;Acc:HGNC:23303]	11.14	13.44	13.75	20.23	10.11	20.09	13.28	12.12	20.21	12.02	6.33	23.46	20.59	12.53	8.69	14.97	11.65	18.33	8.44	9.93	11.87	11.18	12.92	13.96	11.38	13.31	17.08	20.1	11.78	14.03	15.4	11.32	14.22	16.28	12.26	21.07	20.13	14.97	13.1	12.8	15.32	19.02	10.34	14.24	13.29	13.98	14.5
ENSCHIG00000000383	NODAL	nodal growth differentiation factor [Source:HGNC Symbol;Acc:HGNC:7865]	0	0	0	0	0	0	0	0	0.16	0	0	0.1	0	0	0	0.09	0.08	0	0	0	0	0	0	0	0	0	0	0	0.09	0	0	0	0	0	0	0	0.08	0	0	0.09	0	0	0	0	0	0	0
ENSCHIG00000000384		-	0	0	0	0	0	0	0	0	0	0	0	0	0	0	0	0	0	0	0	0	0	0	0	0	0	0	0	0	0	0	0	0	0	0	0	0	0	0	0	0	0	0	0	0	0	0	0
ENSCHIG00000000385		-	103.09	160.14	88.89	98.54	103.59	225.75	106	115.4	216.9	88.89	113.6	147.24	168.54	106.99	315.01	92.43	113.08	79.58	97.54	121.76	171.77	132.71	190.02	112.1	170.73	154.59	99.19	98.93	89.86	167.97	133.34	212.92	144.26	135.23	154.61	147.02	201.84	137.21	274.56	131.7	141.63	93.04	82.75	116.14	229.53	136.6	214.35
ENSCHIG00000000386	OSBPL1A	oxysterol binding protein like 1A [Source:HGNC Symbol;Acc:HGNC:16398]	9.68	14.71	13.21	12.49	16.26	13.89	15.85	10.11	13.75	15.42	18.88	15.6	12.05	11.32	12.73	18.07	12.49	12.47	15.33	15.27	10.42	10.93	11.43	11.93	8.86	12.43	11.86	14.68	20.46	14.05	15.95	9.43	18.28	11.8	17.8	11.82	10.48	14.63	10.61	10.59	10.57	13.68	22.27	13.17	12.86	12.81	10.75
ENSCHIG00000000387		-	0	0	0	0	0	0	0	0	0	0	0	0	0	0	0	0	0	0	0	0	0	0	0	0	0	0	0	0	0	0	0	0	0	0	0	0	0	0	0	0	0	0	0	0	0	0	0
ENSCHIG00000000388	TMX3	thioredoxin related transmembrane protein 3 [Source:HGNC Symbol;Acc:HGNC:24718]	6.21	10.11	24.71	12.68	17.4	30.47	7.12	4.49	9.8	13.5	18.38	19.43	5.91	7.82	11.49	12.11	9.09	21.03	13.13	7.76	5.24	8.96	6.69	10.86	5.48	8.41	10.91	13.92	19.8	20.29	6.53	2.99	8.36	6.21	10.75	7.78	5.89	7.95	6.75	4.95	7.26	12.96	14.98	4.68	4.97	6.04	5.79
ENSCHIG00000000389	DLG5	discs large MAGUK scaffold protein 5 [Source:HGNC Symbol;Acc:HGNC:2904]	4.88	2.48	5.67	4.97	4.49	5.74	2.88	2.83	6.97	5.82	3.34	6.32	3.69	2.76	4.01	3.63	4.31	7.13	2.88	2.17	2.75	3.1	3.76	2.81	2.33	1.62	3.27	3.4	2.33	3.91	2.06	2.15	3.26	3.37	2.73	5.13	4.43	2.75	3.17	2.66	3.2	5	1.79	2.2	2.6	3.87	4.25
ENSCHIG00000000390	GAREM1	GRB2 associated regulator of MAPK1 subtype 1 [Source:HGNC Symbol;Acc:HGNC:26136]	2.82	0.97	2.59	3.62	1.31	2.05	1.5	1.76	1.89	3.24	1.67	2.74	1.11	0.88	2.13	1.62	0.87	2.71	0.68	0.98	0.91	0.78	0.73	1.28	1.25	1.2	2.16	1.87	1.1	1.66	1.03	1.35	1.18	1.73	1.55	1.98	1.12	0.79	1.91	2.13	0.99	2.56	1.16	0.8	0.81	0.95	1.47
ENSCHIG00000000391	ZNF236	zinc finger protein 236 [Source:HGNC Symbol;Acc:HGNC:13028]	2.16	1.66	6.27	2.84	1.85	7.33	0.94	1.03	1.81	2.57	3.9	3.41	1.71	1.02	3.31	2.5	1.48	5.34	1.65	1.39	1.77	1.32	1.15	1.44	0.95	1.73	1.91	2.18	1.96	5.17	1.06	0.95	1.52	1.25	1.99	1.87	1.04	1.23	1.52	0.98	1.17	2.14	1.07	0.72	1.33	1.83	1.1
ENSCHIG00000000392	SMCHD1	structural maintenance of chromosomes flexible hinge domain containing 1 [Source:HGNC Symbol;Acc:HGNC:29090]	1.93	2.03	8.53	2.39	3.1	9.09	1.55	0.95	2.06	5.62	5.49	7.06	1.49	1.54	3.2	2.74	1.85	5.71	2.76	1.46	0.95	2.26	1.22	1.85	1.91	1.96	2.87	2.02	3.34	5.79	1.02	0.69	1.8	1.66	2.55	1.91	1.39	1.81	1.78	1.33	1.07	2.18	2.07	0.7	1.23	2.18	1.37
ENSCHIG00000000393	CYP2E1	cytochrome P450 family 2 subfamily E member 1 [Source:VGNC Symbol;Acc:VGNC:103441]	0	0	0	0	0	0	0	0	0.08	0	0	0	0	0	0	0	0	0	0	0	0	0	0	0	0	0	0	0	0	0	0	0	0	0	0	0	0	0	0	0	0	0	0	0	0	0	0
ENSCHIG00000000394	AP3M2	adaptor related protein complex 3 subunit mu 2 [Source:HGNC Symbol;Acc:HGNC:570]	1.74	1.96	2.42	2.97	1.52	1.37	1.97	2.15	1.39	1.98	1.63	3.43	1.3	1.38	0.95	2.24	1.92	2.21	1.17	1.2	1	1.53	2.09	1.53	1.81	1.54	3.6	1.6	1.09	2.03	2.05	1.05	1.84	2.77	2.51	3	1.66	2.91	1.62	2.55	3.15	2.68	2.79	2.24	2.85	2.91	3.31
ENSCHIG00000000395		-	11.16	8.56	0.46	0.98	0.11	15.13	14.64	54.2	14.66	3.09	10.15	10.64	151.29	4.82	51.74	5.27	8.43	4.62	6.9	12.98	2.24	1.81	3.48	1.99	4.68	11.04	0	1.7	0	14.76	13.7	45.77	7.45	2.58	6.92	5.01	144	5.87	68.56	4.47	7.03	6.99	8.56	21.34	3.13	2.95	2.62
ENSCHIG00000000396		-	0.73	0.79	0.64	1.08	0.61	0	0	0	1.04	0.9	0.51	0	0.72	0.13	1.82	0.26	0	0	1.03	0.22	0.06	0.41	1.16	0	0	0.02	0	0	1.11	0.03	0	0.42	1.2	0.58	0	0.23	0.36	0.44	0	0.25	0	0	2.66	0	1.1	0	0.07
ENSCHIG00000000397	PFKL	phosphofructokinase, liver type [Source:HGNC Symbol;Acc:HGNC:8876]	11.66	7.02	16.73	11.02	7.82	13.63	6.01	8.01	11.62	12.46	6.13	17.02	8.1	9.72	6.85	8.79	5.17	9.15	4.91	3.54	4.87	5.85	7.36	6.9	15.62	5.19	22.76	11.11	5.63	12.55	7.71	13.93	5.97	11.64	9.85	14.27	8	9.04	15	12.83	8.14	11.46	6.25	6.1	12.23	14.75	21.68
ENSCHIG00000000398	C7orf50	chromosome 7 open reading frame 50 [Source:HGNC Symbol;Acc:HGNC:22421]	15.47	12.75	14.25	29.5	29.44	24.49	20.86	41.94	13.21	9.32	14.83	19.94	12.3	19.21	14.73	12.76	16.15	16.87	20.98	10.17	7.07	14.89	14.69	14.58	14.78	11.13	24.73	39.85	31.59	24.71	20.6	25.03	10.14	8.15	16.55	24.79	8.91	15.86	14.82	12.42	15.25	18.78	21.16	21.24	8.59	24.3	16.37
ENSCHIG00000000399		-	0	0	0	0	0	0	0	0	0	0	0	0	0	0	0	0.39	0	1	0.24	0	0	0	0	0	0	0	0	0	0	0	0	0	0	0	0	0	0	0	0	0	0	0	0	0	0.53	0	0
ENSCHIG00000000400		-	0.08	0	1.2	0.68	0.74	0.69	0.24	0.45	0.13	0.63	0.33	2.03	0.21	0.09	0.39	0.29	0.53	0.26	0.13	0.11	0.11	0.53	0	0.11	0	0.09	0.33	0	0.51	0.13	0	0	0.47	0	0.6	0.12	0	0.2	0.36	0.34	0	0	0.11	0	0.24	0	0
ENSCHIG00000000401		-	0.49	0.44	2.76	0.04	0.82	0.73	0	0	0.46	0.34	0	0.52	0.39	0.23	0.96	0	0.31	4.9	0.55	0	0	0.15	0.77	0.05	0.31	0	0.24	0.87	0.14	0.22	0.08	0	0.2	0.18	0.66	0.43	0.13	0.32	0.35	0.06	0.22	1.04	0.49	0.25	0	0.07	0.29
ENSCHIG00000000402		-	0	0	0	0	0	0	0	0	0	0	0	0	0	0	0	0	0	0	0	0	0	0	0	0	0	0	0	0	0	0	0	0	0	0	0	0	0	0	0	0	0	0	0	0	0	0	0
ENSCHIG00000000403		-	0	0	0	0	0	0	0	0	0	0	0	0	0	0	0	0	0	0	0	0	0	0	0	0	0	0	0	0	0	0	0	0	0	0	0	0	0	0	0	0	0	0	0	0	0	0	0
ENSCHIG00000000404		-	0.05	0	0	0	0	0	0	0	0.2	0.14	0.09	0	0	0	0	0	0	0	0	0	0	0	0	0	0	0	0	0	0	0	0	0	0	0	0	0	0	0	0.31	0	0	0	0	0	0	0.28	0
ENSCHIG00000000405		-	165.16	118.73	178.76	174.91	130.11	256.09	139.15	150.08	160.11	143.19	175.91	266.8	119.32	139.64	143.72	120.33	92.69	181.81	115.12	102.12	113.33	116.1	119.43	121.16	125.42	125.63	198.07	150.25	103.26	200.86	113.48	92.67	110.18	126.69	160.02	152.56	111.95	134.26	148.21	132.66	86.52	159.45	125.66	109.66	113.87	137.29	124.46
ENSCHIG00000000406		-	0	0	0	0	0	0	0	0	0	0	0	0	0	0	0	0	0	0	0	0	0	0	0	0	0	0	0	0	0	0	0	0	0	0	0	0	0	0	0	0	0	0	0	0	0	0	0
ENSCHIG00000000407		-	35.3	53.38	32.79	38.18	83.58	28.63	45.22	82.89	83.65	57.55	41.85	68.26	98.7	77.02	87.64	46.32	31.78	55.36	30.72	17.79	30.06	33.99	35.72	17.42	28.94	18.28	38.15	50.26	58.61	24.52	39.89	93.12	34.17	23.25	66	30.65	26.12	38.73	40.14	23.35	55.77	48.31	68.66	52.22	69.04	31.32	26.76
ENSCHIG00000000408		-	0	0	0	0	0	0	0	0	0	0	0	0	0	0	0	0	0	0	0	0	0	0	0	0	0	0	0	0	0	0	0	0	0	0	0	0	0	0	0	0	0	0	0	0	0	0	0
ENSCHIG00000000409		-	6.64	6.34	9.99	5.63	4.43	9.3	3.97	3.72	5.94	5.29	5.13	8.29	4.07	6.26	3.48	5.27	2.39	6.88	3.8	4.07	2.71	3.55	3.56	5.04	3.68	4.16	6.38	4.83	3.35	8.18	3.17	3.09	3.45	4.46	5.15	5.78	5.05	4.9	4.02	4.54	5.91	6.47	4.48	3.36	5.72	4.94	5
ENSCHIG00000000410	TMCO3	transmembrane and coiled-coil domains 3 [Source:HGNC Symbol;Acc:HGNC:20329]	14.34	17.83	22	12.2	11.96	43.32	9.15	9.39	25.79	17.89	17.29	17.81	12.1	16.13	47.91	11.32	10.93	20.6	9.34	6.71	13.64	9.54	14.61	9.65	9.89	13	10.89	12.07	10.91	31.81	9.35	10.62	14.3	9.48	12.33	11.24	13.11	7.78	31.49	7.53	8.77	17.24	8.38	7.98	15.23	9.3	8.14
ENSCHIG00000000411		-	0.57	0.48	1.29	1.07	1.07	1.7	0.67	0.33	1.1	1.11	1.57	1.63	0.46	0.37	0.89	0.92	0.51	1.8	0.66	0.54	0.31	0.69	0.42	0.65	0.27	0.23	0.56	0.71	1.18	0.86	0.62	0.16	0.63	0.37	1.05	0.62	0.55	0.45	0.55	0.42	0.35	0.49	0.59	0.27	0.28	0.55	0.44
ENSCHIG00000000412		-	0	0.23	0	0	0	0	0	0	0	0	0	0	0	0	0	0	0	0	0	0	0	0	1.47	0.56	0	0	0	0	0.23	0	0	0	0.22	0	0	0	0	2.21	1.18	0	0	0	0	0	0	5.13	3.3
ENSCHIG00000000413	MMRN2	multimerin 2 [Source:HGNC Symbol;Acc:HGNC:19888]	13.9	9.81	26.37	18.36	12.19	17.01	9.65	10.86	18.98	10.69	17.34	15.65	24.56	12.31	14.02	10.04	9.19	22.6	7.43	6.13	9.32	10.63	12.35	9.05	12.41	8.25	17.45	14.25	11.67	16.71	8.94	10.01	13.11	11.53	17.09	12.28	19.09	12.87	14.04	7.94	9.26	18.41	8.99	7.29	10.38	12.82	10.82
ENSCHIG00000000414	MOSPD1	motile sperm domain containing 1 [Source:HGNC Symbol;Acc:HGNC:25235]	1.19	2.31	7.39	2.64	1.84	4.27	1.33	0.88	1.36	2.18	3.02	2.68	1.38	1.38	1.08	3.89	1.29	6.78	1.02	0.9	0.54	1.32	0.8	1.84	1.09	2.06	3.16	3.22	4.11	4.65	1.91	0.71	1.29	1.02	1.13	1.72	1.06	1.54	1.05	1.66	1.04	4.67	3.21	0.98	0.92	1.45	0.92
ENSCHIG00000000415		-	1.79	0.7	1.05	2.15	1.3	0.73	1.85	0.81	1.7	1.93	1.75	2.24	1.02	1.03	1.06	1.65	0.38	0.54	0.61	0.56	0.83	0.46	0.26	1.08	0.76	0.35	0.84	2.16	2.1	0.84	1.24	0.73	1.06	0.86	1.41	1.9	0.91	1.13	0.46	0.91	0.84	0.57	0.53	0.87	0.88	0.74	0.46
ENSCHIG00000000416	PRXL2A	peroxiredoxin like 2A [Source:HGNC Symbol;Acc:HGNC:28651]	20.87	17.24	22.88	20.17	21.86	21.33	14.2	9.54	13.49	15.03	26.55	23.89	10.67	11.91	20.36	19.14	12.89	22.48	24.2	11.03	12.55	21.36	12.24	18	12.14	17.47	19.37	19.76	24.66	16.48	14.12	6.04	17.17	15.88	18.95	17.42	8.92	19.13	20.5	15.71	17.94	15.4	36.91	9.91	16.18	16.78	18.77
ENSCHIG00000000417	EIF4EBP2	eukaryotic translation initiation factor 4E binding protein 2 [Source:HGNC Symbol;Acc:HGNC:3289]	153.07	112.95	179.37	144.03	111.52	286.58	89.2	139.39	107.19	96.02	168.07	220.78	72.99	102.47	72.15	157.7	107.11	125.07	116.9	101.8	89.47	89.35	83.07	105.95	123.63	108.09	174.09	114.42	118.7	186.17	91.49	93.76	120.82	85.63	157.96	148.31	72.75	117.91	96.27	110.17	130.56	137.3	96.29	107.39	87.08	105.51	92.16
ENSCHIG00000000418		-	0	0	0	0	0	0	0	0	0	0	0	0	0	0	0	0	0	0	0	0	0	0	0	0	0	0	0	0	0	0	0	0	0	0	0	0	0	0	0	0	0	0	0	0	0	0	0
ENSCHIG00000000419		-	0.01	0	0.01	0	0	0.08	0	0	0.01	0.01	0.02	0.04	0	0	0.02	0.01	0	0.03	0.04	0.03	0	0.01	0.01	0	0	0	0	0	0	0.03	0	0	0	0	0.01	0	0	0.01	0.06	0	0	0.02	0	0	0	0.05	0.08
ENSCHIG00000000420	FBXO15	F-box protein 15 [Source:HGNC Symbol;Acc:HGNC:13617]	1.06	1.24	0.98	0.33	0.68	0.41	0.85	0.74	0.72	0.85	1.12	0.44	1.35	0.74	0.76	0.52	1.08	0.38	0.92	0.32	0.62	1.02	0.76	0.88	0.84	1.04	0.23	0.91	0.32	0.45	0.79	0.96	0.67	1.62	1.79	1.04	1.18	1.51	2.17	1.06	1.21	0.7	1.8	1.02	0.9	2.03	2.57
ENSCHIG00000000421	B4GALT6	beta-1,4-galactosyltransferase 6 [Source:HGNC Symbol;Acc:HGNC:929]	0.12	0.66	0.39	0.36	0.99	1.12	0.46	0.12	0.53	0.52	0.55	0.56	0.22	0.09	0.46	0.21	0.26	0.46	0.26	0.12	0.08	0.15	0.11	0.21	0.15	0.33	0.14	0.25	0.63	0.86	0.42	0.1	0.26	0.21	0.56	0.14	0.28	0.13	0.17	0.13	0.11	0.08	0.31	0.25	0.22	0.07	0.35
ENSCHIG00000000422	ECD	ecdysoneless cell cycle regulator [Source:HGNC Symbol;Acc:HGNC:17029]	21.07	21.93	30.09	31.75	17.12	40.46	15.2	18.36	26.34	30.27	26.37	38.59	15.86	18.29	18.58	25.39	19.15	27.86	18.03	16.4	17.19	22.95	16.46	21.76	19.91	21.42	32.94	26.02	16.1	32.38	14.99	14.97	23.6	21.84	25.84	27.75	14.31	21.34	20.34	21.24	19.43	26.1	16.22	18.08	18.01	22.72	18.64
ENSCHIG00000000423	MEP1B	meprin A subunit beta [Source:HGNC Symbol;Acc:HGNC:7020]	0	0	0	0	0	0.07	0	0	0	0	0	0	0	0	0	0	0	0	0	0	0	0	0	0	0	0.03	0	0	0	0	0.03	0	0	0	0	0	0	0	0	0	0	0	0	0	0	0	0
ENSCHIG00000000424		-	0	0	0	0	0	0	0	0	0	0	0	0	0	0	0	0	0	0	0	0	0	0	0	0	0	0	0	0	0	0	0	0	0	0	0	0	0	0	0	0	0	0	0	0	0	0	0
ENSCHIG00000000425	EMILIN2	elastin microfibril interfacer 2 [Source:HGNC Symbol;Acc:HGNC:19881]	17.26	1.81	10.72	10.13	14.51	12.44	4.69	12.82	25.18	19.53	3.28	20.85	4.25	9	15.75	4.75	2.47	23.25	3.91	1.99	3.75	4.15	1.6	3.08	4.19	2.95	5.48	6.27	3.19	2.22	3.57	4.6	4.52	5.52	5.41	4.14	4.48	2.86	2.76	3.2	1.85	6.97	3.06	2.02	3.55	3.06	3.24
ENSCHIG00000000426	GNG4	G protein subunit gamma 4 [Source:HGNC Symbol;Acc:HGNC:4407]	0.41	0.33	0.51	0.75	1.61	1	0.3	0.43	3.22	1.18	0.2	0.2	6.44	1.04	0.51	0.25	0.21	0.59	0.18	0.12	0.46	0.19	0.66	0.52	0.38	1.55	0.37	0.47	0.38	0.49	0.25	0.35	0.46	0.72	0.39	0.33	0.61	0.43	0.46	0.17	0.13	0.59	0.31	0.1	0.69	0.36	0.38
ENSCHIG00000000427		-	5.36	5.02	7.46	5	6.15	7.35	5.44	3.67	6.21	6.63	4.82	5.78	5.41	4.04	5.82	5.21	3.06	7.86	4	3.03	3.47	4.34	1.82	3.12	3.15	4.13	5.63	3.39	3.24	5.39	5.24	2.7	2.86	4.62	6.52	5.39	7.23	4.05	4.85	4.7	4.72	6.45	2.82	3.92	5.44	4.87	4.67
ENSCHIG00000000428	RNMT	RNA guanine-7 methyltransferase [Source:HGNC Symbol;Acc:HGNC:10075]	6.46	4.43	27.69	6.67	8.87	21.02	2.8	7.01	6.34	8.71	10.79	24.83	2.79	2.97	12.53	4.5	4.53	33.96	7.92	3	3.11	4.87	2.91	3.37	3.63	3.33	6.19	3.47	7.96	10.66	2.19	1.35	2.54	2.69	6.7	4.22	2.45	3.5	3.4	2.5	2.18	4.23	3.92	2.33	2.31	3.77	1.96
ENSCHIG00000000429	NRBP2	nuclear receptor binding protein 2 [Source:HGNC Symbol;Acc:HGNC:19339]	5.32	1.42	4.6	2.51	3.05	7.44	1.58	0.93	2.66	3.46	7.1	5.8	1.35	2.06	2.43	2.04	1.95	2.44	1.78	1.86	1.24	1.19	1.01	1.76	1.31	0.93	1.67	2.25	3.21	3.01	1.46	1.08	1.6	1.43	2.91	1.97	1.45	1.81	2.23	1.49	1.63	2.16	1.68	1.62	1.49	1.23	0.99
ENSCHIG00000000430		-	0	0	0	0	0	0	0	0	0	0	0	0	0	0	0	0	0	0	0	0	0	0	0	0	0	0	0	0	0	0	0	0	0	0	0	0	0	0	0	0	0	0	0	0	0	0.12	0.12
ENSCHIG00000000431		-	0.05	0.07	0	0.07	0.08	0.12	0.06	0.02	0.07	0.04	0	0.34	0.13	0.04	0.08	0.02	0.02	0	0.03	0.02	0.05	0	0.02	0	0.06	0	0.09	0	0	0.1	0.07	0.02	0	0.11	0.05	0.24	0.09	0.04	0.02	0.05	0.02	0.02	0	0.02	0	0.07	0.07
ENSCHIG00000000432		-	0	0	0	0	0	0	0	0	0	0	0	0	0	0	0	0	0	0	0	0	0	0	0	0	0	0	0	0	0	0	0	0	0	0	0	0	0	0	0	0	0	0	0	0	0	0	0
ENSCHIG00000000433	SYP	synaptophysin [Source:HGNC Symbol;Acc:HGNC:11506]	0.19	0.13	0.22	0.06	0.34	0.16	0.19	0.13	0.15	0.12	0.16	0.19	0.1	0.07	0.11	0.11	0.06	0.21	0.14	0.2	0	0.15	0.03	0	0.08	0.02	0.14	0	0.17	0.1	0.15	0.19	0.04	0.26	0.07	0.3	0	0.16	0.06	0	0.17	0.16	0.18	0.09	0.03	0	0.03
ENSCHIG00000000434		-	0	0	0	0	0	0	0	0	0	0	0.08	0	0.06	0	0	0	0	0	0	0	0	0	0	0	0	0	0	0	0	0	0	0	0	0	0	0	0	0	0	0	0	0	0	0	0	0	0.07
ENSCHIG00000000435	AKAP17A	A-kinase anchoring protein 17A [Source:HGNC Symbol;Acc:HGNC:18783]	8.35	5.4	13.58	10.27	6.93	13.68	3.31	4.84	4.31	8.6	7.75	9.6	4.19	5.87	5.32	7.04	3.76	9.53	5.32	3.57	5.05	6.6	4.57	4.11	4.54	5.46	8.86	6.33	5.54	9.83	3.11	3.97	4.21	4.36	6.44	8.99	2.96	5.22	5.29	4.29	4	9.26	5.3	5.74	3.46	8.42	3.77
ENSCHIG00000000436		-	0	0	0	0	0	0	0	0	0	0	0	0	0	0	0	0	0	0	0	0	0	0	0	0	0	0	0	0	0	0	0	0	0	0	0	0	0	0	0	0	0	0	0	0	0	0	0
ENSCHIG00000000437	ANK3	ankyrin 3 [Source:HGNC Symbol;Acc:HGNC:494]	7.82	12.86	10.59	7.45	18.01	5.46	15.3	7.53	18.35	18.07	25.52	13.67	6.23	9.43	13.56	10.84	13.93	10.87	18.18	12.84	6.57	9.31	7.09	10.82	10.39	12.52	8.6	8.48	19.85	8.23	14.04	9.7	18.59	11.36	21.01	6.27	9.9	14.45	13.4	9.56	8.89	6.38	13.09	8.35	9.16	10.13	10.03
ENSCHIG00000000438	ZMYM3	zinc finger MYM-type containing 3 [Source:HGNC Symbol;Acc:HGNC:13054]	6.77	2.61	3.61	4.72	3.99	4.83	3.34	4.5	4.63	3.24	5.32	11.09	1.77	2.84	1.73	4.99	2.43	3.63	4.26	4.07	2.38	2.55	1.98	3.81	4.93	2.83	3.72	3.88	4.03	2.41	3.32	3.85	2.81	3.46	5.06	7.3	2.18	2.75	2.36	4.56	4.43	3.08	4.27	4.62	3.12	4.21	3.67
ENSCHIG00000000439	SYTL4	synaptotagmin like 4 [Source:HGNC Symbol;Acc:HGNC:15588]	1.63	1.38	1.44	2.69	1.6	2.32	1.58	1.18	1.25	1.13	3.11	2.28	2.14	1.1	0.84	2.01	0.96	2.16	1.4	1.01	0.73	1.44	1.34	1.27	1.29	1.18	0.89	2.82	2.04	1.63	1.25	1.36	0.82	0.78	2.2	0.7	1.25	0.83	0.64	0.79	1.04	1.78	1.29	0.59	0.83	0.88	0.56
ENSCHIG00000000440	ATP2B3	ATPase plasma membrane Ca2+ transporting 3 [Source:HGNC Symbol;Acc:HGNC:816]	0.08	0.02	0.05	0	0.07	0.08	0	0.05	0.49	0.2	0.05	0.05	0.02	0.05	0	0.05	0.26	0.07	0.09	0.17	0.11	0.27	0.18	0.19	0	0	0	0	0	0	0.05	0.09	0.14	0.06	0	0	0.24	0.04	0	0	0.3	0.02	0	0.13	0	0.11	0.38
ENSCHIG00000000441		-	7.28	4.91	11.78	8.08	5.8	13.88	4.15	4.2	7.44	7.73	10.28	10.51	3.43	4.52	6.68	4.55	4.5	9.86	5.18	3.88	5.13	5.48	5.14	5.07	5.63	5.06	7.06	5.7	5.41	8.08	4.74	4.12	4.86	5.39	6.27	6.09	4.17	5.1	4.67	4.52	4.92	7.09	4.74	4.19	4.42	5.05	4.68
ENSCHIG00000000442		-	0	0	0	9.53	0.23	0	0	0	0	0	0	0.74	1.95	2.73	0.85	0	0	0	0	0	0	0	0	0	0	0.4	0	1.44	0	0	1.48	0	0	0	0	0	0	0	0	0	0	0	0	0	0	0	4.83
ENSCHIG00000000443	GGT5	gamma-glutamyltransferase 5 [Source:HGNC Symbol;Acc:HGNC:4260]	3.59	1.34	3.23	3.55	1.79	3.39	1.38	1.68	2.3	2.91	2.64	4.09	2.9	1.76	1.33	4.45	1.36	4.65	2.33	2.13	1.2	1.23	1.76	2.53	2.36	2.03	4.87	2.63	2.42	2.8	1.27	2.75	1.51	2.4	2.6	3.93	3.49	2.44	2.13	4.32	1.49	3.43	2.16	2.76	1.3	1.96	2.31
ENSCHIG00000000444		-	0	0	0	0	0	0	0	0	0	0	0	0	0	0	0	0	0	0	0	0	0	0	0	0	0	0	0	0	0	0	0	0	0	0	0	0	0	0	0	0	0	0	0	0	0	0	0
ENSCHIG00000000445		-	0.93	1.41	1.39	0.72	1.07	2.04	1.17	0.31	0.82	1.64	3.1	2.17	0.95	0.73	1.69	0.46	0.07	2.13	1.34	0.47	0.62	0.45	0.21	1.75	0.9	0.64	1.68	1.35	0.84	2.25	0.93	0.29	0.31	1.32	1.94	0.76	0.54	1.21	0.44	0.5	0.14	0.33	0.21	0.42	0.31	0.55	0
ENSCHIG00000000446	TFDP1	transcription factor Dp-1 [Source:HGNC Symbol;Acc:HGNC:11749]	25.98	14.02	22.57	20.84	17.81	23.36	15.89	17.72	18.24	19.65	23.52	27.51	15.99	20.47	15.52	21.22	16.62	22.22	20.81	16.45	15.82	14.87	14.69	16.29	16.04	10.57	20.04	18.22	14.17	19.91	15.08	15.29	12.56	13.73	17.13	17.02	17.1	17.93	15.72	15.1	16.44	19.11	16.67	15.4	12.21	16.94	15.77
ENSCHIG00000000447	TSSK2	testis specific serine kinase 2 [Source:HGNC Symbol;Acc:HGNC:11401]	1.65	0.55	1.07	0.68	1.16	0.3	0.27	0.55	2	0.37	0.87	1.42	0.47	0.81	0.87	0.91	0.21	1.27	0	0.41	0.64	0.72	1.82	1.16	0.38	0.39	0.31	0.65	1.5	1.02	0.4	0.16	0.09	0.07	0.6	0.98	0.42	3.85	3.2	0.67	0.83	1.63	0.44	0.16	1.47	16.22	28.99
ENSCHIG00000000448	BMPR1A	bone morphotic protein receptor type 1A [Source:NCBI gene (formerly Entrezgene);Acc:100861241]	1.23	2.77	3.54	2.19	3.43	7.46	1.86	1.37	1.92	2.8	6.92	3.74	1.65	1.35	1.91	2.52	2.04	2.09	2.69	1.76	1.44	1.99	1.2	1.94	1.55	1.69	1.23	1.18	4.9	5.07	1.57	0.83	2.61	1.36	4.98	1.76	1.2	1.65	1.42	1.5	1.2	1.72	3.73	1.24	1.58	1.06	1.11
ENSCHIG00000000449		-	0	0	0	0	0	0	0	0	0	0	0	0	0	0	0.25	0	0	0	0	0	0	0	0	0	0	0	0	0	0	0	0	0	0	0	0	0	0	0	0	0	0	0	0	0	0	0	0
ENSCHIG00000000450		-	0.94	1.46	0.72	1.08	1.19	1.36	1.38	0.45	1.48	1.22	1.38	1.61	0.93	0.78	1.53	2.47	0.89	0.68	0.55	1.16	0.36	0.39	0.36	0.28	0.95	0.93	0.65	0.95	0.7	0.51	1.51	0.38	0.91	1	1.87	2.16	0.84	0.84	0.65	1.69	1.32	0.67	0.54	1	0.61	0.65	1.45
ENSCHIG00000000451	DYDC2	DPY30 domain containing 2 [Source:HGNC Symbol;Acc:HGNC:23468]	0	0	0	0	0	0	0	0	0.07	0.13	0	0	0	0	0	0	0	0	0	0	0	0	0.3	0	0	0	0	0	0	0	0	0	0	0	0	0	0	0.13	0.14	0	0	0	0	0	0	0.69	1.2
ENSCHIG00000000452	ZNF407	zinc finger protein 407 [Source:HGNC Symbol;Acc:HGNC:19904]	3.05	1.77	4.85	3.01	2.04	5.13	1.46	1.89	2.24	2.71	3.4	3.71	2.18	1.81	1.81	2.63	1.8	3.91	2	1.62	1.6	2.3	2.08	2.11	1.99	1.45	2.9	2.38	1.65	4.01	1.56	1.25	1.74	1.83	2.46	3.07	1.43	1.78	1.78	2.26	2.04	3.19	1.35	2.05	1.62	3.02	1.87
ENSCHIG00000000453		-	0	0	0	0	0	0	0	0	0	0	0	0	0	0	0	0	0	0	0	0	0	0	0	0	0	0	0	0	0	0	0	0	0	0	0	0	0	0	0	0	0	0	0	0	0.23	0	0
ENSCHIG00000000454		-	0.08	0.06	0.06	0	0.12	0.34	0.09	0.05	0	0.05	0.62	0.07	0	0.13	0.12	0	0	0	0	0.18	0.05	0.15	0	0.21	0.05	0.13	0	0	0	0.18	0.05	0	0.12	0.05	0.06	0	0.05	0.1	0.4	0	0.05	0.06	0	0.09	0	0.17	0.17
ENSCHIG00000000455	MYOZ1	myozenin 1 [Source:HGNC Symbol;Acc:HGNC:13752]	2003.73	4645.74	1672.36	3008.19	3281.62	1059.4	3299.88	4097.09	2262.56	2361.89	3963.34	1359.11	4020.47	3779.77	2545.01	4471.23	2657.43	2060.51	3102.33	4541.78	4689.98	4317.47	4347.18	3826.47	2855.04	4775.33	2868.64	4552.91	4099.36	2755.69	3798.96	3809.03	3330.28	3313.84	4013.8	2684.58	2982.35	3556.14	2294.65	4967.19	3494.74	4916.7	4706.57	5721.73	4111.07	4370.24	4303.3
ENSCHIG00000000456		-	0	0	0	0	0	0	0	0	0	0	0	0	0	0	0	0	0	0	0	0	0	0	0	0	0	0	0	0	0	0	0	0	0	0	0	0	0	0	0	0	0	0	0	0	0	0	0
ENSCHIG00000000457		-	0.84	0.64	2.5	2.9	0.87	3.76	0.8	0.8	1.37	1.99	1.34	1.81	0.57	0.64	1.53	2.52	1.27	4.49	0.75	0.94	0.65	2.22	0.94	1.56	1.57	0.53	2.08	0.52	1.59	1.9	1.21	1.01	0.41	1.56	0.56	1.77	1.8	2.31	1.43	1.89	1.97	2.12	1.46	1.39	1	0.41	0.81
ENSCHIG00000000458	PRR32	proline rich 32 [Source:HGNC Symbol;Acc:HGNC:34498]	2.22	0.18	0.1	0.6	1.22	1.16	0.29	2.32	5.54	0.39	0.1	6.73	0	0.14	3.24	0.75	0.16	3.11	0	0.09	0.17	0	0.09	0.17	0.59	0	0.17	0.09	0	0.1	0.26	0.25	0.09	0.08	0.09	0.18	0.08	0.16	0	0.61	0.31	0	0.26	0.15	0.09	0.27	0.7
ENSCHIG00000000459	HCRTR2	hypocretin receptor 2 [Source:HGNC Symbol;Acc:HGNC:4849]	0	0	0	0	0	0	0	0	0	0	0	0	0	0	0	0	0	0	0	0	0	0	0	0	0	0	0	0	0	0	0	0	0	0	0	0	0	0	0	0	0	0	0	0	0	0	0
ENSCHIG00000000460		-	0.03	0	0	0	0	0	0.02	0.02	0.07	0.02	0	0.06	0	0	0	0	0	0	0	0	0	0	0.03	0	0	0	0	0	0	0	0	0.02	0	0	0.03	0	0	0	0	0	0.02	0	0	0	0.05	0	0.05
ENSCHIG00000000461		-	17.77	18.47	44.15	37.46	18.08	70.39	13.91	9.34	18.12	26	41.98	42.1	16.63	16.55	22.14	15.68	11.12	40.6	11.89	10.03	9.24	11.13	12.54	21.9	11.18	16.98	21.5	26.15	23.38	41.37	7.36	8.22	16.04	10.15	26.43	18.07	10.93	10.11	12.54	10.08	4.97	24.26	16.43	6.7	10.21	10.72	7.02
ENSCHIG00000000462	TSC22D3	TSC22 domain family member 3 [Source:HGNC Symbol;Acc:HGNC:3051]	441.5	591.98	667.5	1282.49	464.81	472.42	227.76	562.33	164.79	589.45	798.38	496.19	577.07	380.97	238.41	1177.65	241.92	645.01	458.26	274.31	287.29	610.11	504.18	604.92	408.89	589.76	997.62	1498.84	392.91	320.47	327.98	499.42	167.06	872.21	433.16	476.58	560.49	258.11	361.2	1382.52	408.5	1714.93	452.27	308.07	257.82	879.49	613.19
ENSCHIG00000000463		-	3.57	6.13	3.85	3.11	3.42	4.68	3.54	3.54	3.4	2.04	4.55	5.17	2.39	3.06	2.07	6.08	3.77	5.32	3.78	5.26	2.57	3.22	2.07	2.89	2.2	2.78	3.52	4.24	4.58	5.66	2.84	4.83	3.78	2.7	3.57	2.4	2.5	3.82	1.89	3.87	5.42	5.81	5	4.24	2.65	3.85	3.58
ENSCHIG00000000464	DSEL	dermatan sulfate epimerase like [Source:HGNC Symbol;Acc:HGNC:18144]	0.78	0.44	1.09	1.12	1.64	1.35	0.73	0.57	1.24	1.53	1.11	0.8	0.51	0.54	1.26	0.9	0.73	1.09	0.47	0.18	0.53	0.3	0.32	0.39	0.2	0.36	0.48	0.51	0.7	0.92	0.53	0.46	0.68	0.64	0.44	0.35	0.77	0.59	0.57	0.35	0.47	0.91	0.63	0.4	0.71	0.86	0.63
ENSCHIG00000000465	CCBE1	collagen and calcium binding EGF domains 1 [Source:HGNC Symbol;Acc:HGNC:29426]	0.1	0.16	0.69	0.59	0.72	0.81	0.38	0.44	0.41	0.33	0.09	0.09	0.27	0.36	0.59	0.08	0.34	0.91	0	0	0.14	0.14	0.15	0.22	0.44	0	0.29	0.62	0.24	0.41	0.07	0.21	0.15	0.81	0.23	0.23	0.36	0.2	0.07	0	0.13	0.31	0.07	0.32	0.24	1.08	0.07
ENSCHIG00000000466		-	0	0	0.32	0	0	0	0	0	0	0	0	0	0	0	0	0	0	0	0	0	0.26	0	0	0	0	0	0	0	0	0	0	0	0.14	0	0	0.14	0	0	0	0	0	0	0	0	0	0	0.14
ENSCHIG00000000467		-	0	0	0	0	0	0	0	0	0	0	0	0	0	0	0	0	0	0	0	0	0	0	0	0.56	0	0	0	0	0	0	0	0	0	0	0	0	0	0	0	0	0	0	0	0	0	0	0
ENSCHIG00000000468	CPLX3	complexin 3 [Source:HGNC Symbol;Acc:HGNC:27652]	0	0	0	0	0	0	0	0	0	0	0	0	0	0	0	0	0	0	0	0	0	0	0	0	0	0	0	0	0	0	0	0	0	0	0	0	0	0	0	0	0	0	0	0	0	0	0
ENSCHIG00000000469	RNF138	ring finger protein 138 [Source:HGNC Symbol;Acc:HGNC:17765]	1.43	1.37	3.61	2.06	2.51	4.67	0.8	0.77	2.42	4.12	3.23	2.78	0.82	1.62	3.83	2.08	0.61	6.95	1.8	1.29	0.85	2.29	0.97	1.83	0.44	1.03	1.82	1.47	2.43	3.66	1.48	2.25	0.47	2.55	2.41	2.06	1.6	1.54	3.07	0.95	0.88	3.26	2.21	0.45	1.1	3.15	6.87
ENSCHIG00000000470		-	0	0	0	0	0	0	0	0	0	0	0	0	0	0	0	0	0	0	0	0	0	0	0	0	0	0	0	0	0	0	0	0	0	0	0	0	0	0	0	0	0	0	0	0	0	0	0
ENSCHIG00000000471		-	0	0	0	0	0	0	0	0	0	0	0	0	0	0	0	0	0	0	0	0	0	0	0	0	0	0	0	0	0	0	0	0	0	0	0	0	0	0	0	0	0	0	0	0	0	0	0
ENSCHIG00000000472	JMJD8	jumonji domain containing 8 [Source:HGNC Symbol;Acc:HGNC:14148]	12.71	5.01	8.76	11.77	7.74	7.89	7	9.28	10.36	4.81	4.86	12.68	6.16	6.46	6.61	7.94	5.66	8.92	6.38	7.94	9.78	6.13	6.73	8.94	7.79	7.49	14.25	10.81	7.56	8.6	7.86	8.1	6.57	5.22	8.86	11.8	8.56	9.09	9.27	9.08	5.66	8.23	4.67	8.45	8.21	9.1	10.16
ENSCHIG00000000473	PRSS37	serine protease 37 [Source:HGNC Symbol;Acc:HGNC:29211]	0	0	0	0	0	0	0	0	0.3	0	0	0	0	0.17	0.12	0	0	0	0	0	0	0.15	0	0	0	0	0	0	0	0	0	0	0	0	0	0	0	0.8	1.44	0	0	0.34	0	0	0.69	5.06	9.65
ENSCHIG00000000474	GRM7	glutamate metabotropic receptor 7 [Source:HGNC Symbol;Acc:HGNC:4599]	0	0.02	0.02	0	0	0.11	0	0	0	0	0	0	0.01	0.01	0	0	0	0	0	0	0	0	0	0	0	0	0	0	0	0	0	0	0	0	0	0.06	0	0	0	0	0	0	0	0	0.02	0	0.07
ENSCHIG00000000475		-	0	0	0	0	0	0	0	0	0	0	0	0	0	0	0	0	0	0	0	0	0	0	0	0	0	0	0	0	0	0	0	0	0	0	0	0	0	0	0	0	0	0	0	0	0	0	0
ENSCHIG00000000476	ECHS1	enoyl-CoA hydratase, short chain 1 [Source:HGNC Symbol;Acc:HGNC:3151]	472.42	344.43	358.41	377.87	419.42	310.31	384.93	539.98	353.53	307.08	266.46	382.54	334.29	313.74	382.22	371.03	310.09	426.15	413.52	326.37	339.84	438.39	375.23	294.7	423.34	313.99	558.11	369.69	343.27	339.71	311.08	481.77	421.37	343.44	273.99	442.11	375.27	403.48	494.37	406.61	480	340.47	347.47	397.38	397.46	480.2	371.23
ENSCHIG00000000477		-	0.04	0.02	0.13	0.06	0	0.11	0.08	0.1	0.06	0.09	0.21	0.03	0.08	0.04	0.01	0.05	0.02	0.02	0.08	0.1	0.05	0.08	0	0	0	0.02	0.05	0.02	0.05	0.09	0.04	0	0.05	0.11	0	0.05	0	0.05	0.1	0	0	0.02	0	0.04	0.05	0.22	0.2
ENSCHIG00000000478	WWC3	WWC family member 3 [Source:HGNC Symbol;Acc:HGNC:29237]	5.42	4.13	6.32	5.33	5.09	8.67	4.57	4.54	8.76	7.97	5.11	8.66	6.66	4.05	7.65	3.94	4.36	8.89	4.05	3.54	5.63	3.05	4.06	3.64	3.38	3.34	4.16	4.62	3.14	6.9	3.99	3.44	3.67	4	7.07	5.97	6.28	3.18	5.32	2.76	3.66	5.67	3.3	3.31	6.18	4.24	4.03
ENSCHIG00000000479		-	0	0	0	0	0	0	0	0	0	0	0	0	0	0	0	0	0	0	0	0	0	0	0	0	0	0	0	0	0	0	0	0	0	0	0	0	0	0	0	0	0	0	0	0	0	0	0
ENSCHIG00000000480	PLAU	plasminogen activator, urokinase [Source:HGNC Symbol;Acc:HGNC:9052]	4.55	7.73	5.11	9.33	15.73	11.23	7.12	5.74	12.89	8.52	6.99	10.14	9.19	8.68	9.77	9.75	7.26	6.61	4.12	7.24	6.44	7.47	5.75	6.71	5.26	7.69	4.05	4.65	7.27	8.7	8.14	7.06	8.76	4.37	26.93	8.96	10.17	5.6	7.32	10.28	6.15	9.89	7.94	10.16	8.07	9.34	8.79
ENSCHIG00000000481		-	4.88	6.17	8.71	5.51	6.49	9.17	6.94	2.53	3.73	5.82	9.44	6.75	2.76	3.21	3.97	4.79	4.29	5.99	3.13	4.63	3.39	3.08	2.4	6.25	3.13	4.51	7.21	5.03	6.79	4.85	4.61	2.29	4.84	2.94	5.85	3.95	4.02	3.93	3.65	3.61	3.02	3.96	5.38	2.94	3.68	3.53	4.48
ENSCHIG00000000482		-	0	0	0	0	0	0	0	0	0	0	0	0	0	0	0	0	0	0	0	0	0	0	0	0	0	0	0	0	0	0	0	0	0	0	0	0	0	0	0	0	0	0	0	0	0	0	0
ENSCHIG00000000483	EREG	epiregulin [Source:HGNC Symbol;Acc:HGNC:3443]	0	0	0	0	0	0.04	0	0	0	0.06	0	0	0	0	0.11	0	0	0	0	0	0	0	0	0	0	0	0	0	0	0	0	0	0	0	0	0.03	0	0	0	0	0	0	0	0	0	0	0
ENSCHIG00000000484	JAZF1	JAZF zinc finger 1 [Source:HGNC Symbol;Acc:HGNC:28917]	3.3	2.8	6.21	5.19	7.44	3.87	3.79	1.43	3.99	4.15	3.75	2.67	2.49	3.36	2.89	4.75	2.69	3.39	2.03	1.34	1.35	2.28	0.83	2.78	1.42	1.62	1.94	3.14	3.77	2.8	2.62	2.21	3.09	2.42	3.3	1.06	1.68	1.99	2.14	1.6	1.27	2.73	2.74	1.31	1.93	1.63	0.74
ENSCHIG00000000485		-	0	0	0	0	0	0	0	0	0	0.38	0	0	0	0	0	0	0	0	0	0	0	0	0	0	0	0	0	0	0	0	0	0	0	0	0	0	0	0	0	0	0	0	0	0	0	0	0
ENSCHIG00000000486	C1orf198	chromosome 1 open reading frame 198 [Source:HGNC Symbol;Acc:HGNC:25900]	26.76	32.81	31.98	49.27	50.97	45	33.35	48.17	57.62	36.03	31.91	58.88	40.64	34.58	34.83	41.49	28.73	38.42	35.58	27.74	29.86	31.04	30	31.69	35.17	27.26	38.57	46.09	34.1	28.17	36.4	46.91	27.26	38.96	34.52	45.38	52.98	32.56	36.93	38.88	25.63	77.08	33.13	23.98	29.54	34.74	47.2
ENSCHIG00000000487	PUS1	pseudouridine synthase 1 [Source:HGNC Symbol;Acc:HGNC:15508]	7.29	5.41	19.14	10.26	4.32	8.63	4.17	3.91	6.48	8.82	4.86	7.05	6.06	6.05	9.29	7.5	4.52	16.88	6.23	4.93	3.56	4.2	2.29	2.35	3.26	3.08	9.44	6.5	2.89	7.99	3.69	3.09	4.13	5.34	1.93	7.18	3.74	4.47	8.61	5.71	5.72	11.09	4.31	5.49	5.19	5.9	2.6
ENSCHIG00000000488	CLIC3	chloride intracellular channel 3 [Source:HGNC Symbol;Acc:HGNC:2064]	0.82	0.2	0.46	0.59	0.42	1.01	0.21	0.38	0.59	0.28	0.67	0.6	0.2	0.65	0.27	0.26	0.24	0.34	0.45	0.29	0.28	0.16	0.15	0.28	0.2	0.17	0.45	0.13	0.38	0.23	0.28	0.16	0.26	0.13	0.2	0.5	0.38	0.27	0.35	0.29	0.15	0.12	0.15	0.43	0.15	0.23	0.28
ENSCHIG00000000489	DHX32	DEAH-box helicase 32 (putative) [Source:HGNC Symbol;Acc:HGNC:16717]	39.62	26.64	65.32	46.68	23.29	77.98	13.04	23.33	22.79	20.85	31.94	35.37	25.71	24.39	24.96	38.35	16.07	41.8	21.79	21.21	19.51	24.61	25.34	24.44	29.14	27.55	46.18	35.59	29.79	66.36	14.16	18	22.57	19.74	29.7	36.85	22.72	25.65	22.22	24.6	20.37	37.63	29.8	21.37	22.22	29.69	26.32
ENSCHIG00000000490		-	0	0	0	0	0	0	0	0	0	0	0	0	0	0	0	0	0	0	0	0	0	0	0	0	0	0	0	0	0	0	0	0	0	0	0	0	0	0	0	0	0	0	0	0	0	0	0
ENSCHIG00000000491	ERGIC1	endoplasmic reticulum-golgi intermediate compartment 1 [Source:HGNC Symbol;Acc:HGNC:29205]	16.53	13.9	21.39	17.35	20.26	22.83	12.01	13.59	18.65	17.04	14.78	19.81	14.72	14.34	20.21	12.9	14.22	16.03	12.54	9.99	11.92	15.94	19.57	21.49	17.9	13.05	18.08	17.88	12.25	14.2	13.66	16.73	12.71	16.45	25.49	19.73	18.13	15.53	20.4	13.73	13.84	21.21	15.92	11.41	16.09	16	26.77
ENSCHIG00000000492		-	1	2.04	4.46	1.75	1.03	4.24	1.21	0.43	2.51	2.1	1.66	2.36	0.55	0.94	0.88	1.96	0.98	1.11	0.47	0.64	0.6	1.17	1.16	1.47	1.53	1.25	3.76	2.73	1.92	3.59	1.26	1.37	2.35	3.54	1.36	1.33	1.11	0.8	1.02	0.52	0.54	0.93	0.99	0.28	0.91	0.62	0.96
ENSCHIG00000000493	TMEM109	transmembrane protein 109 [Source:HGNC Symbol;Acc:HGNC:28771]	92.61	96.32	51.59	96.3	71.33	91.8	90.08	132.34	113.4	61.9	92.83	112.56	74.36	80.27	53.34	99.1	85.41	62.68	74.69	99.03	77.2	59.05	56.37	69.51	110.76	91.28	83.08	90.84	86.56	86.25	91.6	104.13	92.52	70.6	136.55	99.27	73.7	96.99	73.1	100.11	111.75	106.35	81.94	139.36	77.36	79.9	103.1
ENSCHIG00000000494	CCSAP	centriole, cilia and spindle associated protein [Source:HGNC Symbol;Acc:HGNC:29578]	2.25	1.19	3.36	2.33	1.75	4.67	1.03	1.03	2.54	2.48	7.19	3.71	0.89	1.41	1.81	1.65	1.66	2.53	1.37	1.71	1	1.73	1.2	0.92	0.96	1.39	1.49	2.04	1.5	3	0.63	0.6	1.03	0.81	2.12	1.51	1.51	1.39	2.55	0.75	1.07	1.77	0.71	0.54	1.25	1.67	0.85
ENSCHIG00000000495	LAMB3	laminin subunit beta 3 [Source:HGNC Symbol;Acc:HGNC:6490]	0.81	0.17	0.26	0.25	0.44	0.31	0.27	0.3	0.36	0.21	0.32	0.49	0.3	0.2	0.26	0.38	0.19	0.32	0.19	0.13	0.2	0.12	0.16	0.3	0.34	0.27	0.19	0.14	0.37	0.18	0.3	0.4	0.35	0.5	0.34	0.29	0.24	0.21	0.34	0.31	0.14	0.36	0.35	0.5	0.18	0.18	0.22
ENSCHIG00000000496	HK1	hexokinase 1 [Source:HGNC Symbol;Acc:HGNC:4922]	18.18	17.58	21.09	19.81	16.12	17.66	12.81	27.59	21.7	26.26	22.59	23.37	27.67	17.33	14.69	21.17	11.97	20.74	15.42	15.57	13.41	13.02	18.9	15.06	12.19	14.62	14.89	11.7	11.74	16.92	15.96	23.76	15.37	19.04	29.96	30.3	23.44	16.2	15.08	19.48	12.58	20.61	15.3	16.52	14	22.17	24.96
ENSCHIG00000000497	DHODH	dihydroorotate dehydrogenase (quinone) [Source:HGNC Symbol;Acc:HGNC:2867]	6	3.65	6.27	4.87	5.82	9.53	3.61	4.64	4.75	5	5.46	9.71	3.49	3.7	4.33	6.07	4.16	7.12	4.89	3.57	3.67	5.53	3.28	4.37	2.99	4.74	5.54	4.38	5.36	8.16	3.69	2.57	3.19	4.1	4.45	5.17	2.78	4.22	3.85	2.68	5.38	4.75	5.06	3.44	3.37	4.4	2.94
ENSCHIG00000000498	EGFL6	EGF like domain multiple 6 [Source:HGNC Symbol;Acc:HGNC:3235]	0.44	0.66	0.4	0.9	1.73	0.42	0.52	0.64	0.53	1.05	0.15	0.41	0.32	0.68	0.2	0.51	0	0.26	0.19	0.23	0.41	0.07	0	0.11	0.3	0.51	0.34	1	0.86	0.34	0.53	0.8	0.23	0.2	0.32	0.27	0.19	0.25	0.28	0.49	0.08	0.32	0	0.65	0.54	0.05	0.04
ENSCHIG00000000499		-	22.2	19.29	41.82	23.88	23.81	58.06	13.82	11.14	21.23	31.7	38.95	36.4	12.47	15.04	26.1	27.67	16.27	44.96	18.39	16.46	9.96	16.77	11.27	19.26	14.76	18.64	29.35	20.8	29.92	43.72	12.85	7.41	15.18	13.97	28.18	18.38	8.5	16.51	12.72	14.18	9.88	28.07	20.01	9.66	11.96	17.51	10.86
ENSCHIG00000000500		-	0	0	0	0	0	0	0	0	0	0	0	0	0	0	0	0	0	0	0	0	0	0	0	0	0	0	0	0	0	0	0	0	0	0	0	0	0	0	0	0	0	0	0	0	0	0	0
ENSCHIG00000000501	KCNH5	potassium voltage-gated channel subfamily H member 5 [Source:HGNC Symbol;Acc:HGNC:6254]	0.43	0	0.13	0.07	0.03	0.16	0.05	0.11	0.16	0.16	0	0.12	0	0	0.11	0.12	0.02	0.97	0.15	0.03	0	0	0	0	0	0.01	0.01	0.01	0	0	0	0	0.06	0	0	0.03	0	0	0	0	0	0	0	0.01	0	0	0
ENSCHIG00000000502	RBM46	RNA binding motif protein 46 [Source:HGNC Symbol;Acc:HGNC:28401]	0.03	0	0	0	0	0	0	0	0	0	0	0	0	0	0	0	0	0	0	0	0	0	0.05	0.02	0	0	0	0	0	0	0	0	0	0	0	0	0	0.04	0.02	0	0	0	0	0	0	0.15	0.26
ENSCHIG00000000503	CRYBG2	crystallin beta-gamma domain containing 2 [Source:HGNC Symbol;Acc:HGNC:17295]	0.1	0	0	0	0.08	0	0.01	0.13	0.89	0.09	0	0.34	0	0.06	0	0	0.08	0.08	0.17	0	0	0.25	0.11	0	0	0.01	0.02	0	0	0	0	0.03	0.02	0	0	0	0	0	0	0	0	0	0	0	0	0.04	0.07
ENSCHIG00000000504	GMPPB	GDP-mannose pyrophosphorylase B [Source:HGNC Symbol;Acc:HGNC:22932]	9.23	6.71	11.62	11.87	7.5	11.45	6.05	7.47	9.78	9.48	6.33	14.25	7.38	6.91	6.84	9.68	6.12	13.46	5.6	4.61	4.26	5.38	5.39	6.04	7.41	6.03	8.1	9.58	5.88	9.63	6.35	5.88	6.4	7.4	8.87	12.21	6.81	7.33	6.75	9.41	8.28	12.05	5.16	6.47	7.52	8.42	8.88
ENSCHIG00000000505		-	0	0	0	0	0.2	0	0	0.18	0	0	0	0	0	0	0	0	0	0	0	0	0	0	0	0.18	0	0	0	0	0	0	0	0.18	0	0	0	0	0	0	0	0	0	0	0	0	0.19	0	0
ENSCHIG00000000506	ARV1	ARV1 homolog, fatty acid homeostasis modulator [Source:HGNC Symbol;Acc:HGNC:29561]	9.96	12.43	19.65	19.37	14.52	24.06	7.38	5.58	8.16	10.69	18.76	19.24	4.34	4.83	10.23	10.17	10.57	19.13	14.48	10.07	4.29	11.83	7.97	9.27	6.92	15.39	11.38	12.63	16.02	10.61	6.17	3.45	7.02	7.21	8.35	9.49	4.35	4.66	8.33	5.04	6.14	10.64	9.83	4.89	4.83	5.58	6.01
ENSCHIG00000000507		-	0.29	0.03	0.37	0.51	0.2	0.2	0.31	0.26	0.4	0.14	0.17	0.34	0.17	0.33	0.24	0.23	0.16	0.31	0.3	0.18	0.22	0.07	0.01	0.2	0.15	0.08	0.21	0.25	0.11	0.03	0.14	0.18	0.35	0.13	0.05	0.18	0.26	0.15	0.07	0.11	0.18	0.06	0.06	0.12	0.2	0.26	0.21
ENSCHIG00000000508	ENPP3	ectonucleotide pyrophosphatase/phosphodiesterase 3 [Source:HGNC Symbol;Acc:HGNC:3358]	0	0	0	0	0	0.07	0	0	0.02	0	0	0	0	0	0	0	0	0	0	0	0.03	0	0	0	0	0	0	0	0	0	0.03	0	0	0	0	0	0	0	0	0	0	0.03	0	0	0	0	0
ENSCHIG00000000509	MAPK14	mitogen-activated protein kinase 14 [Source:HGNC Symbol;Acc:HGNC:6876]	36.56	20.73	33.1	32.45	25.19	47.01	19	30.44	24.37	19.34	27.17	34.44	12.44	21.08	17.35	35.01	19.85	37.45	20.77	19.73	14.79	19.03	13.82	20.91	22.09	19.7	29.35	29.98	27.27	30.56	19.54	17.3	17.38	16.8	18.65	28.37	17.96	24.88	19.96	29.95	21.03	25.84	16.96	20.16	20.01	20.93	15.66
ENSCHIG00000000510	MAP2	microtubule associated protein 2 [Source:HGNC Symbol;Acc:HGNC:6839]	0.31	0.4	0.72	0.64	0.83	1.5	0.5	0.24	0.64	1.12	1.23	0.97	0.47	0.49	0.72	0.45	0.3	1	0.31	0.25	0.46	0.43	0.35	0.41	0.69	0.35	0.83	0.63	0.66	1.72	0.36	0.5	0.45	0.95	1.35	0.57	0.49	0.33	0.34	0.65	0.33	0.54	0.8	0.34	0.78	1.18	1.91
ENSCHIG00000000511		-	0.88	1.32	2.3	1.29	1.64	1.28	1.21	0.28	0.88	1.49	2.68	1.84	0.97	0.33	0.8	1.1	1.42	1.18	1.18	0.73	0.3	0.48	0.69	0.69	0.64	0.84	0.3	1.52	1.85	1.78	0.21	0.61	1.72	0.54	1.43	0.63	0.26	1.12	0.59	0.44	0.33	0.59	0.8	0.98	0.18	0.74	0.77
ENSCHIG00000000512	DPH2	diphthamide biosynthesis 2 [Source:HGNC Symbol;Acc:HGNC:3004]	3.73	2.45	5.81	5.46	3.09	3.75	2.32	2.14	3.41	6.02	2.63	4.59	1.93	2.51	2.02	5.27	2.45	6.05	2.31	2.26	3.66	2.83	1.99	2.88	3.03	2.91	6.14	6.1	2.56	3.89	3.11	2.61	2.95	6.6	2.67	3.9	2.86	3.98	3.74	4.7	3.12	8.73	2.54	2.27	4.51	5.29	3.83
ENSCHIG00000000513		-	18.08	10.02	28.32	20.4	13.69	27.5	9.16	7.32	23.79	21.25	21.05	25.67	13.99	10.79	16.06	16.59	9.79	25.08	11.84	8.54	14.81	19.19	7.78	13.95	11.98	22.64	16.37	7.62	17.75	18.19	14.15	6.41	11.21	12.46	15.02	21.83	11.33	17.61	12.83	10.52	7.87	21.84	13.06	7.13	10.28	17.13	14.12
ENSCHIG00000000514	POFUT2	protein O-fucosyltransferase 2 [Source:HGNC Symbol;Acc:HGNC:14683]	19.13	7.53	23.05	16.3	14.46	23.73	10.13	15.46	16.48	23.35	11.97	23.16	12.19	15.45	16.77	12.39	8	27.41	7.96	5.95	8.4	8.56	7.43	6.94	11.39	7.55	17.52	12.81	10	17.72	8.37	12.26	7.87	12.48	10.93	13.97	12.78	12.52	11.9	9.62	9.55	15.93	7.27	9.76	10.37	12.62	10.4
ENSCHIG00000000515	PDGFRL	platelet derived growth factor receptor like [Source:HGNC Symbol;Acc:HGNC:8805]	14.86	9.84	10.58	17.97	34.11	9.46	22.05	20.73	26.73	27.36	11.91	9.25	11.77	21.03	8.97	10.52	8.41	3.39	4.66	7.87	9.45	4.4	3.99	10.47	10.62	7.75	8.41	15.04	15.71	6.18	11.15	22.66	18.55	14.6	12.21	7.12	12.47	12.2	7.1	9.44	8.14	9.11	7.76	10.38	9.95	8.17	5.17
ENSCHIG00000000516	MRPL4	mitochondrial ribosomal protein L4 [Source:HGNC Symbol;Acc:HGNC:14276]	40.54	28.17	32.55	35.8	35.73	33.26	36.19	45.77	41.37	30.78	27.75	39.65	31.44	26.23	20.01	31.78	35.57	23.43	39.84	41	26.37	36.42	33.19	27.7	41.46	34.49	56.47	38.84	26.81	29.69	37.1	46.31	47.18	41.25	41.89	58.07	44.92	36.56	35.6	40.23	46.7	35.76	33.74	50.08	33.84	47.31	43.69
ENSCHIG00000000517		-	0	0	0	0	0	0	0	0	0	0	0	0	0	0	0	0	0	0	0	0	0	0	0	0	0	0	0	0	0	0	0	0	0	0	0	0	0	0	0	0	0	0	0	0	0	0	0
ENSCHIG00000000518		-	0	0	0	0	0	0	0	0	0.05	0	0	0	0	0	0	0	0	0	0	0	0	0	0	0	0	0	0	0	0	0	0	0	0	0	0	0	0	0	0	0	0	0	0	0	0	0	0
ENSCHIG00000000519	RGS6	regulator of G protein signaling 6 [Source:HGNC Symbol;Acc:HGNC:10002]	1.11	0.42	0.79	0.71	0.61	0.64	0.5	0.53	0.4	0.36	1.03	1.08	0.43	0.38	0.22	0.78	0.33	0.28	0.45	0.22	0.31	0.46	0.35	0.31	0.65	0.28	0.77	1.26	0.48	0.49	0.84	0.9	0.73	0.91	2.32	1.26	0.46	0.57	0.52	0.59	0.57	0.27	0.62	0.37	0.38	0.75	1.08
ENSCHIG00000000520	NEUROD4	neuronal differentiation 4 [Source:HGNC Symbol;Acc:HGNC:13802]	0	0	0	0	0	0	0	0	0	0	0	0	0	0	0	0	0	0	0	0	0	0	0	0	0	0	0	0	0	0	0	0	0	0	0	0	0	0	0	0	0	0	0	0	0	0	0
ENSCHIG00000000521	ITM2A	integral membrane protein 2A [Source:HGNC Symbol;Acc:HGNC:6173]	0	0	0	0	0	0	0	0	0	0	0	0	0	0	0	0	0	0	0	0	0	0	0	0	0	0	0	0	0	0	0	0	0	0	0	0	0	0	0	0	0	0	0	0	0	0	0
ENSCHIG00000000522	AGAP2	ArfGAP with GTPase domain, ankyrin repeat and PH domain 2 [Source:HGNC Symbol;Acc:HGNC:16921]	1.63	1.19	2.86	2.02	0.95	3.18	1.44	1.01	2.08	0.72	2.71	2.55	2.37	2.14	1.3	1.07	1.23	0.72	1.09	0.77	1.84	1.1	1.75	1.4	1.22	0.88	2.28	2.42	0.23	1.68	1.49	2.08	1.66	1.33	2.59	1.48	3.25	2.09	1	1.69	1.66	2.83	2.03	2.03	1.7	1.48	2.45
ENSCHIG00000000523	U6	U6 spliceosomal RNA [Source:RFAM;Acc:RF00026]	0	0	0	0	0	0	0	0	0	0	0	0	0	0	0	0	0	0	0	0	0	0	0	0	0	0	0	0	0	0	0	0	0	0	0	0	0	0	0	0	0	0	0	0	0	0	0
ENSCHIG00000000524		-	0	0	0	0	0	0	0	0	0	0	0	0	0	0	0	0	0	0	0	0	0	0	0	0	0	0	0	0	0	0	0	0	0	0	0	0	0	0	0	0	0	0	0	0	0	0	0
ENSCHIG00000000525	BCLAF1	BCL2 associated transcription factor 1 [Source:HGNC Symbol;Acc:HGNC:16863]	5.06	5.99	39.4	8.5	10.68	48.48	5.12	4.27	10.3	16.42	21.82	27.78	4.68	5.66	10.73	8.12	6.19	33.66	8.94	4.71	3.65	8.32	4.44	5.54	5.37	6.08	10.37	4.68	9.93	24.81	3.37	1.89	6.91	3.82	13.51	7.09	5.52	6.93	7.59	2.63	2.74	4.92	5.32	1.95	5.43	6.11	2.95
ENSCHIG00000000526	MIR494	microRNA mir-494 [Source:NCBI gene (formerly Entrezgene);Acc:104795845]	0	0	0	0	0	0	0	0	0	0	0	0	0	0	0	0	0	0	0	0	0	0	0	0	0	0	0	0	0	0	0	0	0	0	0	0	0	0	0	0	0	0	0	0	0	0	0
ENSCHIG00000000527	PTGS1	prostaglandin-endoperoxide synthase 1 [Source:HGNC Symbol;Acc:HGNC:9604]	5.91	3.24	3.62	5.58	6.24	4.29	3.21	3.35	5.53	6.11	3.58	4.9	3.57	5.56	2.75	4.5	2.31	1.82	2.25	2.09	3.42	3.04	1.81	3.93	6.12	2.61	4.49	4.11	4.07	2.96	2.16	4.61	3.28	4.1	5.24	4.48	3.76	3.33	3.79	3.23	2.62	3.91	3.08	2.78	4.4	2.6	2.95
ENSCHIG00000000528	ZNF648	zinc finger protein 648 [Source:HGNC Symbol;Acc:HGNC:18190]	0	0	0	0	0	0	0	0	0	0	0	0	0	0	0	0	0	0	0	0	0	0	0	0	0	0	0	0	0	0	0	0	0	0	0	0	0	0	0	0	0	0	0	0	0	0	0
ENSCHIG00000000529	RAB3C	RAB3C, member RAS oncogene family [Source:HGNC Symbol;Acc:HGNC:30269]	0.01	0	0.29	0.32	0.13	1.18	0.4	0.01	0.04	0.11	0.44	0.17	0.05	0.22	0.23	0.08	0.01	0.27	0.07	0	0.02	0.17	0.32	0.05	0.1	0.18	0	0	0.06	0.08	0	0.01	0.22	0.02	0.31	0	0.1	0.19	0.24	0.24	0.18	0	0.01	0.17	0.13	0.1	0.04
ENSCHIG00000000530	KAT6A	lysine acetyltransferase 6A [Source:HGNC Symbol;Acc:HGNC:13013]	8.29	8.14	26.15	12.32	8.65	21.45	6.2	4.6	8.24	11.21	13.69	12.79	6.23	5.71	11.25	9.99	5.2	20.87	7.53	4.93	5.74	6.19	7.34	6.66	5.27	6.82	11.11	10.26	7.57	15.95	5.55	3.89	7.58	7.06	10.06	8.06	5.67	5.31	7.9	5.81	4.9	17.4	5.56	4.05	6.11	8.06	5.6
ENSCHIG00000000531	RPN2	ribophorin II [Source:HGNC Symbol;Acc:HGNC:10382]	53.84	46.55	56.54	56.51	38.81	73.95	42.71	48.35	53.83	62.67	65.12	72.3	42.67	51.34	37.7	54.29	36.67	54.09	44.75	33.24	31.82	35.39	33.32	39.32	44.71	44.79	67.26	54.05	43.11	68.54	43.32	38.92	38.41	52.46	68.09	79.79	40.95	58	48.37	61.34	42.87	69.12	54.4	49.49	42.59	56.43	64.74
ENSCHIG00000000532	MSANTD1	Myb/SANT DNA binding domain containing 1 [Source:HGNC Symbol;Acc:HGNC:33741]	0.34	0.64	0.7	1.48	1.03	2.05	0.33	0.16	0.06	0.46	0.31	0.86	0.43	1.6	0.83	0.97	0.43	0.77	0.04	0	0	1.06	0.61	0.25	0.55	0.34	1.28	0.74	0.79	0.56	0.16	0.19	0.39	0	0.42	1.23	0.19	0.88	0.57	0.03	0.18	0.14	0.45	0.79	0	0.76	0.47
ENSCHIG00000000533		-	0	0	0	0	0	0	0	0	0	0	0	0	0	0	0	0	0	0	0	0	0	0	0	0	0	0	0	0	0	0	0	0	0	0	0	0	0	0	0	0	0	0	0	0	0	0	0
ENSCHIG00000000534	MMAB	metabolism of cobalamin associated B [Source:HGNC Symbol;Acc:HGNC:19331]	9.12	5.85	7.02	8.61	6.58	6.68	8.2	8.03	8.43	8.51	7.99	8.77	5.52	6.67	6.2	10.37	10.28	7.66	9.4	6.56	4.84	7.57	7.74	5.91	8.45	7.47	9.34	9.65	6.14	9.03	8.42	6.13	8.03	6.9	8.03	9.18	6.97	9.88	8.25	7.83	11	10.19	7.56	7.37	4.79	7.43	7.33
ENSCHIG00000000535		-	0	0	0	0	0	0	0	0	0	0.13	0	0	0	0	0	0	0	0.33	0	0	0	0	0	0	0	0	0	0	0	0	0	0	0	0	0	0	0	0	0	0	0	0	0	0	0	0	0
ENSCHIG00000000536	HEBP1	heme binding protein 1 [Source:HGNC Symbol;Acc:HGNC:17176]	25.57	21.42	20.11	29.44	26.62	17.25	20.99	19.87	36.83	36.23	21.8	32.77	17.73	23.93	13.01	25.24	10.87	14.06	14.63	16	18.69	9.98	16.44	20.1	20.11	16.41	19.31	21.3	17.59	13.06	15.88	17.67	20.92	23.4	17.62	31.6	13.1	19.04	16.05	25.31	12.77	19.92	18.94	14.1	18.04	13.78	20.43
ENSCHIG00000000537		-	0	0	0	0	0	0	0	0	0	0	0	0	0	0	0	0	0	0	0	0	0	0	0	0	0	0	0	0	0	0	0	0	0	0	0	0	0	0	0	0	0	0	0	0	0	0	0
ENSCHIG00000000538	C5orf51	chromosome 5 open reading frame 51 [Source:HGNC Symbol;Acc:HGNC:27750]	6.48	11.2	25.14	9.04	10.65	25.71	7.03	3.62	10.69	13.89	18.63	18.05	9.66	8.19	21	9.11	8.87	18.14	12.57	8.56	5.97	13.89	5.54	10.4	7.49	8.98	9.16	11.28	16.46	21.98	8.92	2.84	9	6.73	14.72	6.56	5.88	10.79	11.91	5.22	6.5	11.88	17.93	4.2	9.2	9.43	7.56
ENSCHIG00000000539		-	0	0.35	0.18	0.15	0	0.18	0	0	0	0	0.19	0	0	0	0.68	0.38	0.32	0.19	1.07	0	0.16	0	0	0.14	0	0	0	0.71	0	0	0	0	0	0	0	0	0	0.15	0.4	0	0	0	0.15	0	0.36	0	0
ENSCHIG00000000540	U6	U6 spliceosomal RNA [Source:RFAM;Acc:RF00026]	0	0	0	0	0	0	0	0	0	0	0	0	0	0	0	0	0	0	0	0	0	0	0	0	0	0	0	0	0	0	0	0	0	0	0	0	0	0	0	0	0	0	0	0	0	0	0
ENSCHIG00000000541		-	0.31	0.19	1.44	0.64	1.18	0.32	0.15	0	0	0.32	0.32	0.96	0	0.15	0	1.45	0	2.84	0.39	0.17	0.43	0.41	0	0.44	0.37	0.08	0.95	0.09	0.09	0.1	0.57	0.08	0	0.24	0.83	0.45	0.09	0.24	0.16	0.26	0.48	0.39	0.35	0.57	0.4	0.3	0.09
ENSCHIG00000000542		-	0	0	0	0	0	0	1.68	0	0	0	0	0	0	0	0	0	0	0	0	0	0	0	0	0	0	0	0	0	0	0	0	0	0	0	0	0	0	0	0	0	0	0	0	0	0	0	1.06
ENSCHIG00000000543		-	0	0	0	4.96	0	0	0	0	0	0	0	0	0	0	0	0	0	0	0	0	0	0	0	0	0	0	0	0	0	0	0	0	0	0	0	0	0	0	0	0	0	0	0	0	0	0	0
ENSCHIG00000000544		-	0	0	0	0	0	0	0	0	0	0.09	0	0	0	0	0	0	0	0	0	0	0	0	0	0	0	0	0	0	0	0	0	0	0	0	0	0.1	0	0	0	0	0	0	0	0	0	0	0
ENSCHIG00000000545	SPCS1	signal peptidase complex subunit 1 [Source:HGNC Symbol;Acc:HGNC:23401]	77.28	97.15	89.05	101.61	79.45	113.66	92.72	75.15	84.68	71.56	85.87	111.8	61.81	76.08	62.92	108.12	75.29	84.94	109.02	103.85	69.62	87.6	73.45	101.22	68.53	89.19	105.37	97.7	90.82	99.35	94.33	75.13	85.95	73.86	86.35	91.16	65.41	88.29	72.85	95.99	73.14	103.1	119.77	90.03	61.28	82.65	86.84
ENSCHIG00000000546		-	0	0	0	0	0	0	0	0	0	0	0	0	0	0	0	0	0	0	0	0	0	0	0	0	0	0	0	0	0.17	0	0	0	0	0	0	0	0	0	0	0	0	0	0	0	0	0	0
ENSCHIG00000000547		-	0.28	0	0.05	0.05	0.1	0	0.04	0	0.21	0.16	0	0.11	0.08	0.15	0	0	0	0	0	0.09	0	0.09	0	0	0.07	0	0.05	0	0.1	0.1	0	0	0.1	0.17	0.1	0.02	0	0.04	0	0.05	0	0.24	0	0.04	0.05	0	0.05
ENSCHIG00000000548		-	0	0	0	0	0	0	0	0	0	0	0	0	0	0	0	0	0	0	0	0	0	0	0	0	0	0	0	0	0	0	0	0	0	0	0	0	0	0	0	0	0	0	0	0	0	0	0
ENSCHIG00000000549		-	2.17	2.9	2.55	3.67	3.17	7.71	2.18	1.92	3.06	2.23	2.33	4.57	1.92	2.56	1.88	2.85	2.54	3.96	2.28	1.54	1.61	1.41	1.52	2.02	1.33	2.02	2.77	3.29	2.92	2.18	2.35	2.48	2.3	1.27	2.47	3.47	1.59	2.72	1.79	1.96	2.07	3.03	3.39	1.89	1.99	1.69	1.81
ENSCHIG00000000550		-	0	0	0	0	0	0	0	0	0	0	0	0	0	0	0	0	0	0	0	0	0	0	0	0	0	0	0	0	0	0	0	0	0	0	0	0	0	0	0	0	0	0	0	0	0	0	0
ENSCHIG00000000551		-	0	0	0.01	0.02	0	0.02	0	0	0	0.02	0.03	0	0.02	0.02	0.02	0.02	0	0.02	0	0	0.06	0.02	0	0	0	0	0	0	0	0	0	0	0	0	0	0	0	0.04	0	0	0	0	0	0	0	0.04	0.04
ENSCHIG00000000552		-	0.06	0	0	0	0	0	0	0	0.09	0	0	0	0	0	0	0	0	0	0	0	0	0	0.09	0	0	0	0	0	0	0	0	0	0	0	0	0	0	0.09	0.22	0	0	0	0	0	0	0.49	0.8
ENSCHIG00000000553		-	0	0	0	0	0	0	0	0	0	0	0	0	0	0	0	0	0	0	0	0	0	0	0.58	0	0	0	0	0	0	0	0	0	0	0	0	0	0	0	0.34	0	0	0	0	0	0	1.18	1.18
ENSCHIG00000000554		-	0	0	0	0	0	0	0	0	0	0	0	0	0	0	0	0	0	0	0	0	0	0	0	0	0	0	0	0	0	0	0	0	0	0	0	0	0	0	0	0	0	0	0	0	0	0	0
ENSCHIG00000000555		-	0	0	0	0	0	0	0	0	0	0	0	0	0	0	0	0	0	0	0	0	0	0	0	0	0	0	0	0	0	0	0	0	0	0	0	0	0	0	0	0	0	0	0	0	0	0	0
ENSCHIG00000000556		-	0	0	0	0.02	0	0.49	0.34	0	0	0	0	0	0	0	0	0	0	0	0	0	0	0	0	0	0	0.3	0	0	0	0	0	0	0	0	0	0	0	0	0	0.05	0.01	0	0	0	0	0	0
ENSCHIG00000000557		-	0	0	0.16	0	0.14	0	0	0	0	0	0	0	0	0	0	0	0	0	0.18	0	0	0	0	0	0	0	0	0	0	0	0	0	0	0	0	0.15	0	0.14	0	0	0	0	0.16	0	0	0	0
ENSCHIG00000000558		-	0	0	0	0	0	0	0	0	0	0	0	0	0	0	0	0	0	0	0	0	0	0	0	0	0	0	0	0	0	0	0	0	0	0	0	0	0	0	0	0	0	0	0	0	0	0	0
ENSCHIG00000000559		-	0	0	0	0	0	0	0	0	0	0	0	0	0	0	0	0	0	0	0	0	0	0	0	0	0	0	0	0	0	0	0	0	0	0	0	0	0	0	0	0	0	0	0	0	0	0	0
ENSCHIG00000000560		-	0	0	0	0	0	0	0	0	0	0	0	0	0	0	0	0	0	0	0	0	0	0	0	0	0	0	0	0	0	0	0	0	0	0	0	0	0	0	0	0	0	0	0	0	0	0	0
ENSCHIG00000000561	TNFSF12	TNF superfamily member 12 [Source:HGNC Symbol;Acc:HGNC:11927]	32.28	9.15	7.42	18.11	15.11	41.04	13.78	23.67	20.99	9.08	6.96	36.17	7.92	12.98	7.23	13.97	13.32	23.63	10.74	16.17	10.16	6.9	7.04	8.84	7.71	5.78	9.72	8.16	9.5	12.09	8.56	13.25	18.45	7.47	15.11	16.1	15.71	10.63	6.41	10.02	13.19	9.35	7.87	15.79	7.95	9.47	8.16
ENSCHIG00000000562	U6	U6 spliceosomal RNA [Source:RFAM;Acc:RF00026]	0	0	0	0	0	0	0	0	0	0	0	0	0	0	0	0	0	0	0	0	0	0	0	0	0	0	0	0	0	0	0	0	0	0	0	0	0	0	0	0	0	0	0	0	0	0	0
ENSCHIG00000000563		-	0	0	0	0	0	0	0	0	0.16	0	0	0	0	0.07	0	0	0	0	0	0	0.17	0	0.09	0	0	0	0	0	0	0	0	0	0.09	0	0	0	0	0	0	0	0	0	0	0	0	0	0
ENSCHIG00000000564	U6	U6 spliceosomal RNA [Source:RFAM;Acc:RF00026]	0	0	0	0	0	0	0	0	0	0	0	0	0	0	0	0	0	0	0	0	0	0	0	0	0	0	0	0	0	0	0	0	0	0	0	0	0	0	0	0	0	0	0	0	0	0	0
ENSCHIG00000000565	SNORD65	small nucleolar RNA, C/D box 65 [Source:HGNC Symbol;Acc:HGNC:32726]	3	2.91	8.95	13.21	2.58	3.73	1.35	1.66	2.46	4.39	3.14	3	2.87	2.23	2.53	3.67	1.63	6.1	1.84	1.68	1.28	2.82	1.5	1.88	1.53	1.88	2.56	7.61	2.91	4.01	1.31	1.18	1.46	2.46	1.14	2.85	1.07	0.94	1.5	2.45	1.75	7.9	1.98	1	1.26	3.87	1.23
ENSCHIG00000000566		-	0	0	0	0	0	0	0	0	0	0	0	0	0	0	0	0	0	0	0	0	0	0	0	0	0	0	0	0	0	0	0	0	0	0	0	0	0	0	0	0	0	0	0	0	0	0	0
ENSCHIG00000000567		-	0	0	0	0	0	0	0	0	0	0	0	0	0	0	0	0	0	0	0	0	0	0	0	0	0	0	0	0	0	0	0	0	0	0	0	0	0	0	0	0	0	0	0	0	0	0	0
ENSCHIG00000000568		-	0	0	0	0	0	0	0	0	0	0	0	0	0	0	0	0	0	0	0	0	0	0	0	0	0	0	0	0	0	0	0	0	0	0	0	0	0	0	0	0	0	0	0	0	0	0	0
ENSCHIG00000000569		-	0	0	0	0	0	0	0	0	0	0	0	0.25	0	0	0	0	0	0	0	0.14	0	0	0	0	0	0	0	0.22	0	0	0	0	0	0	0	0	0	0	0	0	0.38	0	0	0	0	0	0
ENSCHIG00000000570		-	0	0	0	0	0	0	0	0	0	0	0	0	0	0	0	0	0	0	0	0	0	0	0	0	0	0	0	0	0	0	0	0	0	0	0	0	0	0	0	0	0	0	0	0	0	0	0
ENSCHIG00000000571	SUGP2	SURP and G-patch domain containing 2 [Source:HGNC Symbol;Acc:HGNC:18641]	22.38	14.1	21.52	11.97	15.99	24.15	9.84	9.57	15.54	15.4	20.97	34.33	11.14	9.55	10.73	14.6	12.61	21.83	15.94	11.41	11.56	11.64	13.47	11.77	16.84	13.85	21.27	11.94	14.68	18.47	10.48	9.78	14.15	12.64	17.04	16.59	14	17.05	15.8	11.53	14.37	14.64	10.86	13.05	15.58	16.86	19.54
ENSCHIG00000000572		-	0.16	0	0.17	0.33	0	1.52	0	0	0	0	0.05	0.39	0.27	0	0.38	0	0	0.16	0	0	0	0	0	0	0	0	0	0	0.04	2.95	0	0	0	0	0	0.14	0.04	0	0	0.04	0	0	0	0	0	0	0
ENSCHIG00000000573		-	7.22	8.64	5.82	6.53	7.44	7.03	3.7	3.43	1.3	1.52	3.87	7.51	2.87	5.7	1.01	12.51	2.66	3	4.4	6.68	1.44	4.52	3.65	6.92	3.1	6.19	4.95	4.58	6.12	5.43	2.7	1.34	3.27	1.98	1.35	6.08	0.76	3.83	3.48	9.68	3.9	4.96	4.02	6.81	1.74	6.68	1.65
ENSCHIG00000000574		-	0.34	0.58	0	0.49	0.54	1.2	0.57	1.46	0.11	1.61	5.59	1.02	0.3	0.13	0.37	0.36	0.15	1.84	1.28	0.16	0.16	0.45	0	0	0	0.77	0	0	1.76	0.72	0.14	0	0.67	0.14	2.21	0	1.08	0.14	0.29	0	0	0.51	0.32	0.28	0.58	1.24	0
ENSCHIG00000000575		-	0	0	0	0	0	0	0	0	0	0	1.38	0	0	0	0	0	0	1.74	0	0	0	0	0	0	0	0	0	0	0	0	0	0	0	0	1.42	0	0	0	0	0	0	0	0	0	0	0	0
ENSCHIG00000000576	ADRA1D	adrenoceptor alpha 1D [Source:HGNC Symbol;Acc:HGNC:280]	1.62	2.38	3.82	3.8	2.69	2.37	2.84	1.54	4.59	0.97	2.31	3.17	3.15	2.23	1.31	5.73	3.07	2.73	1.34	2.74	3.5	1.69	2.99	3.72	2.4	1.88	4.46	3.28	2.33	4.31	2.27	2.53	3.16	1.85	1.33	2.3	2.3	2.19	3.33	3.68	2.4	2.38	2.54	2.49	4.36	1.47	4.27
ENSCHIG00000000577		-	0	0	0	0	0	0	0	0	0	0	0	0	0	0	0	0	0	0	0	0	0	0	0	0	0	0	0	0	0	0	0	0	0	0	0	0	0	0	0	0	0	0	0	0	0	0	0
ENSCHIG00000000578	KCMF1	potassium channel modulatory factor 1 [Source:HGNC Symbol;Acc:HGNC:20589]	79.2	93.67	120.63	90.73	66.44	198.37	47.89	66.48	62.22	51.7	88.16	91.12	57.57	64.31	92.36	74.75	53.77	117.63	56.46	57.05	61.75	75.68	70.17	76.28	48.43	96.86	75.39	67.75	77.34	120.62	43.91	35.65	60.8	44.41	77.76	71.44	50.07	49.82	62.75	42.55	48.41	90.86	70.83	43.41	45.95	70.04	58.51
ENSCHIG00000000579	SEMA4D	semaphorin 4D [Source:HGNC Symbol;Acc:HGNC:10732]	6.65	24.88	7.99	13.7	17.51	7.17	9.13	23.81	20.14	11.63	6.31	6.93	15.64	24.61	11.98	23.65	9.84	5.01	9.28	17.22	18.86	19.97	20.95	18.31	8.77	24.83	10.66	14.36	28.48	10.54	21.01	30.93	24.37	18.59	10.14	15.49	17.22	23.77	15.87	34.29	17.51	14.93	17.26	25.78	21.71	31.14	22.73
ENSCHIG00000000580	MIR323B	microRNA 323b [Source:HGNC Symbol;Acc:HGNC:38349]	0	0	0	0	0	0	0	0	0	0	0	0	0	0	0	0	0	0	0	0	0	0	0	0	0	0	0	0	0	0	0	0	0	0	0	0	0	0	0	0	0	0	0	0	0	0	0
ENSCHIG00000000581		-	0.09	0	0	0	0	0	0	0	0	0	0	0	0	0	0	0	0	0	0	0	0	0	0.05	0	0	0	0	0	0	0	0	0	0	0	0	0	0	0.07	0	0	0	0	0	0	0	0	0
ENSCHIG00000000582		-	0	0	0	0	0	0	0	0	0	0	0	0	0	0	0	0	0	0	0	0	0	0	0	0	0	0	0	0	0	0	0	0	0	0	0	0	0	0	0	0	0	0	0	0	0	0	0
ENSCHIG00000000583		-	0.19	0.19	0.31	0.55	0.19	0.3	0.38	0	0.09	0	0.11	0.11	0	0.47	0	0	0.09	0.1	0	0.25	0.18	0.26	0.17	0	0.07	0	0	0.1	0	0	0	0	0	0	0	0	0	0	0	0.08	0	0	0	0	0	0	0
ENSCHIG00000000584		-	0	0	0	0	0	0	0	0	0	0	0	0	0	0	0	0	0	0	0	0	0	0	0	0	0	0	0	0	0	0	0	0	0	0	0	0	0	0	0	0	0	0	0	0	0	0	0
ENSCHIG00000000585	U6	U6 spliceosomal RNA [Source:RFAM;Acc:RF00026]	0	0	0	0	0	0	0	0	0	0	0	0	0	0	0	0	0	0	0	0	0	0	0	0	0	0	0	0	0	0	0	0	0	0	0	0	0	0	0	0	0	0	0	0	0	0	0
ENSCHIG00000000586	U6	U6 spliceosomal RNA [Source:RFAM;Acc:RF00026]	0	0	0	0	0	0	0	0	0	0	0	0	0	0	0	0	0	0	0	0	0	0	0	0	0	0	0	0	0	0	0	0	0	0	0	0	0	0	0	0	0	0	0	0	0	0	0
ENSCHIG00000000587	CALHM1	calcium homeostasis modulator 1 [Source:HGNC Symbol;Acc:HGNC:23494]	0	0	0	0	0	0	0	0	0	0.25	0.11	0.11	0	0.08	0	0	0	0	0	0	0	0	0	0	0	0.08	0	0	0	0	0	0	0	0	0	0	0	0	0	0	0	0.1	0	0	0	0	0
ENSCHIG00000000588		-	0	0	0	0	0	0	0	0	0	0	0	0	0	0	0	0	0	0	0	0	0	0	0	0	0	0	0	0	0	0	0	0	0	0	0	0	0	0	0	0	0	0	0	0	0	0	0
ENSCHIG00000000589		-	0	0	0	0	0	0	0	0	0	0	0	0	0	0	0	0	0	0	0	0	0	0	0	0	0	0	0	0	0	0	0	0	0	0	0	0	0	0	0	0	0	0	0	0	0	0	0
ENSCHIG00000000590		-	0	0	0	0	0	0	0	0	0	0	0	0	0	0	0	0	0	0	0	0	0	0	0	0	0	0	0	0	0	0	0	0	0	0	0	0	0	0	0	0	0	0	0	0	0	0	0
ENSCHIG00000000591		-	10.99	6.67	11.73	6.28	3.81	11.27	5.79	3.54	8.23	9.09	9.05	7.19	3.77	3.95	4.03	6.84	2.56	22.75	3.91	4.27	3.37	3.28	3.16	3.97	3.51	13.53	5.55	3.58	3.53	5.82	2.72	2.45	5.33	5.84	5.84	6.77	4.3	5.12	4.42	3.49	3.96	6	3.67	3.88	9.67	4.42	3.66
ENSCHIG00000000592		-	0	0	0	0	0	0	0	0	0	0	0	0	0	0	0	0	0	0	0	0	0	0	0	0	0	0	0	0	0	0	0	0	0	0	0	0	0	0	0	0	0	0	0	0	0	0	0
ENSCHIG00000000593	OGFOD3	2-oxoglutarate and iron dependent oxygenase domain containing 3 [Source:HGNC Symbol;Acc:HGNC:26174]	1.94	1.37	0.87	2.18	1.5	1.11	1.57	3.08	2.3	1.43	0.89	2.49	1.58	1.77	0.88	1.87	1.42	2.31	1.29	1.47	1.15	0.91	0.88	1.24	2.32	1.42	1.57	2.15	1.11	1.09	1.52	2.54	1.82	1.99	1.77	2.71	1.91	1.34	1.91	2.11	2.1	1.79	1.88	1.88	1.82	1.96	1.76
ENSCHIG00000000594		-	0	0	0	0	0	0	0	0	0	0	0	0	0	0	0	0	0	0	0	0	0	0	0	0	0	0	0	0	0	0	0	0	0	0	0	0	0	0	0	0	0	0	0	0	0	0	0
ENSCHIG00000000595		-	0	0	0	0	0	0	0	0	0	0	0	0	0	0	0	0	0	0	0	0	0	0	0	0	0	0	0	0	0	0	0	0	0	0	0	0	0	0	0	0	0	0	0	0	0	0	0
ENSCHIG00000000596		-	0	0	0	0	0	0	0	0	0	0	0	0	0	0	0	0	0	0	0	0	0	0	0	0.15	0	0	0	0	0	0	0	0	0	0	0	0	0	0	0	0	0	0	0	0	0	0	0
ENSCHIG00000000597		-	0	0	0.25	0.09	0	0.22	0	0	0.06	0.08	0.14	0	0	0	0	0	0	0	0.2	0.06	0	0	0	0.06	0	0	0.06	0	0.18	0	0.14	0.06	0	0	0	0.04	0	0	0.11	0	0.1	0.05	0.13	0	0	0	0
ENSCHIG00000000598		-	0	0	0.1	0	0	0	0	0	0	0	0	0	0	0	0	0	0	0	0	0	0.17	0	0	0	0	0	0	0	0	0	0	0	0	0	0	0	0	0	0.16	0	0	0	0	0	0	0	0
ENSCHIG00000000599	GMFG	glia maturation factor gamma [Source:HGNC Symbol;Acc:HGNC:4374]	2.45	2.45	3.61	7.16	6.15	3.26	1.15	4.67	8.8	6.03	3.56	7.41	3.56	3.69	2.69	2.45	2.69	3.87	1.95	1.1	1.96	0.32	1.11	1.95	2.63	2.2	1.53	5.53	3.12	2.77	1.93	2.19	2.18	2.7	2.18	1.79	3.45	1.65	1.39	1.41	1.42	3.06	2.95	1.23	1.49	1.4	1.08
ENSCHIG00000000600		-	0	0	0	0	0	0	0	0	0	0	0	0	0	0	0	0	0	0	0	0	0	0	0	0	0	0	0	0	0	0	0	0	0	0	0	0	0	0	0	0	0	0	0	0	0	0	0
ENSCHIG00000000601		-	0	0	0	0	0	0	0	0	0	0	0	0	0	0	0	0	0	0	0	0	0	0	0	0	0	0	0	0	0	0	0	0	0	0	0	0	0	0	0	0	0	0	0	0	0	0	0
ENSCHIG00000000602	LPAR4	lysophosphatidic acid receptor 4 [Source:HGNC Symbol;Acc:HGNC:4478]	0.18	0.09	0	0	0	0.31	0	0	0	0.08	0.1	0	0	0	0	0	0.08	0	0.1	0	0.08	0	0	0	0	0	0	0	0.09	0.19	0	0	0	0	0.18	0	0	0	0	0	0.08	0	0	0.07	0	0.09	0
ENSCHIG00000000603	MIR96	microRNA mir-96 [Source:NCBI gene (formerly Entrezgene);Acc:104796273]	0	0	0	0	0	0	0	0	0	0	0	0	0	0	0	0	0	0	0	0	0	0	0	0	0	0	0	0	0	0	0	0	0	0	0	0	0	0	0	0	0	0	0	0	0	0	0
ENSCHIG00000000604	U6	U6 spliceosomal RNA [Source:RFAM;Acc:RF00026]	0	0	0	0	0	0	0	0	0	0	0	0	0	0	0	0	0	0	0	0	0	0	0	0	0	0	0	0	0	0	0	0	0	0	0	0	0	0	0	0	0	0	0	0	0	0	0
ENSCHIG00000000605	U6	U6 spliceosomal RNA [Source:RFAM;Acc:RF00026]	0	0	0	0	0	0	0	0	0	0	0	0	0	0	0	0	0	0	0	0	0	0	0	0	0	0	0	0	0	0	0	0	0	0	0	0	0	0	0	0	0	0	0	0	0	0	0
ENSCHIG00000000606		-	0	0	0	0	0	0	0	0	0	0	0	0	0	0	0	0	0	0	0	0	0	0	0	0	0	0	0	0	0	0	0	0	0	0	0	0	0	0	0	0	0	0	0	0	0	0	0
ENSCHIG00000000607		-	1.11	0.24	0.4	0.92	1.11	0.55	0.33	0.87	0.74	0.72	0.13	2.59	1.06	0.64	0.26	0.88	0.74	0.13	0.13	0	0.49	0.32	0	0.22	0.58	0.28	0.45	0.84	0.37	0.13	0.57	0.56	0.35	0.93	0	1.05	0.33	0.62	0.21	0.92	0.31	0.36	0	0.2	0.12	0.24	0.12
ENSCHIG00000000608	5S_rRNA	5S ribosomal RNA [Source:RFAM;Acc:RF00001]	0	0	0	0.17	0	0	0	0.03	0	0	0	0	0	0.02	0	0	0	0	0	0	0	0	0	0	0	0	0	0	0	0	0	0	0	0	0	0	0	0	0	0	0	0	0	0	0	0	0
ENSCHIG00000000609		-	0	0	0	0	0	0	0	0	0	0	0	0	0	0	0	0	0	0	0	0	0	0	0	0	0	0	0	0	0	0	0	0	0	0	0	0	0	0	0	0	0	0	0	0	0	0	0
ENSCHIG00000000610	GOLGA7	golgin A7 [Source:HGNC Symbol;Acc:HGNC:24876]	7.57	7.13	12.84	10.2	8.14	14.59	6.04	5.23	8.4	10.26	9.75	10.99	6.29	6.4	7.64	7.72	6	10.82	6.57	5.95	5.11	6.49	5.08	6	6.15	7.15	8.32	8.84	10.65	11.43	6.7	4.83	6.15	5.89	8.66	7.23	6.49	6.48	5.6	4.28	5.74	8.61	8.92	4.66	6.16	7.02	4.31
ENSCHIG00000000611		-	0	0	0	0	0	0	0	0	0	0	0	0	0	0	0	0	0	0	0	0	0	0	0	0	0	0	0	0	0	0	0	0	0	0	0	0	0	0	0	0	0	0	0	0	0	0	0
ENSCHIG00000000612		-	0.11	0.22	0.11	0.17	0.14	0.52	0.14	0.16	0.11	0.38	0.5	0.55	0.23	0.11	0.24	0.11	0.15	0.54	0.07	0.22	0.21	0.06	0.05	0.06	0.11	0.19	0.1	0.18	0.21	0.2	0.21	0.04	0.12	0.21	0.11	0.07	0.03	0.11	0.09	0.21	0.05	0.13	0.37	0.04	0.11	0.13	0.07
ENSCHIG00000000613		-	0.6	0	0	0	0	0	0	0	0	0	0	0	0	0	0	0	0	0	0	0	0	0	0	0	0	0	0	0	0	0	0	0	0	0	0	0	0	0	0	0	0	0	0	0.38	0	0	0.43
ENSCHIG00000000614		-	0	0	0	0	0	0	0	0	0	0	0	0	0	0	0	0	0	0	0	0	0	0	0	0	0	0	0	0	0	0	0	0	0	0	0	0	0	0	0	0	0	0	0	0	0	0	0
ENSCHIG00000000615	CLDN12	claudin 12 [Source:HGNC Symbol;Acc:HGNC:2034]	0.38	0.69	2.2	1.13	0.73	1.14	0.93	0.2	1.58	0.98	1.22	0.76	0.25	0.27	1.17	1.94	0.99	0.64	0.6	0.58	0.53	0.74	0.67	0.52	0.58	1.1	0.58	1.08	1.5	1.04	0.31	0.08	0.86	0.67	0.67	0.3	0.42	1.06	0.62	0.46	0.71	0.85	0.88	0.87	1.2	1.45	0.46
ENSCHIG00000000616		-	0	0	0.09	0	0.12	0	0	0	0	0	0.13	0	0	0	0.13	0	0	0	0	0.11	0	0	0	0	0	0	0	0	0.12	0.08	0.11	0	0	0	0.12	0	0	0.1	0	0	0.03	0	0	0	0.12	0	0
ENSCHIG00000000617		-	0	0	0	0	0	0	0	0	0	0	0	0	0	0	0	0	0	0	0	0	0	0	0	0	0	0	0	0	0	0	0	0	0	0	0	0	0	0	0	0	0	0	0	0	0	0	0
ENSCHIG00000000618		-	0	0	0	0	0	0	0	0	0	0	0	0	0	0	0	0	0	0	0	0	0	0	0	0	0	0	0	0	0	0	0	0	0	0	0	0	0	0	0	0	0	0	0	0	0	0	0
ENSCHIG00000000619		-	0	0	0	0	0	0	0	0	0	0	0	0	0	0	0	0	0	0	0	0	0	0	0	0	0	0	0	0	0	0	0.84	0	0	0	0	0	0	0	0	0	0	0	0	0	0	0	0
ENSCHIG00000000620		-	0.64	0.87	0.69	0.87	0.18	0.62	0.28	0.22	0.91	1.03	0.95	2.26	0.1	0.2	0.71	0.4	0.22	0.36	0.29	0.46	0.2	0.42	0.06	0.39	0.73	0.14	1.35	0.16	2.07	0.32	0.05	0.08	0.45	0.11	0.21	0.34	0.72	0.94	0.17	0.11	0.14	0.05	0.12	0.07	1.38	0.22	0.15
ENSCHIG00000000621		-	0	0	0	0	0	0	0	0	0	1.05	0	0	0	0	0	0	0	0	0	0	0	0	0	0	0	0	0	0	0	0	0	0	0	0	0.26	0	0	0	0	0	0	0	0	0	0	0	0
ENSCHIG00000000622		-	0	0	0	0	0	0	0	0	0	0	0	0	0	0	0	0	0	0	0	0	0	0	0	0	0	0	0	0	0	0	0	0	0	0	0	0	0	0	0	0	0	0	0	0	0	0	0
ENSCHIG00000000623	PLAG1	PLAG1 zinc finger [Source:HGNC Symbol;Acc:HGNC:9045]	0.23	0.18	0.29	0.07	0.19	0.52	0.15	0.02	0.3	0.35	0.79	1.4	0.08	0.03	0.09	0.14	0.11	0.35	0.26	0.13	0.09	0.11	0.02	0.34	0.14	0.07	0.16	0.15	0.32	0.27	0.11	0.11	0.07	0.27	0.54	0.32	0.03	0.16	0.21	0.12	0.03	0.21	0.21	0.03	0.15	0.16	0.07
ENSCHIG00000000624	OTULINL	OTU deubiquitinase with linear linkage specificity like [Source:HGNC Symbol;Acc:HGNC:25629]	4.61	3.95	4.49	9.05	4.62	4.04	1.97	2.42	5.23	8.64	3.91	4.42	4.17	3.27	4.66	2.6	4.13	9.27	1.1	1.73	1.53	3.59	2.81	2.02	9.35	3.51	10.39	7.94	3.26	5.03	2.71	15.67	3.8	2.95	6.78	16.98	5.84	38.38	18.43	1.57	9.88	8.39	4.64	1.68	17.77	7.39	7.36
ENSCHIG00000000625		-	0	0	0	0.33	0	0	0	0	0	0	0	0	0	0	0	0	0	0	0	0	0	0	0	0	0	0	0	0	0	0	0	0	0	0	0	0	0	0	0	0	0	0	0	0	0	0	0
ENSCHIG00000000626		-	0	0	0	0	0	0	0	0	0	0	0	0	0	0	0	0	0	0	0	0	0	0	0	0	0	0	0	0	0	0	0	0	0	0	0	0	0	0	0	0	0	0	0	0	0	0	0
ENSCHIG00000000627		-	0.01	0	0.02	0.02	0.01	0.02	0.01	0	0.02	0.01	0.01	0.02	0.02	0	0.01	0	0	0.01	0.01	0.02	0	0	0.06	0	0.01	0	0	0	0.07	0	0.02	0	0	0.01	0.01	0.01	0.03	0.13	0.14	0.02	0	0.03	0.01	0.01	0.07	0.22	0.44
ENSCHIG00000000628		-	0	0	0.02	0	0	0	0	0	0	0	0	0	0	0	0	0	0	0	0	0	0.06	0	0	0.02	0	0	0	0	0	0	0	0	0	0	0	0	0	0	0	0	0	0	0	0	0	0	0.04
ENSCHIG00000000629	GMEB1	glucocorticoid modulatory element binding protein 1 [Source:HGNC Symbol;Acc:HGNC:4370]	4.02	2.66	6.47	4.27	3.08	7.2	2.39	2.28	2.53	4.02	5.25	8.53	1.23	2.11	3.81	2.97	1.64	4.44	2.49	1.61	1.74	2.09	1.65	1.64	1.33	2.27	5.2	3	2.09	4.04	1.83	1.53	1.68	1.74	4.75	3.77	1.93	2.01	1.71	2.09	1.6	3	1.87	1.57	1.9	2.82	2.07
ENSCHIG00000000630		-	0	0	0	0	0	0	0	0	0	0	0	0	0	0	0	0	0	0	0	0	0	0	0	0	0	0	0	0	0	0	0	0	0	0	0	0	0	0	0	0	0	0	0	0	0	0	0
ENSCHIG00000000631		-	0.63	0	0	0	0.71	0	0	0	1.17	0	0	0	0	0.07	0.31	0	0.6	0	0	0	0	0.08	0.63	0.6	0	0	0	0	0	0	0	0	0.09	0	0.19	0	0	1.01	4.41	0	0	0.47	0	0	0.82	10.1	11.44
ENSCHIG00000000632		-	0	0	0	0	0	0	0	0	0	0	0.03	0	0	0	0	0	0	0	0	0	0	0	0	0	0	0	0	0	0	0	0	0	0	0	0	0.03	0	0	0	0	0	0	0	0	0	0	0
ENSCHIG00000000633	MIR19B2	microRNA 19b-2 [Source:HGNC Symbol;Acc:HGNC:31576]	0	0	0	0	0	0	0	0	0	0	0	0	0	0	0	0	0	0	0	0	0	0	0	0	0	0	0	0	0	0	0	0	0	0	0	0	0	0	0	0	0	0	0	0	0	0	0
ENSCHIG00000000634	U6	U6 spliceosomal RNA [Source:RFAM;Acc:RF00026]	0	0	0	0	0	0	0	0	0	0	0	0	0	0	0	0	0	0	0	0	0	0	0	0	0	0	0	0	0	0	0	0	0	0	0	0	0	0	0	0	0	0	0	0	0	0	0
ENSCHIG00000000635		-	0	0	0	0	0	0	0	0	0	0	0	0	0	0	0	0	0	0	0	0	0	0	0	0	0	0	0	0	0	0	0	0	0	0	0	0	0	0	0	0	0	0	0	0	0	0	0
ENSCHIG00000000636		-	0	0	0	0	0	0	0	0	0	0	0	0	0	0	0	0	0	0	0	0	0	0	0	0	0	0	0	0	0	0	0	0	0	0	0	0	0	0	0	0	0	0	0	0	0	0	0
ENSCHIG00000000637	SNORD92	small nucleolar RNA, C/D box 92 [Source:HGNC Symbol;Acc:HGNC:32754]	0	0	0	0	0	0	0	0	0	0	0	0	0	0	0	0	0	0	0	0	0	0	0	0	0	0	0	0	0	0	0	0	0	0	0	0	0	0	0	0	0	0	0	0	0	0	0
ENSCHIG00000000638	U6	U6 spliceosomal RNA [Source:RFAM;Acc:RF00026]	0	0	0	0	0	0	0	0	0	0	0	0	0	0	0	0	0	0	0	0	0	0	0	0	0	0	0	0	0	0	0	0	0	0	0	0	0	0	0	0	0	0	0	0	0	0	0
ENSCHIG00000000639		-	0	0	0	0	0	0	0	0	0	0	0	0	0	0	0	0	0	0	0	0	0	0	0	0	0	0	0	0	0	0	0	0	0	0	0	0	0	0	0	0	0	0	0	0	0	0	0
ENSCHIG00000000640	5S_rRNA	5S ribosomal RNA [Source:RFAM;Acc:RF00001]	0	0	0	0	0	0	0	0	0	0	0	0	0	0	0	0	0	0	0	0	0	0	0	0	0	0	0	0	0	0	0	0	0	0	0	0	0	0	0	0	0	0	0	0	0	0	0
ENSCHIG00000000641		-	0	0	0	0	0	0	0	0	0	0	0	0	0	0	0	0	0	0	0	0	0	0	0	0	0	0	0	0	0	0	0	0	0	0	0	0	0	0	0	0	0	0	0	0	0	0	0
ENSCHIG00000000642		-	0.14	0	0.23	0	0	0	0	0	0	0	0	0	0	0	0	0	0	0	0	0	0	0	0	0	0	0	0	0	0	0	0	0	0	0	0	0	0	0	0	0	0	0	0	0	0	0	0
ENSCHIG00000000643		-	0	0	0	0	0	0	0	0	0	0	0	0	0	0	0	0	0	0	0	0	0	0	0	0	0	0	0	0	0	0	0	0	0	0	0	0	0	0	0	0	0	0	0	0	0	0	0
ENSCHIG00000000644		-	0	0	0	0	0	0	0	0	0	0.04	0	0	0	0.04	0	0	0	0	0	0	0	0	0	0	0	0	0	0	0	0	0	0	0	0	0	0	0	0	0	0	0	0	0	0	0	0	0
ENSCHIG00000000645		-	0	0	0	0	0	0	0	0	0	0	0	0	0	0	0	0	0	0	0	0	0	0	0	0	0	0	0	0	0	0	0	0	0	0	0	0	0	0	0	0	0	0	0	0	0	0	0
ENSCHIG00000000646		-	0	0	0	0	0	0	0	0	0	0	0.08	0	0	0	0	0	0	0	0	0	0	0	0	0	0	0	0	0	0.15	0	0	0	0	0	0	0	0	0	0.07	0	0	0	0	0	0.08	0	0
ENSCHIG00000000647		-	0	0	0	0	0	0	0	0	0	0	0	0	0	0	0	0	0	0	0	0	0	0	0	0	0	0	0	0	0	0	0	0	0	0	0	0	0	0	0	0	0	0	0	0	0	0	0
ENSCHIG00000000648		-	0	0	0	0	0	0	0	0	0	0	0	0	0	0	0	0	0	0	0	0	0	0	0	0	0	0	0	0	0	0	0	0	0	0	0	0	0	0	0	0	0	0	0	0	0	0	0.42
ENSCHIG00000000649	ZCCHC8	zinc finger CCHC-type containing 8 [Source:HGNC Symbol;Acc:HGNC:25265]	2.64	3.11	8.53	4.34	3.76	9.95	2.57	1.09	3.83	7.13	10.57	6.7	2.13	2.63	4.17	3.52	2.19	6.95	3.23	2.31	1.39	2	2.22	3.27	1.8	2.09	4.05	3.49	4.98	6.53	1.88	1.52	2.73	3.05	5.8	3.85	1.61	2.97	2.87	2.2	2.5	4.05	2.46	2.07	1.38	2.75	1.75
ENSCHIG00000000650		-	0	0	0	0	0	0	0	0	0	0	0	0	0	0	0	0	0	0	0	0	0	0	0	0	0	0	0	0	0	0	0	0	0	0	0	0	0	0	0	0	0	0	0	0	0	0	0
ENSCHIG00000000651		-	0	0	0	0	0	0	0	0	0	0	0	0	0	0	0	0	0	0	0	0	0	0	0	0	0	0	0	0	0	0	0	0	0	0	0	0	0	0	0	0	0	0	0	0	0	0	0
ENSCHIG00000000652		-	0	0	0	0	0	0	0	0	0	0	0.13	0	0	0	0	0	0	0	0	0	0	0	0	0	0	0	0	0	0	0	0	0	0	0	0	0	0	0	0	0	0	0	0	0	0	0.24	0
ENSCHIG00000000653		-	0	0	0	0	0	0	0	0	0	0	0	0	0	0	0	0	0	0	0	0	0	0	0	0	0	0	0	0	0	0	0	0	0	0	0	0	0	0	0	0	0	0	0	0	0	0	0
ENSCHIG00000000654		-	0	0	0	0	0	0	0	0	0	0	0	0	0	0	0	0	0	0	0	0	0	0	0	0	0	0	0	0	0	0	0	0	0	0	0	0	0	0	0	0	0	0	0	0	0	0	0
ENSCHIG00000000655		-	0	0	0	0	0	0	0	0	0	0	0	0	0	0	0	0	0	0.28	0	0	0.24	0	0	0	0	0	0	0	0	0	0	0	0	0	0	0	0	0	0	0	0	0	0	0	0	0	0
ENSCHIG00000000656	SNORD53	small nucleolar RNA, C/D box 53 [Source:HGNC Symbol;Acc:HGNC:10203]	0	0	0	0	0	0	0	0	0	0	0	0	0	0	0	0	0	0	0	0	0	0	0	0	0	0	0	0	0	0	0	0	0	0	0	0	0	0	0	0	0	0	0	0	0	0	0
ENSCHIG00000000657		-	0	0	0	0	0	0	0	0	0	0	0	0	0	0	0	0	0	0	0	0	0	0	0	0	0	0	0	0	0	0	0	0	0	0	0	0	0	0	0	0	0	0	0	0	0	0	0
ENSCHIG00000000658	U6	U6 spliceosomal RNA [Source:RFAM;Acc:RF00026]	0	0	0	0	0	0	0	0	0	0	0	0	0	0	0	0	0	0	0	0	0	0	0	0	0	0	0	0	0	0	0	0	0	0	0	0	0	0	0	0	0	0	0	0	0	0	0
ENSCHIG00000000659		-	0	0	0	0	0	0	0	0	0	0	0	0	0	0	0	0	0	0	0	0	0	0	0	0	0	0	0	0	0	0	0	0	0	0	0	0	0	0	0	0	0	0	0	0	0	0	0.05
ENSCHIG00000000660	5S_rRNA	5S ribosomal RNA [Source:RFAM;Acc:RF00001]	0	0	0	0	0	0	0	0	0	0	0	0	0	0	0	0	0	0	0	0	0	0	0	0	0	0	0	0	0	0	0	0	0	0	0	0	0	0	0	0	0	0	0	0	0	0	0
ENSCHIG00000000661	MIR181A2	microRNA 181a-2 [Source:HGNC Symbol;Acc:HGNC:31549]	0	0	0	0	0	0	0	0	0	0	0	0	0	0	0	0	0	0	0	0	0	0	0	0	0	0	0	0	0	0	0	0	0	0	0	0	0	0	0	0	0	0	0	0	0	0	0
ENSCHIG00000000662	SNORD53B	small nucleolar RNA, C/D box 53B [Source:HGNC Symbol;Acc:HGNC:52229]	0	0	0	0	0	0	0	0	0	0	0	0	0	0	0	0	0	0	0	0	0	0	0	0	0	0	0	0	0	0	0	0	0	0	0	0	0	0	0	0	0	0	0	0	0	0	0
ENSCHIG00000000663		-	0	0	0	0	0	0	0	0	0	0	0	0	0	0	0	0	0	0	0	0	0	0	0	0	0	0	0	0	0	0	0	0	0	0	0	0	0	0	0	0	0	0	0	0	0	0	0
ENSCHIG00000000664		-	0	0	0	0	0	0	0	0	0.45	0	0	0	0	0	0	0	0	0	0	0	0	0	0	0	0	0	0.3	0	0	0	0	0	0	0	0	0	0.33	0	0	0	0	0	0	0	0	0	0.7
ENSCHIG00000000665	DAAM1	dishevelled associated activator of morphogenesis 1 [Source:HGNC Symbol;Acc:HGNC:18142]	5.72	3.59	7.72	4.49	6.8	9.2	4.46	3.47	7.76	8.26	9.57	12.42	3.62	2.61	6.06	4.98	3.23	8.56	3.03	3.58	2.41	2.68	1.86	3.25	2.68	3.43	2.94	3.21	7.61	4.05	3.14	2.11	3.61	2.69	4.52	2.83	2.58	3.18	2.16	2.13	1.62	1.7	4.44	1.49	2.28	2.83	2.17
ENSCHIG00000000666		-	0.1	0.11	0.32	0.6	0.3	0	0.58	0.14	0.1	0.57	1.21	0.29	0.03	0.28	0	0.58	0.13	0.23	0.11	0.23	0.03	0.29	0.21	0.2	0.12	0.33	0.44	0.76	0.26	0.11	0.29	0.03	0.25	0.28	0.14	0.18	0.27	0.13	0.1	0.17	0.06	0.5	0.19	0.06	0.07	0.22	0.03
ENSCHIG00000000667		-	0	0	0	0	0	0	0	0	0	0	0	0	0	0	0	0	0	0	0	0	0	0	0	0	0	0	0	0	0	0	0	0	0	0	0	0	0	0	0	0	0	0	0	0	0	0	0
ENSCHIG00000000668		-	0	0	0	0	0	0	0	0	0	0	0	0	0	0	0	0	0	0	0	0	0	0	0	0	0	0	0	0	0	0	0	0	0	0	0	0	0	0	0	0	0	0	0	0	0	0	0
ENSCHIG00000000669		-	0	0	0	0	0	0	0	0	0	0	0	0	0	0	0	0	0	0	0	0	0	0	0	0	0	0	0	0	0	0	0	0	0	0	0	0	0	0	0	0	0	0	0	0	0	0	0
ENSCHIG00000000670		-	0	0	0	0	0	0	0	0	0.26	0	0	0	0	0	0	0	0	0	0	0	0	0	0	0	0	0	0	0	0	0	0	0	0	0	0	0	0	0.24	1.17	0	0	0	0	0	0	0	1.7
ENSCHIG00000000671		-	0	0	0	0	0	0	0	0	0	0	0	0	0	0	0	0	0	0	0	0	0	0	0	0	0	0	0	0	0	0	0	0	0	0	0	0	0	0	0	0	0	0	0	0	0	0.12	0.05
ENSCHIG00000000672	OR52W1	olfactory receptor family 52 subfamily W member 1 [Source:HGNC Symbol;Acc:HGNC:15239]	0	0	0	0	0	0	0	0	0	0	0	0	0	0	0	0	0	0	0	0	0	0	0	0	0	0	0	0	0	0	0	0	0	0	0	0	0	0	0	0	0	0	0	0	0	0	0
ENSCHIG00000000673		-	0	0	0	18.2	0	11.98	0	0	0	0	0	0	0	0	0	0	0	0	0	30.78	0	0	0	0	0	0	0	0	0	0	0	0	0	0	0	20.6	0	0	31.71	0	0	0	25.38	0	0	0	0
ENSCHIG00000000674	SNORD123	small nucleolar RNA, C/D box 123 [Source:HGNC Symbol;Acc:HGNC:33562]	0.86	1.03	2.38	2.54	1.72	3.73	1.39	1.24	1.36	1.79	1.36	2.24	0.74	1.07	0.35	1.47	0.57	1.09	1.08	0.83	0.78	0.79	0.31	1.21	0.68	1.18	2.02	1.92	1.48	2.65	0.98	1.1	0.74	0.33	1.54	1.06	0.88	0.94	0.99	0.57	0.52	1.02	0.7	1.03	0.67	1.03	0.85
ENSCHIG00000000675	SNORD72	small nucleolar RNA, C/D box 72 [Source:HGNC Symbol;Acc:HGNC:32733]	0	0	0	0	0	0	0	0	0	0	0	0	0	0	0	0	0	0	0	0	0	0	0	0	0	0	0	0	0	0	0	0	0	0	0	0	0	0	0	0	0	0	0	0	0	0	0
ENSCHIG00000000676		-	0	0	0	0	0	0	0	0	0	0	0.19	0	0	0	0	0	0	0	0	0	0	0	0	0	0	0	0	0	0	0	0	0	0	0	0.34	0	0	0	0	0	0	0	0	0	0	0	0
ENSCHIG00000000677	U3	Small nucleolar RNA U3 [Source:RFAM;Acc:RF00012]	0	0	0	0	0	0	0	0	0	0	0	0	0	0	0	0	0	0	0	0	0	0	0	0	0	0	0	0	0	0	0	0	0	0	0	0	0	0	0	0	0	0	0	0	0	0	0
ENSCHIG00000000678		-	0	0	0	0	0	0.21	0	0	0	0	0	0	0	0	0	0	0	0	0	0	0	0	0	0	0	0	0	0	0	0	0	0	0	0	0	0	0	0	0	0	0	0	0	0	0	0	0
ENSCHIG00000000679	CANX	calnexin [Source:HGNC Symbol;Acc:HGNC:1473]	37.25	33.44	78.25	55.05	41.36	102.08	30.41	28.79	42.69	43.39	58.09	68.68	34.98	29.9	44.61	40.49	29	75.31	32.16	29.42	21.8	26.92	21.49	28.71	29.57	31.95	46.67	52.8	43.19	70.7	31.69	21.44	29.84	22.34	52.92	42.61	22.84	32.59	28.5	22.03	21.02	56.32	37.57	23.35	25.84	28.93	26.43
ENSCHIG00000000680	5S_rRNA	5S ribosomal RNA [Source:RFAM;Acc:RF00001]	0	0	0	0	0	0	0	0	0	0	0	0	0	0	0	0	0	0	0	0	0	0	0	0	0	0	0	0	0	0	0	0	0	0	0	0	0	0	0	0	0	0	0	0	0	0	0
ENSCHIG00000000681		-	0	0	0	0	0	0	0	0	0	0	0	0	0	0	0	0	0	0	0	0	0	0	0	0	0	0	0	0	0	0	0	0	0	0	0	0	0	0	0	0	0	0	0	0	0	0	0
ENSCHIG00000000682		-	0.02	0.02	0.05	0	0.02	0	0	0.03	0	0.01	0	0.02	0	0.08	0	0.02	0.01	0.02	0	0.02	0	0.02	0	0.02	0	0.01	0.04	0	0.01	0.02	0	0.01	0	0.03	0.04	0.03	0.01	0.03	0	0.03	0	0	0	0.02	0.02	0	0
ENSCHIG00000000683		-	0	0	0	0	0	0	0	0	0	0	0	0	0	0	0	0	0	0	0	0	0	0	0	0	0	0	0	0	0	0	0	0	0	0	0	0	0	0	0	0	0	0	0	0	0	0	0
ENSCHIG00000000684		-	0	0	0	0	0	0	0	0	0.12	0	0	0	0	0.1	0	0	0	0	0	0	0	0	0	0	0	0	0	0	0	0	0	0	0	0	0	0	0	0	0	0	0	0	0	0	0	0	0
ENSCHIG00000000685		-	0	0	0	0	0	0	0	0	0	0	0	0	0	0	0	0	0	0	0	0	0	0	0	0	0	0	0	0	0	0	0	0	0	0	0	0	0	0	0.1	0	0	0	0	0	0	0	0
ENSCHIG00000000686		-	0.05	0	0.71	0.08	0.11	0.43	0	0.1	0.1	0	0.36	0.18	0	0.19	0	0.2	0	0	0.12	0.15	0.42	0	0	0.1	0.06	0.08	0.24	0.22	0.4	0.12	0.1	0	0	0	1.08	0.13	0.34	0	0.08	0.12	0	0.38	0.31	0	0	0.18	0
ENSCHIG00000000687		-	0	0	0	0	0	0	0	0	0	0	0	0	0	0	0	0	0	0	0	0	0	0	0	0	0	0	0	0	0	0	0	0	0	0	0	0	0	0	0	0	0	0	0	0	0	0	0
ENSCHIG00000000688	MIIP	migration and invasion inhibitory protein [Source:HGNC Symbol;Acc:HGNC:25715]	5.2	4.17	5.48	4.98	4.71	6.01	4.75	3.69	5.34	4.41	7.73	6.11	3.48	4.38	3.1	4.11	5.09	3.8	5.75	3.53	3.77	2.95	3.65	4.78	3.9	4.04	6.24	5.83	5.05	4.38	7.06	4.66	5.39	5.04	8.37	9.33	4.56	3.58	5.37	4.95	3.92	5.39	5.14	4.13	4.32	5.58	8.13
ENSCHIG00000000689		-	0	0	0	0	0	0	0	0	0	0	0	0	0	0	0	0	0	0	0	0	0	0	0	0	0	0	0	0	0	0	0	0	0	0	0	0	0	0	0	0	0	0	0	0	0	1.23	0
ENSCHIG00000000690		-	0	0	0	0	0	0	0	0	0	0	0	0	0	0	0	0	0	0	0	0	0	0	0	0	0	0	0	0	0	0	0	0	0	0	0	0	0	0	0	0	0	0	0	0	0	0	0
ENSCHIG00000000691		-	1.63	0.19	0.33	0.63	0.58	0.99	0.54	0.09	0.17	1.7	1.1	1.94	1.09	0.36	0.51	0.98	0.17	1.62	0.9	0.63	0.7	0.17	0.27	0.26	0.61	0.15	0.97	0.19	0.87	1.2	0.92	0.09	0.65	0.41	0.86	0.09	0.35	1.72	0.6	0.18	0.32	0.38	0.44	0.62	0.68	0.94	0.27
ENSCHIG00000000692		-	0	0	0	0	0	0	0	0	0	0	0	0	0	0	0	0	0	0	0	0	0	0	0	0	0	0	0	0	0	0	0	0	0	0	0	0	0	0	0	0	0	0	0	0	0	0	0
ENSCHIG00000000693		-	0	0	0	0	0.12	0.12	0	0.06	0	0	0	0	0	0.05	0	0	0.05	0.05	0	0.06	0	0.1	0.11	0.05	0	0.09	0	0	0	0.06	0	0.05	0	0	0.12	0.06	0.06	0	0	0.06	0	0	0.11	0	0	0	0
ENSCHIG00000000694		-	3.93	0	5.1	0	0	1.36	0	0	0	0	1.35	0	0	1.07	0	0	0	0	0	0	1.34	0	0	0	0	0	0	1.56	0	0	1.46	0	0	0	0	0	0	0	0	0	0	0	0	0	0	0	0
ENSCHIG00000000695		-	0	0	0	0	0	0	0	0	0	0	0	0	0	0	0	0	0	0	0	0	0	0	0	0	0	0	0	0	0	0	0	0	0	0	0	0	0	0	0	0	0	0	0	0	0	0	0
ENSCHIG00000000696		-	0	0	0	0	0	0	0	0	0	0	0	0	0	0	0	0	0	0	0	0	0	0	0	0	0	0	0	0	0	0	0	0	0	0	0	0	0	0	0	0	0	0	0	0	0	0	0
ENSCHIG00000000697		-	0	0	0	0	0	0	0	0	0	0	0	0	0	0	0	0	0	0	0	0	0	0	0	0	0	0	0	0	0	0	0	0	0	0	0	0	0	0	0	0	0	0	0	0	0	0	0
ENSCHIG00000000698		-	0	0	0	0	0	0.15	0	0	0	0	0	0	0	0	0	0	0	0	0	0	0	0	0	0	0	0	0	0	0	0	0	0	0	0	0	0	0	0	0	0	0	0	0	0	0	0	0
ENSCHIG00000000699		-	0	0	0	0	0	0	0	0	0	0.23	0	0	0	0.2	0.25	0	0	0.51	0	0	0	0	0	0	0	0	0	0	0	0	0	0	0	0.2	0	0.25	0	0.19	0.19	0	0	0.26	0	0	0	0.9	1.13
ENSCHIG00000000700		-	0	0	0	0	0	0	0	0	0.03	0	0	0	0	0	0	0	0	0	0	0	0	0	0	0.03	0.02	0	0	0	0	0	0	0	0	0	0	0	0	0	0	0	0	0	0	0	0	0.03	0
ENSCHIG00000000701	POLR2M	RNA polymerase II subunit M [Source:HGNC Symbol;Acc:HGNC:14862]	33.87	37.23	44.04	47.44	30.31	34.59	31.6	26.8	40.01	27.12	33.89	32.63	38.94	27.84	33.13	30.13	39.3	40.65	33.85	43.61	32.77	43.99	44.37	43.87	28.26	36.8	43.16	46.13	29.63	33.56	41.48	29.02	41.59	39.04	35.57	43.33	43.94	34.67	30.56	31.25	39.97	53.35	37.47	32.2	35.9	41.65	36.68
ENSCHIG00000000702	chi-mir-215	chi-mir-215 [Source:miRBase;Acc:MI0030690]	0	0	0	0	0	0	0	0	0	0	0	0	0	0	0	0	0	0	0	0	0	0	0	0	0	0	0	0	0	0	0	0	0	0	0	0	0	0	0	0	0	0	0	0	0	0	0
ENSCHIG00000000703	SPSB1	splA/ryanodine receptor domain and SOCS box containing 1 [Source:HGNC Symbol;Acc:HGNC:30628]	6.03	2.67	12.75	8.47	5.77	10.51	2.59	5.68	6.8	7.79	2.53	7.36	9.33	5.86	6.64	3.4	1.65	33.34	2.4	1.78	2.78	1.86	6.93	3.62	2.59	3.18	5.19	3.62	4.89	7.43	4.17	4.98	3.13	2.98	9.44	4.27	5.85	3.72	5.02	4.83	2.73	6.73	6.09	4.31	4.41	3.68	2.87
ENSCHIG00000000704		-	0	0.03	0	0	0	0	0	0	0	0	0	0	0	0	0	0	0	0	0	0	0	0	0	0	0	0	0	0	0	0	0	0	0	0	0	0	0	0	0	0	0	0	0	0	0	0	0
ENSCHIG00000000705	GDF11	growth differentiation factor 11 [Source:HGNC Symbol;Acc:HGNC:4216]	1.65	1.19	1.04	1.04	0.95	5.25	0.62	1.97	4.52	0.39	1.62	6.32	0.92	1.86	1.33	1.52	0.73	5.41	0.42	1.25	1.22	0.8	0.7	1.67	1.04	1.56	1.29	0.88	1.49	2.55	1.23	0.69	0.9	0.61	3.77	0.77	2.56	0.87	2.18	1.2	0.85	0.9	0.9	0.65	0.88	0.15	0.67
ENSCHIG00000000706	SCARNA6	small Cajal body-specific RNA 6 [Source:HGNC Symbol;Acc:HGNC:32562]	0	0	0	0	0	0	0	0	0	0	0	0	0	0	0	0	0	0	0	0	0	0	0	0	0	0	1.67	0	0	0	0	0	0	0	0	0	0	0	0	0	0	0	0	0	0	0	0
ENSCHIG00000000707	U3	Small nucleolar RNA U3 [Source:RFAM;Acc:RF00012]	0	0	0	0	0	0	0	0	0	0	0	0	0	0	0	0	0	0	0	0	0	0	0	0	0	0	0	0	0	0	0	0	0	0	0	0	0	0	0	0	0	0	0	0	0	0	0
ENSCHIG00000000708		-	0	0	0	0	0	0	0	0	0	0	0	0	0	0	0	0	0	0	0	0	0	0	0	0	0	0	0	0	0	0	0	0	0	0	0	0	0	0	0	0	0	0	0	0	0	0	0
ENSCHIG00000000709		-	0	0	0	0	0	0	0	0	0	0	0	0	0	0	0	0	0	0	0	0	0	0	0	0	0	0	0	0.22	0	0	0	0	0	0	0	0	0	0	0	0	0	0	0	0	0	0	0
ENSCHIG00000000710		-	0	0.13	0	0	0	0.07	0	0	0	0	0	0	0	0.05	0	0	0	0	0	0	0	0	0	0	0	0	0	0	0	0	0	0	0	0	0	0	0	0	0	0	0	0	0	0	0	0	0
ENSCHIG00000000711	5S_rRNA	5S ribosomal RNA [Source:RFAM;Acc:RF00001]	0	0	0	0	0	0	0	0	0	0	0	0	0	0	0	0	0	0	0	0	0	0	0	0	0	0	0	0	0	0	0	0	0	0	0	0	0	0	0	0	0	0	0	0	0	0	0
ENSCHIG00000000712		-	0	0	0	0	0	0	0	0	0	0	0	0	0	0	0	0	0	0	0	0	0	0	0	0	0	0	0	0	0	0	0	0	0	0	0	0	0	0	0	0	0	0	0	0	0	0	0
ENSCHIG00000000713		-	0.41	0.31	1.07	0	0	1.01	0.71	0	0	0.22	0	0.64	0	0	0	0	0.93	0	0	0.61	0.38	0	0.26	0.33	0	0	0	0	0	0	0	0	2.02	0	0.59	0.24	0	0	0	0	0	0	0	0.47	0	0.37	0
ENSCHIG00000000714		-	0.12	0	0	0	0	0	0	0	0	0	0	0	0	0	0	0	0	0	0	0	0	0	0	0	0	0	0	0	0.16	0	0	0	0	0	0	0	0	0	0	0	0	0	0	0	0	0	0
ENSCHIG00000000715		-	0	0	0	0	0	0	0	0	0	0	0	0	0	0	0	0	0	0	0	0	0	0	0	0	0	0	0	0	0	0	0	0	0	0	0	0	0	0	0	0	0	0	0	0	0	0	0
ENSCHIG00000000716	ZYG11B	zyg-11 family member B, cell cycle regulator [Source:HGNC Symbol;Acc:HGNC:25820]	6.06	11.86	18.92	6.73	16.2	23.64	6.7	4.91	9.06	10.63	15.72	13.66	8.65	7.68	10.18	13.61	10.17	12.27	11.63	10.88	6.53	10.28	7.56	11.87	4.61	9.33	9.02	6.99	17.82	24.36	7.56	3.67	9.46	5.65	9.03	7.35	9.68	6.97	6.27	7.3	5.05	7.28	12.83	4.68	5.7	6.73	4.88
ENSCHIG00000000717		-	0	0	0	0	0	0	0	0	0	0	0.1	0	0	0	0	0	0	0	0	0	0	0	0	0	0	0	0	0	0.25	0	0	0	0	0	0	0	0	0	0	0	0	0	0	0	0	0	0
ENSCHIG00000000718	CDC37	cell division cycle 37, HSP90 cochaperone [Source:HGNC Symbol;Acc:HGNC:1735]	178.22	158.16	165.99	165.38	117.13	218.32	114.57	134.42	158.22	124.09	151.13	210.18	116.85	133.67	127.52	143.04	116.11	194.79	117.43	116.46	118.34	128.11	117.44	127.11	183.4	153.22	190.37	154.79	126.14	193.36	152.14	168.85	128.38	143.46	160.79	205.2	133.53	161.72	164.5	164.28	150.7	172.1	149.06	139.95	142.58	154.33	170.96
ENSCHIG00000000719		-	0	0	0	0	0	0.08	0.03	0	0	0.03	0	0.04	0	0	0	0	0	0.07	0	0	0	0	0	0	0	0	0	0	0.04	0.04	0	0.03	0	0	0	0	0.1	0	0	0	0	0.03	0	0	0	0	0
ENSCHIG00000000720		-	0	0	0	0.14	0	0.21	0	0	0	0	0.16	0	0	0	0	0	0.03	0.06	0	0	0	0.13	0.14	0	0	0	0	0	0	0	0	0	0	0.13	0	0	0	0.03	0	0	0	0	0	0	0	0	0
ENSCHIG00000000721	LY86	lymphocyte antigen 86 [Source:HGNC Symbol;Acc:HGNC:16837]	0.55	0.13	0.35	0.77	1.42	0.81	0.56	1.44	1.38	0.91	0.3	0	0.11	0.38	0.54	0.19	0.17	0.74	0.33	0.24	0.35	0.33	0.12	0.47	0.51	0.05	0.47	0.19	0.45	0.13	0.72	1.45	0.06	0.06	0.26	0.18	0.19	0.22	0.47	0.53	0.48	0.68	0.59	0.36	0.46	0.13	0.36
ENSCHIG00000000722		-	0	0	0	0	0	0	0	0	0	0	0	0	0	0	0	0	0	0	0	0	0	0	0	0	0	0	0	0	0	0	0	0	0	0	0	0	0	0	0	0	0	0	0	0	0	0	0
ENSCHIG00000000723	MIR1197	microRNA mir-1197 [Source:NCBI gene (formerly Entrezgene);Acc:104795713]	0	0	0	0	0	0	0	0	0	0	0	0	0	0	0	0	0	0	0	0	0	0	0	0	0	0	0	0	0	0	0	0	0	0	0	0	0	0	0	0	0	0	0	0	0	0	0
ENSCHIG00000000724		-	0	0.09	0	0	0	0	0	0	0	0	0	0	0.03	0	0	0.08	0	0	0	0	0	0	0	0.08	0	0	0	0.06	0	0.09	0	0.08	0	0.08	0	0	0.08	0	0.05	0.08	0	0	0	0	0	0	0
ENSCHIG00000000725	SWAP70	switching B cell complex subunit SWAP70 [Source:HGNC Symbol;Acc:HGNC:17070]	6.31	7.03	15.92	6.62	9.65	15.1	5.36	4.63	7.3	12.14	14.22	11.14	5.29	5.48	7.31	5.46	4.69	9.93	6.1	3.8	2.94	3.94	2.95	3.86	2.99	3.5	6.47	5.62	5.86	10.06	5.8	3.96	5.1	4.17	9.93	6.64	4.09	5.6	3.65	3.55	5.27	6.13	6.1	3.05	5.89	5.79	3.34
ENSCHIG00000000726	TMEM106A	transmembrane protein 106A [Source:HGNC Symbol;Acc:HGNC:28288]	0.45	0.28	0.62	0.77	1	0.62	0.48	0.37	1.02	0.51	0.3	0.83	0.49	0.22	0.47	0.43	0.52	0.18	0.17	0.31	0.44	0.43	0.36	0.26	0.13	0.76	0.65	0.18	0.24	0.36	0.65	0.54	0.79	0.35	0.32	0.65	0.43	0.31	0.44	0.34	0.33	0.44	0.3	0.89	0.47	1.11	0.65
ENSCHIG00000000727	SNORD43	small nucleolar RNA, C/D box 43 [Source:HGNC Symbol;Acc:HGNC:10182]	0	0	0	0	0	0	0	0	0	0	0	0	0	0	0	0	0	0	0	0	0	0	0	0	0	0	0	0	0	0	0	0	0	0	0	0	0	0	0	0	0	0	0	0	0	0	0
ENSCHIG00000000728		-	0	0	0	0.08	0	0	0.07	0	0	0	0	0	0	0	0	0	0.08	0	0	0	0	0	0	0	0.01	0	0	0	0	0	0	0.08	0.17	0	0	0	0	0	0.08	0	0	0	0	0	0	0	0
ENSCHIG00000000729	U3	Small nucleolar RNA U3 [Source:RFAM;Acc:RF00012]	0	0	0	0	0	0	0	0	0	0	0	0	0	0	0	0	0	0	0	0	0	0	0	0	0	0	0	0	0	0	0	0	0	0	0	0	0	0	0	0	0	0	0	0	0	0	0
ENSCHIG00000000730	EPYC	epiphycan [Source:HGNC Symbol;Acc:HGNC:3053]	0	0	0	0	0	0	0	0	0	0	0.24	0	0	0	0	0	0	0	0.12	0	0.04	0.04	0	0	0	0	0	0	0	0	0	0.04	0.05	0	0	0	0	0	0	0	0	0	0	0	0	0.05	0
ENSCHIG00000000731		-	0.49	0	0	0	0	0	0.9	1.57	0.33	0.16	1.2	0	0	0	0	0	0.82	0.99	0.59	1.6	0.17	0.16	0.18	0.85	0.73	0.14	0	0	0	0	0.71	4.69	0.54	0.78	1.65	0	0.5	0	0.31	0	0.32	0.37	0.52	1.37	0.56	0	0.36
ENSCHIG00000000732		-	0	0	0	0	0	0	0	0	0	0	0	0	0	0	0	0	0	0	0	0	0	0	0	0	0	0	0	0	0	0	0	0	0	0	0	0	0	0	0	0	0	0	0	0	0	0	0
ENSCHIG00000000733	5S_rRNA	5S ribosomal RNA [Source:RFAM;Acc:RF00001]	0	0	0	0	0	0	0	0	0	0	0	0	0	0	0	0	0	0	0	0	0	0	0	0	0	0	0	0	0	0	0	0	0	0	0	0	0	0	0	0	0	0	0	0	0	0	0
ENSCHIG00000000734		-	0	0.09	0.34	0.04	0.14	0	0	0	0.04	0.15	0.3	0.15	0	0.1	0.19	0.04	0	0.28	0.13	0	0.08	0.08	0	0	0.04	0	0.17	0	0.09	0	0	0.04	0	0.08	0.12	0.04	0.04	0.12	0.04	0.04	0	0.31	0.08	0	0.05	0.04	0.04
ENSCHIG00000000735		-	0.05	0.07	0.48	0.07	0.07	0.34	0.35	0.07	0.06	0.06	0.4	0.25	0.38	0.06	0.23	0.37	0	0.15	0.08	0	0	0.06	0.07	0.2	0	0.17	0	0	0.22	0.69	0.14	0	0	0.13	0	0.14	0.14	0.19	0.19	0	0	0	0	0	0.07	0	0
ENSCHIG00000000736	GPR61	G protein-coupled receptor 61 [Source:HGNC Symbol;Acc:HGNC:13300]	0	0	0.02	0	0.02	0	0	0	0.04	0	0	0	0	0	0	0	0	0	0	0	0	0	0	0	0.02	0	0	0	0	0	0	0	0.04	0	0.06	0	0	0	0	0	0	0	0	0.02	0	0	0
ENSCHIG00000000737	ASTN2	astrotactin 2 [Source:HGNC Symbol;Acc:HGNC:17021]	0.23	0.33	0.13	0.37	0.16	0.16	0.17	0.15	0.55	0.29	0.2	0.29	0.28	0.34	0.22	0.3	0.14	0.08	0.12	0.11	0.2	0.07	0.06	0.04	0.21	0.27	0.11	0.45	0.31	0.08	0.11	0.22	0.2	0.21	0.23	0.21	0.34	0.24	0.11	0.28	0.25	0.25	0.11	0.29	0.2	0.32	0.22
ENSCHIG00000000738		-	0	0	0	0	0	0	0	0	0	0	0	0	0	0	0	0	0	0	0	0	0	0	0	0	0	0	0	0	0	0	0	0	0	0	0	0	0	0	0	0	0	0	0	0	0	0	0
ENSCHIG00000000739		-	0.06	0	0.25	0	0.1	0	0	0	0	0	0	0	0	0	0.11	0	0.16	0	0	0	0	0	0	0	0	0.08	0	0	0	0	0	0	0	0	0.1	0	0	0	0	0	0.08	0.19	0.09	0	0.1	0	0
ENSCHIG00000000740		-	0	0	0	0	0	0	0	0	0	0	0	0	0	0	0	0	0	0	0	0	0	0	0	0	0	0	0	0	0	0	0	0	0	0	0	0	0	0	0	0	0	0	0	0	0	0	0
ENSCHIG00000000741		-	3.84	3.27	3.81	3.69	3.49	3.55	3.03	4.14	2.8	2.28	3.16	4.83	4.03	2.62	1.97	3.99	1.64	2.5	3.4	2.47	2.29	3.52	3.38	2.44	3.56	2.56	4.4	3.9	2.73	4.51	2.67	4.02	2.03	3.31	2.16	6.43	4.23	3.31	3.11	4.32	3.92	3.21	3.23	2.93	3.18	3.44	4.65
ENSCHIG00000000742	chi-mir-425	chi-mir-425 [Source:miRBase;Acc:MI0030790]	0	0	0	0	0	0	0	0	0	0	0	0	0	0	0	0	0	0	0	0	0	0	0	0	0	0	0	0	0	0	0	0	0	0	0	0	0	0	0	0	0	0	0	0	0	0	0
ENSCHIG00000000743		-	0	0	0	0	0	0	0	0	0	0	0	0	0	0	0	0	0	0	0	0	0	0	0	0	0	0	0	0	0	0	0	0	0	0	0	0	0	0	0	0	0	0	0	0	0	0	0
ENSCHIG00000000744	SNORA41	small nucleolar RNA, H/ACA box 41 [Source:HGNC Symbol;Acc:HGNC:32634]	0	0	0	0	0	0	0	0	0	0	0	0	0	0	0	0	0	0	0	0	0	0	0	0	0	0	0	0	0	0	0	0	0	0	0	0	0	0	0	0	0	0	0	0	0	0	0
ENSCHIG00000000745		-	0	0	0	0	0	0	0	0	0	0	0	0	0	0	0	0	0	0	0	0	0	0	0	0	0	0	0	0	0	0	0	0	0	0	0	0	0	0	0	0	0	0	0	0	0	0	0
ENSCHIG00000000746	U4	U4 spliceosomal RNA [Source:RFAM;Acc:RF00015]	0	0	0	0	0	0	0	0	0	0	0	0	0	0	0	0	0	0	0	0	0	0	0	0	0	0	0	0	0	0	0	0	0	0	0	0	0	0	0	0	0	0	0	0	0	0	0
ENSCHIG00000000747	SNORD110	small nucleolar RNA, C/D box 110 [Source:HGNC Symbol;Acc:HGNC:32775]	0	0	0	0	0	0	0	0	0	0	0	0	0	0	0	0	0	0	0	0	0	0	0	0	0	0	0	0	0	0	0	0	0	0	0	0	0	0	0	0	0	0	0	0	0	0	0
ENSCHIG00000000748		-	0	0	0	0	0	0	0	0	0	0	0.37	0	0	0	0	0	0	0	0	0	0	0.61	0.68	0	0	0	0	0	0	0	0	0	0	0	0	0	0	0	0	0	0	0	0	0	0	0	0
ENSCHIG00000000749	5S_rRNA	5S ribosomal RNA [Source:RFAM;Acc:RF00001]	0	0	0	0	0	0	0	0	0	0	0	0	0	0	0	0	0	0	0	0	0	0	0	0	0	0	0	0	0	0	0	0	0	0	0	0	0	0	0	0	0	0	0	0	0	0	0
ENSCHIG00000000750		-	0	0	0	0	0	0	0	0	0	0	0	0	0	0	0	0	0	0	0	0	0	0	0	0	0	0	0	0	0	0	0	0	0	0	0	0	0	0	0	0	0	0	0	0	0	0	0
ENSCHIG00000000751		-	0.41	0.26	0.18	0.06	0.27	1.66	0.48	0.76	0.65	1.18	0.94	0.71	0.38	0.04	0.24	0.29	0.54	0.34	0.74	0.58	0.24	0.14	0.3	0.1	0.69	0.32	0.38	0.15	0.1	0.16	0.14	0.02	0.25	0.14	0.26	0.2	0.1	0.19	0.4	0.05	0.29	0.05	0.77	0.13	0.22	0.04	0.58
ENSCHIG00000000752		-	0	0	0	0	0	0	0	0	0	0.04	0.03	0	0	0	0	0.02	0	0	0	0	0	0	0	0	0	0	0	0	0	0	0	0	0	0.02	0	0	0	0	0	0	0	0	0	0	0	0	0
ENSCHIG00000000753		-	0	0	0	0	0	0	0	0	0	0	0	0	0	0	0	0	0	0.06	0	0	0	0	0	0.11	0	0.02	0.03	0	0.06	0	0	0	0.09	0	0	0	0	0	0	0	0	0	0.03	0.02	0	0	0
ENSCHIG00000000754		-	0	0	0	0	0	0	0	0	0	0	0	0	0	0	0	0	0	0	0	0	0	0	0	0	0	0	0	0	0	0	0	0	0	0	0	0	0	0	0	0	0	0	0	0	0	0	0
ENSCHIG00000000755		-	0.08	0.12	0.15	0.12	0.06	0	0.15	0	0.16	0.26	0.28	0.28	0.16	0	0	0	0	0.07	0.13	0.17	0	0.05	0	0.11	0.05	0.1	0	0	0.19	0.06	0	0	0.18	0	0.18	0.06	0	0.21	0.11	0.12	0.11	0.06	0.06	0.15	0.19	0	0.06
ENSCHIG00000000756	U1	U1 spliceosomal RNA [Source:RFAM;Acc:RF00003]	0	0	0	0	0	0	0	0	0	0	0	0	0	0	0	0	0	0	0	0	0	0	0	0	0	0	0	0	0	0	0	0	0	0	0	0	0	0	0	0	0	0	0	0	0	0	0
ENSCHIG00000000757		-	0	0	0	0	0	0	0	0	0	0	0	0	0	0	0	0	0	0	0	0	0	0	0	0	0	0	0	0	0	0	0	0	0	0	0	0	0	0	0	0	0	0	0	0	0	0	0
ENSCHIG00000000758		-	0	0	0.5	0	0	0	0.18	0	0.2	0.57	0.72	2.02	0.2	0	0	0	0.61	0.24	0	0	0	0.77	0	0.41	0	0.33	0	0	0	0	0	0	0.22	0.19	0	0	0	0.37	0	0.43	0.19	0	0	0	0.22	0.43	0.64
ENSCHIG00000000759		-	0.01	0	0	0	0.02	0	0	0.01	0.01	0	0	0	0	0	0.02	0	0	0	0	0	0.01	0	0	0	0	0	0	0	0	0	0	0	0	0	0	0	0	0	0	0	0	0.03	0	0	0	0.05	0.01
ENSCHIG00000000760		-	0	0	0	0	0	0	0	0.46	0.15	0	0	0	0	0	0	0	0	0	0	0	0	0	0	0	0	0.27	0	0.63	0	0	0	0	0	0	0	0	0	0	0	0	0	0	0	0.05	0	0.03	0
ENSCHIG00000000761		-	0.03	0.21	0.38	0.04	0.09	0.6	0.31	0.66	0.22	0.25	0.89	0.53	0.34	0.03	0.27	0.17	0.11	0.04	0.53	0.2	0.16	0	0.9	0.04	0.1	0.13	0.12	0.08	0.35	0.13	0.08	0	0.04	0	0.25	0.21	0	0.04	0.23	0.12	0.07	0	0.16	0.03	0	0.3	0.12
ENSCHIG00000000762	OGFOD2	2-oxoglutarate and iron dependent oxygenase domain containing 2 [Source:HGNC Symbol;Acc:HGNC:25823]	11.95	7.05	6.38	10.2	8.26	5.66	3.85	6.74	4.37	5.29	4.27	15.3	12.85	4.19	3.95	4.81	4.08	6.3	4.97	3.75	5.64	4.21	2.98	4.97	4.29	6.23	6.96	5.21	5.88	10.86	5.66	3.55	5.16	4.58	5.54	4.62	7.73	5.35	6.01	5.33	3.49	5.51	3.29	3.32	4	5.89	5.04
ENSCHIG00000000763	RINL	Ras and Rab interactor like [Source:HGNC Symbol;Acc:HGNC:24795]	0.31	0.05	0.18	0	0.27	0.31	0	0	0.42	0.32	0.06	0.72	0.19	0.04	0.29	0.11	0.14	0.06	0	0.15	0	0.14	0	0	0.13	0.04	0.05	0.11	0.16	0.06	0.1	0.14	0.1	0	0.37	0	0	0	0.14	0	0.05	0.1	0	0	0.22	0.05	0.15
ENSCHIG00000000764		-	0	0	0	0	0	0	0	0	0	0	0	0	0	0	0	0	0	0	0	0	0	0	0	0	0	0	0	0	0	0	0	0	0	0	0	0	0	0	0	0	0	0	0	0	0	0	0
ENSCHIG00000000765		-	0	0	0	0	0	0	0	0	0	0	0	0	0	0	0	0	0	0	0	0	0	0	0	0	0	0	0	0	0	0	0	0	0	0	0	0	0	0	0	0	0	0	0	0	0	0	0
ENSCHIG00000000766		-	9.81	10.55	22.71	17.93	8.92	27.3	7.45	5.56	9.41	12.6	12.52	19.63	7.18	8.33	12.65	10.48	7.28	22	8.09	5.25	6.27	7.36	5.28	7.6	7.36	8.02	12.73	14.69	11.87	17.08	6.94	4.07	6.47	5.88	12.06	12	5.58	6.89	8.04	6.54	6.73	14.56	10.49	4.93	6.62	8.59	7.32
ENSCHIG00000000767	U4	U4 spliceosomal RNA [Source:RFAM;Acc:RF00015]	0	0	0	0	0	0	0	0	0	8.57	0	0	0	0	0	0	0	0	0	0	0	0	0	0	0	0	0	0	0	32.93	0	0	0	0	0	0	0	0	13.97	0	12.32	0	0	0	11.65	0	0
ENSCHIG00000000768		-	0	0	0	0	0	0	0	0	0	0	0	0	0	0	0	0	0	0	0	0	0	0	0	0	0	0	0	0	0	0	0	0	0	0	0	0	0	0	0	0	0	0	0	0	0	0	0
ENSCHIG00000000769		-	0	0	0	0	0	0	0	0	0	0	0	0	0	0	0	0	0	0	0	0	0	0	0	0	0	0	0	0	0	0	0	0	0	0	0	0	0	0	0	0	0	0	0	0	0	0	0
ENSCHIG00000000770		-	0	0	0	0	0	0	0	0	0	0	0	0	0	0	0	0	0	0	0	0	0	0	0	0	0	0	0	0	0	0	0	0	0	0	0	0	0	0	0	0	0	0	0	0	0	0	0
ENSCHIG00000000771		-	0	0	0	0	0	0	0	0	0	0	0	0	0	0	0	0	0	0	0	0	0	0	0	0	0	0	0	0	0	0	0	0	0	0	0	0	0	0	0	0	0	0	0	0	0	0	0
ENSCHIG00000000772	KIF1C	kinesin family member 1C [Source:HGNC Symbol;Acc:HGNC:6317]	363.4	492.05	257.97	346.54	333.41	276.13	273.48	437.29	372.82	162.11	242.77	332.56	430.55	398.44	293.7	362.71	320.02	369.39	364.38	395.82	424.58	440.76	422.68	426.86	312.96	465.76	292.74	328.81	392.14	237.54	309.48	399.04	358.31	306.01	247.13	399.41	418	419.35	389.19	406.32	392.64	464.14	380.55	436.42	389.04	439.88	476.34
ENSCHIG00000000773		-	0	0	0	0	0	0	0	0	0	0	0	0	0	0	0	0	0	0	0	0	0	0	0	0	0	0	0	0	0	0	0	0	0	0	0	0	0	0	0	0	0	0	0	0	0	0	0
ENSCHIG00000000774		-	0	0	0	0	0	0	0	0	0	0	0	0	0	0	0	0	0	0	0	0	0	0	0	0	0.27	0	0	0	0	0	0	0	0	0	0	0	0	0	0	0	0	0	0	0	0	0	0
ENSCHIG00000000775		-	0	0	0	0	0	0	0	0	0	0	0	0	0	0	0	0	0	0	0	0	0	0	0	0	0	0	0	0	0	0	0	0	0	0	0	0	0	0	0	0	0	0	0	0	0	0	0
ENSCHIG00000000776		-	0	0	0	0	0	0	0	0	0	0	0	0	0	0	0	0	0	0	0	0	0	0	0	0	0	0	0	0	0	0	0	0	0	0	0	0	0	0	0	0	0	0	0	0	0	0	0
ENSCHIG00000000777	MIR3120	microRNA 3120 [Source:HGNC Symbol;Acc:HGNC:38295]	0	0	0	0	0	0	0	0	0	0	0	0	0	0	0	0	0	0	0	0	0	0	0	0	0	0	0	0	0	0	0	0	0	0	0	0	0	0	0	0	0	0	0	0	0	0	0
ENSCHIG00000000778	U4	U4 spliceosomal RNA [Source:RFAM;Acc:RF00015]	0	0	0	0	0	0	0	0	0	8.57	0	0	0	0	0	0	0	0	0	0	0	0	0	0	0	0	0	0	0	0	0	0	0	0	0	0	0	0	0	0	12.32	0	0	0	11.65	0	0
ENSCHIG00000000779	5S_rRNA	5S ribosomal RNA [Source:RFAM;Acc:RF00001]	0	0	0	0	0	0	0	0	0	0	0	0	0	0	0	0	0	0	0	0	0	0	0	0	0	0	0	0	0	0	0	0	0	0	0	0	0	0	0	0	0	0	0	0	0	0	0
ENSCHIG00000000780		-	0	0	0	0	0	0	0	0	0	0	0	0	0	0	0	0	0	0	0	0	0	0	0	0	0	0	0	0	0	0	0	0	0	0	0	0	0	0	0	0	0	0	0	0	0	0	0
ENSCHIG00000000781	SRP14	signal recognition particle 14 [Source:HGNC Symbol;Acc:HGNC:11299]	15.63	19.19	29.09	28.43	16.88	32.26	17.04	14.05	19.98	17.71	23.71	29.03	11.55	16.19	18.51	24.6	18.29	31.06	15.87	19.83	15.2	17.84	15.98	17.26	10.17	17.65	17.1	22.01	22.01	22.36	15.85	12.05	16.27	11.2	19.01	15.84	12.63	14.67	15.35	15.12	10.61	22.2	20.97	14.76	11.86	15.81	14.56
ENSCHIG00000000782	CCDC160	coiled-coil domain containing 160 [Source:HGNC Symbol;Acc:HGNC:37286]	0	0.05	0.39	0.2	0.51	0.25	0.34	0.2	0.22	0.28	0.21	0	0.47	0.04	0.12	0.34	0.95	0.05	0	0.51	0	0	0.12	0.1	0	0.28	0.11	0	1.1	0.68	0.21	0	0.21	0.28	0	0	0	0.09	0	0.09	0	0	0	0	0.22	0.25	0.1
ENSCHIG00000000783		-	0	0	0	0	0	0	0	0	0	0	0	0	0	0	0	0	0	0	0	0	0	0	0	0	0	0	0	0	0	0	0	0	0	0	0	0	0	0	0	0	0	0	0	0	0	0	0
ENSCHIG00000000784		-	0	0	0	0	0	0	0	0	0	0	0	0	0	0	0	0	0	0	0	0	0	0	0	0	0	0	0	0.47	0	0	0	0	0	0	0	0	0	0	0	0	0	0	0	0	0	0	0
ENSCHIG00000000785	COQ6	coenzyme Q6, monooxygenase [Source:HGNC Symbol;Acc:HGNC:20233]	67.07	19.38	35.53	42.77	24.8	17.44	35.6	41.86	41.09	36.3	17.34	30.76	31.41	16.48	30.94	26.79	32.12	68.4	42.99	28.76	15.86	35.23	22.87	18.43	33.03	13.49	36.52	28.37	15.35	25.56	27.67	25.59	31.95	29.89	11.42	35.58	32.98	24.9	33.79	30.73	42.52	31.63	25.48	28.52	22.65	36.48	26.03
ENSCHIG00000000786		-	0	0	0	0	0	0	0	0	0	0.67	0	0	0	0	0	0	0	0	0	0	0	0	0	0	0	0	0	0	0	0	0	0	0	0	0	0	0	0	0	0	0	0	0	0	0	0	0
ENSCHIG00000000787	PNLIPRP1	pancreatic lipase related protein 1 [Source:HGNC Symbol;Acc:HGNC:9156]	0	0	0	0	0	0	0	0	0	0	0	0	0	0	0	0	0	0	0	0	0	0	0	0	0	0	0	0	0	0	0	0	0	0	0	0	0	0	0	0	0	0	0	0	0	0	0
ENSCHIG00000000788		-	0	0	0	0	0	0	0	0	0	0	0	0	0	0	0	0	0	0	0	0	0	0	0	0	0	0	0	0	0	0	0	0	0	0	0	0	0	0	0	0	0	0	0	0	0	0	0
ENSCHIG00000000789		-	0	0	0	0	0	0	0	0	0	0	0	0	0	0	0	0	0	0	0	0	0	0	0	0	0	0	0	0	0	0	0	0	0	0	0	0	0	0	0	0	0	0	0	0	0	0	0
ENSCHIG00000000790		-	0	0	0	0	0	0	0	0	0	0	0	0	0	0	0	0	0	0	0	0	0	0	0	0	0	0	0	0	0	0	0	0	0	0	0	0	0	0	0	0	0	0	0	0	0	0	0
ENSCHIG00000000791		-	0	0	0	0	0	0	0	0	0	0	0	0	0	0	0	0	0	0	0	0	0	0	0	0	0	0	0	0	0	0	0	0	0	0	0	0	0	0	0	0	0	0	0	0	0	0	0
ENSCHIG00000000792		-	0	0	0	0	0	0	0	0	0	0	0	0	0	0	0	0	0	0	0	0	0	0	0	0	0	0	0	0	0	0	0	0	0	0	0	0	0	0	0	0	0	0	0	0	0	0	0
ENSCHIG00000000793		-	0	0	0	0	0	0	0	0	0	0	0	0	0	0	0	0	0	0	0	0	0	0	0	0	0	0	0	0	0	0	0	0	0	0	0	0	0	0	0	0	0	0	0	0	0	0	0
ENSCHIG00000000794		-	0	0	0	0	0	0	0	0	0	0	0	0	0	0	0	0	0	0	0	0	0	0	0	0	0	0	0	0	0	0	0	0	0	0	0	0	0	0	0	0	0	0	0	0	0	0	0.15
ENSCHIG00000000795		-	0	0	0	0	0	0	0	0	0	0	0	0	0	0	0	0	0	0	0	0	0	0	0	0	0	0	0	0	0	0	0	0	0	0	0	0	0	0	0	0	0	0	0	0	0	0	0
ENSCHIG00000000796	U4	U4 spliceosomal RNA [Source:RFAM;Acc:RF00015]	0	0	0	0	0	0	0	0	0	0	0	0	0	0	0	0	0	0	0	0	0	0	0	0	0	0	0	0	0	0	0	0	0	0	0	0	0	0	0	0	0	0	0	0	0	0	0
ENSCHIG00000000797		-	0	0	0	0	0	0	0	0	0	0	0	0	0	0	0	0	0	0	0	0	0	0	0	0	0	0	0	0	0	0	0	0	0	0	0	0	0	0	0	0	0	0	0	0	0	0	0
ENSCHIG00000000798	MIR24-2	microRNA 24-2 [Source:HGNC Symbol;Acc:HGNC:31608]	0	0	0	0	0	0	0	0	0	0	0	0	0	0	0	0	0	0	0	0	0	0	0	0	0	0	0	0	0	0	0	0	0	0	0	0	0	0	0	0	0	0	0	0	0	0	0
ENSCHIG00000000799		-	0	0	0	0.06	0.07	0	0	0	0.06	0	0	0	0	0	0	0	0	0	0	0	0	0	0	0	0	0	0	0	0	0	0	0	0	0	0	0	0	0	0	0	0	0	0	0	0	0	0.13
ENSCHIG00000000800		-	0	0	0	0	0	0	0	0	0	0	0	0	0	0	0	0	0	0	0	0	0	0	0	0	0	0	0	0	0	0	0	0	0	0	0	0	0	0	0	0	0	0	0	0	0	0	0
ENSCHIG00000000801		-	0.04	0	0.17	0.09	0.1	0.15	0.06	0	0.07	0.1	0.03	0.12	0.04	0.03	0	0	0	0.17	0	0.07	0.02	0.02	0.07	0.05	0	0.07	0.05	0.08	0.08	0.03	0.03	0	0	0.07	0	0.05	0	0.02	0.02	0.02	0.03	0	0	0	0.03	0	0.03
ENSCHIG00000000802	5S_rRNA	5S ribosomal RNA [Source:RFAM;Acc:RF00001]	0	0	0	0	0	0	0	0	0	0	0	0	0	0	0	0	0	0	0	0	0	0	0	0	0	0	0	0	0	0	0	0	0	0	0	0	0	0	0	0	0	0	0	0	0	0	0
ENSCHIG00000000803		-	0.1	0	0	0.45	0	0.18	0	0.6	1.68	0.27	0	0	0.98	0	0.34	0.5	0.28	0.34	0.34	0.15	0.14	0	0	0	0.75	0	0	0	0	0	0	0.44	0.92	0	0	0	0.14	0.13	0.26	0	0.13	0	0	0.13	0	0.15	0
ENSCHIG00000000804	PLK3	polo like kinase 3 [Source:HGNC Symbol;Acc:HGNC:2154]	4.65	3.7	2.5	2.04	11.32	10.39	6.31	4.61	3.33	9.24	7.47	26.69	5.34	9.06	11.12	2.66	2.84	3.82	10.29	7.8	1.84	8.75	4.25	3.41	2.82	3.84	2.14	1.02	6.8	2.67	5.38	3.23	4.17	1.42	7.72	4.2	5.52	5.43	2.32	2.34	2.89	1.86	5.52	7.49	2.25	5.31	3.42
ENSCHIG00000000805	AGTR2	angiotensin II receptor type 2 [Source:HGNC Symbol;Acc:HGNC:338]	0	0	0	0	0	0	0	0	0	0.08	0	0	0	0.07	0	0	0.08	0	0	0	0.09	0	0	0	0	0	0	0	0	0	0	0	0.09	0	0	0	0	0	0	0	0	0	0	0	0	0	0
ENSCHIG00000000806		-	2.87	1.56	3.2	1.63	2.15	4.32	1.59	1.43	1.79	1.68	1.83	2.91	0.92	1.97	0.65	1.72	2.69	1.47	1.78	1.14	0.94	1.44	0.38	0.92	1.78	1.05	2.16	1.57	0.9	2.37	1.33	0.76	2.11	1.07	3.29	1.14	0.89	1.16	1.4	0.74	1.65	2.69	3.06	1.42	1.12	1.97	1.61
ENSCHIG00000000807	DAPP1	dual adaptor of phosphotyrosine and 3-phosphoinositides 1 [Source:HGNC Symbol;Acc:HGNC:16500]	0.1	0	0.21	0.05	0.15	0.47	0	0	0.14	0.05	0	0.17	0.01	0	0.06	0.14	0	0	0	0	0	0	0	0	0	0.04	0	0.05	0.16	0.11	0.1	0	0	0.14	0	0	0.05	0.01	0.03	0	0	0.37	0.26	0	0.14	0	0
ENSCHIG00000000808		-	0	0	0	0	0	0	0	0	0.03	0	0	0	0	0	0	0	0	0	0	0	0	0	0	0	0	0	0	0	0	0	0	0	0	0	0	0	0	0	0.05	0	0	0	0	0	0	0	0.08
ENSCHIG00000000809		-	0	0	0	0	0	0	0	0	0	0	0	0	0	0	0	0	0	0	0	0	0	0	0	0	0	0.1	0	0	0	0	0	0	0	0	0	0	0.25	0	0	0	0	0	0	0	0	0	0
ENSCHIG00000000810	OAZ1	ornithine decarboxylase antizyme 1 [Source:HGNC Symbol;Acc:HGNC:8095]	1071.66	645.62	1029.72	1070.9	565.68	1079.98	404.63	887.08	577.09	559.55	617.4	1002.78	527.78	674.29	488.89	937.72	426.09	1163.46	508.92	511.58	469.47	546.79	525.63	531.97	630.32	581.01	858.68	896.7	636.72	999.49	450.68	557.77	391.05	434.42	580.21	634.09	451.39	556.08	615.21	804.08	560.88	1015.23	558.07	655.15	441.54	655.47	527.98
ENSCHIG00000000811		-	52.44	63.22	79.05	67.83	59.35	81.3	56.13	64.19	68.03	58.78	60.58	64.14	60.85	49.8	59.62	60.21	69.3	90.15	80.88	52.9	51.14	62.98	38.03	48.15	46.57	79.62	67.29	62.85	63.38	71.87	49.55	40.89	69.02	48.81	58.36	75.8	60.09	55.17	54.97	41.24	61.87	81.8	71.63	48.61	56.88	73.29	33.46
ENSCHIG00000000812		-	0.19	1.3	0.81	0.41	0.81	0.68	0.27	0.57	1.03	0.5	1.15	0.61	0.64	0.82	0.51	0.43	0.33	0.59	0.64	0.57	0.73	0.63	0.85	0.22	0.41	1.21	0.28	0.11	0.44	0.3	0.53	0.3	0.38	0.33	0.2	0.23	1.18	0.3	0.63	0.53	0.36	0.15	1.15	0.49	0.83	1.11	0.73
ENSCHIG00000000813		-	0	0	0	0	0	0	0	0	0	0	0	0	0	0	0	0	0	0	0	0	0	0	0	0	0	0	0	0	0	0	0	0	0	0	0	0	0	0	0	0	0	0	0	0	0	0	0
ENSCHIG00000000814	SLC45A3	solute carrier family 45 member 3 [Source:HGNC Symbol;Acc:HGNC:8642]	0.18	0.08	0.37	0.55	0.46	0.24	0.22	0.21	1.18	0.43	0.05	0.09	0.11	0.4	0.11	0.49	0.12	0.15	0.09	0	0.12	0.11	0.23	0.17	0.24	0.4	0.23	0.34	0.12	0.11	0.13	0.28	0.96	0.66	0.1	0.06	0.31	0.02	0.29	0.58	0.12	0.28	0.19	0.13	0.52	0.2	0.21
ENSCHIG00000000815		-	0	0	0	0	0	0	0	0	0	0	0	0	0	0	0	0	0	0	0	0	0	0	0	0	0	0	0	0	0	0	0	0	0	0	0	0	0	0	0	0	0	0	0	0	0	0	0.11
ENSCHIG00000000816		-	0	0	0	0	0	0	0	0	0	0	0	0	0	0	0	0	0	0	0	0	0	0	0	0	0	0	0	0	0	0	0	0	0	0	0	0	0	0	0	0	0	0	0	0	0	0	0
ENSCHIG00000000817		-	0	0	0	0	0	0	0	0	0	0	0	0	0	0	0	0	0	0	0	0	0	0	0	0	0	0	0	0	0	0	0	0	0	0	0	0	0	0	0	0	0	0	0	0	0	0	0
ENSCHIG00000000818	TMEM74B	transmembrane protein 74B [Source:HGNC Symbol;Acc:HGNC:15893]	0	0	0	0	0	0	0	0	0	0	0	0	0	0	0	0	0	0.06	0	0	0	0	0	0	0	0	0	0	0.06	0.06	0	0	0	0.05	0	0	0	0	0	0	0	0	0	0	0	0	0
ENSCHIG00000000819		-	0.02	0	0.05	0	0	0.03	0	0	0.02	0.02	0	0	0	0	0	0	0	0	0	0	0	0	0	0	0.02	0	0	0	0	0	0	0.04	0	0.02	0.05	0.02	0	0	0	0	0.04	0	0	0	0	0.02	0
ENSCHIG00000000820		-	0	0	0	0	0	0	0	0	0	0	0	0	0	0	0	0	0	0	0	0	0	0	0	0	0	0	0	0	0	0	0	0	0	0	0	0	0	0	0	0	0	0	0	0	0	0	0
ENSCHIG00000000821		-	0	0	0.09	0	0	0.09	0	0	0	0.22	0	0	0.06	0	0	0.23	0	0	0	0	0	0	0	0	0	0	0.08	0.13	0	0	0	0	0	0.08	0	0.3	0.06	0	0	0.15	0	0.13	0	0	0	0	0.15
ENSCHIG00000000822		-	0	0	0	0	0	0	0	0	0	0	0	0	0	0	0	0	0	0	0	0	0	0	0	0	0	0	0	0	0	0	0	0	0	0	0	0	0	0	0	0	0	0	0	0	0	0	0
ENSCHIG00000000823		-	0.35	1.8	0.73	1.45	1.56	2.47	0.14	0.8	4.14	3.42	1.4	1.91	0.95	0.96	3.9	1.37	1.09	0	0.17	1.35	0.79	0.67	0.31	0.55	1.17	1.8	0.84	2.14	1.02	1.55	0.31	0.07	1.75	0.52	1.63	1.59	0.06	1.35	2.09	1.74	1.56	0.34	0	0.94	1.29	0.56	1.24
ENSCHIG00000000824	U4	U4 spliceosomal RNA [Source:RFAM;Acc:RF00015]	0	0	0	0	0	0	0	0	0	0	0	0	0	0	0	0	0	0	0	0	0	0	0	0	0	0	0	0	0	0	0	0	0	0	0	0	0	0	0	0	0	0	0	0	0	0	0
ENSCHIG00000000825		-	0	0	0	0	0	0	0	0	0	0	0	0	0	0	0	0	0	0	0	0	0	0	0	0	0	0	0	0	0	0	0	0	0	0	0	0	0	0	0	0	0	0	0	0	0	0	0
ENSCHIG00000000826		-	0	0	0	0	0	0	0	0	0	0	0	0	0	0	0	0	0	0	0	0	0	0	0	0	0	0	0	0	0	0	0	0	0	0	0	0	0	0	0	0	0	0	0	0	0	0	0
ENSCHIG00000000827		-	0	0	0	0	0	0	0	0	0	0	0	0	0	0	0	0	0	0	0	0	0	0	0	0	0	0	0	0	0	0	0	0	0	0	0	0	0	0	0	0	0	0	0	0	0	0	0
ENSCHIG00000000828		-	0	0	0	0	0	0	0	0	0	0	0	0	0	0	0	0	0	0	0	0	0	0	0	0	0	0	0	0	0	0	0	0	0	0	0	0	0	0	0	0	0	0	0	0	0	0	1
ENSCHIG00000000829		-	0	0	0	0	0.11	0	0	0	0	0	0	0	0	0	0	0	0	0	0	0	0	0	0	0	0	0	0	0	0	0	0	0	0	0	0	0	0	0.19	0.1	0	0	0	0	0	0.34	0.33	0.54
ENSCHIG00000000830	5S_rRNA	5S ribosomal RNA [Source:RFAM;Acc:RF00001]	0	0	0	0	0	0	0	0	0	0	0	0	0	0	0	0	0	0	0	0	0	0	0	0	0	0	0	0	0	0	0	0	0	0	0	0	0	0	0	0	0	0	0	0	0	0	0
ENSCHIG00000000831		-	0	0	0	0	0	0	0	0	0	0	0	0	0	0	0	0	0	0	0	0	0	0	0	0	0	0	0	0	0	0	0	0	0	0	0	0	0	0	0	0	0	0	0	0	0	0	0
ENSCHIG00000000832		-	0	0	0	0	0	0	0	0	0	0	0	0	0	0.06	0	0	0	0	0	0	0	0	0	0	0	0	0	0	0	0	0	0	0	0	0	0	0	0	0	0	0	0	0	0	0	0	0
ENSCHIG00000000833		-	0	0	0	0	0.13	0	0	0	0	0.12	0	0	0	0.21	0	0	0	0	0	0	0	0	0	0.13	0	0	0	0	0	0	0	0	0	0	0	0	0	0	0	0	0	0	0	0	0.03	0	0
ENSCHIG00000000834		-	0.23	0.12	0	0.44	0	0.56	0	0	0.1	0.2	0	0.53	0	0	0.25	0	0.1	0.37	0	0	0	0.51	0.11	0	0.38	0.09	0.11	0.73	0	0	0.78	0	0	0.1	0.24	0.11	0	0	0	0	0	0	0	0.1	0	0	0.11
ENSCHIG00000000835		-	0	0	0	0	0	0	0	0	0	0	0	0	0	0	0	0	0	0	0	0	0	0	0	0	0	0	0	0	0	0	0	0	0	0	0	0	0	0	0	0	0	0	0	0	0	0	0
ENSCHIG00000000836		-	0	0	0	0	0	0	0	0	0	0	0	0	0	0	0	0	0	0	0	0	0	0	0	0	0	0	0	0	0	0	0	0	0	0	0	0	0	0	0	0	0	0	0	0	0	0	0
ENSCHIG00000000837		-	0	0	0	0	0	0	0	0	0	0	0	0	0	0	0	0	0	0	0	0	0	0	0	0	0	0	0	0	0	0	0	0	0	0	0	0	0	0	0.3	0	0	0	0	0	0	0	0
ENSCHIG00000000838		-	0	0	0	0	0	0	0	0	0	0	0	0	0	0	0	0	0	0	0	0	0	0	0	0	0	0	0	0	0	0	0	0	0	0	0	0	0	0	0	0	0	0	0	0	0	0	0
ENSCHIG00000000839	AMIGO1	adhesion molecule with Ig like domain 1 [Source:HGNC Symbol;Acc:HGNC:20824]	3.93	6.79	5.95	5.26	4.64	6.53	3.95	7.21	3.66	2.25	6.28	5.42	2.47	4.23	2.55	10.46	3.22	4.47	5.9	7.71	8.04	6.96	6.96	6.49	5.19	6.95	6.91	5.47	6.09	7.65	5.91	5.56	5.36	5.25	9.58	10.35	3.71	6.2	4.97	9.35	6.11	12.88	8.39	12.18	7.8	13.44	9.38
ENSCHIG00000000840	chi-mir-101	chi-mir-101 [Source:miRBase;Acc:MI0030589]	0	0	0	0	0	0	0	0	0	0	0	0	0	0	0	0	0	0	0	0	0	0	0	0	0	0	0	0	0	0	0	0	0	0	0	0	0	0	0	0	0	0	0	0	0	0	0
ENSCHIG00000000841	U4	U4 spliceosomal RNA [Source:RFAM;Acc:RF00015]	0	0	0	0	0	0	0	0	0	0	0	0	0	0	0	0	0	0	0	0	0	0	0	0	0	0	0	0	0	0	0	0	0	0	0	0	0	0	0	0	0	0	0	0	0	0	0
ENSCHIG00000000842	SNORD14	Small nucleolar RNA SNORD14 [Source:RFAM;Acc:RF00016]	0	0	0	0	0	0	0	0	0	0	0	0	0	0	0	0	0	0	0	0	0	0	0	0	0	0	0	0	0	0	0	0	0	0	0	0	0	0	0	0	0	0	0	0	0	0	0
ENSCHIG00000000843		-	0	0	0	0	0	0	0	0	0	0	0	0	0	0	0	0	0	0	0	0	0	0	0	0	0	0	0	0	0	0	0	0	0	0	0	0	0	0	0	0	0	0	0	0	0	0	0
ENSCHIG00000000844		-	0	0	0	0	0	0	0	0	0	0	0	0	0	0	0	0	0	0	0	0	0	0	0	0	0	0	0	0	0	0	0	0	0	0	0	0	0	0	0	0	0	0	0	0	0	0	0
ENSCHIG00000000845	SNORA35B	small nucleolar RNA, H/ACA box 35B [Source:HGNC Symbol;Acc:HGNC:52202]	0	0	0	0	0	0	0	0	0	0	0	0	0	0	0	0	0	0	0	0	0	0	0	0	0	0	0	0	0	0	0	0	0	0	0	0	0	0	0	0	0	0	0	0	0	0	0
ENSCHIG00000000846		-	0	0	0	0	0	0	0	0	0	0	0	0.2	0	0	0	0	0	0	0	0	0	0	0	0.07	0	0	0	0	0	0	0	0	0	0	0	0	0	0	0	0	0	0	0	0	0	0.26	0.45
ENSCHIG00000000847	5S_rRNA	5S ribosomal RNA [Source:RFAM;Acc:RF00001]	0	0	0	0	0	0	0	0	0	0	0	0	0	0	0	0	0	0	0	0	0	0	0	0	0	0	0	0	0	0	0	0	0	0	0	0	0	0	0	0	0	0	0	0	0	0	0
ENSCHIG00000000848		-	0	0	0	0	0	0.26	0	0	0.21	0	0	0	0	0	0	0	0	0	0	0	0	0	0	0	0	0	0	0	0	0	0	0	0	0	0	0	0	0	0	0	0	0	0	0	0	0	0
ENSCHIG00000000849		-	0	0	0	0	0	0	0	0	0	0	0	0	0	0	0	0	0	0	0	0	0	0	0	0	0	0	0	0	0	0	0	0	0	0	0	0	0	0	0	0	0	0	0	0	0	0	0
ENSCHIG00000000850	ANO6	anoctamin 6 [Source:HGNC Symbol;Acc:HGNC:25240]	14.97	26.2	51.78	36.97	20.79	57.83	10.84	10.07	25.07	24.09	32.39	19.51	19.37	19.79	59.62	32.84	13.04	56.59	13.01	10.22	23.86	17.03	30.98	21.39	7.93	22.76	22.99	28.54	22.22	42.12	10.31	7.05	16.13	15.03	31.04	14.01	14.53	10.46	20.58	13.56	9.13	47.21	18.25	9.38	25.36	16.71	13.69
ENSCHIG00000000851		-	0	0	0	0	0	0	0	0	0	0	0	0	0	0	0	0	0	0	0	0	0	0	0	0	0	0	0	0	0	0	0	0	0	0	0	0	0	0	0	0	0	0	0	0	0	0	0
ENSCHIG00000000852		-	0	0	0	0	0	0	0	0	0	0	0	0	0	0	0	0	0	0	0	0	0	0	0	0	0	0	0	0	0	0	0	0	0	0	0	0	0	0	0	0	0	0	0	0	0	0	0
ENSCHIG00000000853	WNT8A	Wnt family member 8A [Source:HGNC Symbol;Acc:HGNC:12788]	0	0	0	0	0	0	0	0	0	0	0	0	0	0	0	0	0	0	0	0	0	0	0	0	0	0	0	0	0	0	0	0	0	0	0	0	0	0	0	0	0	0	0	0	0	0	0
ENSCHIG00000000854		-	0	0	0	0	0	0	0	0	0	0	0	0	0	0	0	0	0	0	0	0	0	0	0	0	0	0	0	0	0	0	0	0	0	0	0	0	0	0	0	0	0	0	0	0	0	0	0
ENSCHIG00000000855	RBM10	RNA binding motif protein 10 [Source:HGNC Symbol;Acc:HGNC:9896]	44.32	23.22	59.07	42.33	25.74	65.57	19.83	28.38	31.41	39.14	31.83	46.54	26.2	25.21	29.88	26.37	21.72	60.82	25.57	16.21	24.19	20.51	21.34	17.51	24.36	22.78	45.68	31.14	20.79	42.56	19.43	18.34	21.39	23.38	26.93	38.09	24.32	27.4	28	16.39	27.48	34.05	17.98	20.5	26.17	21.09	21.72
ENSCHIG00000000856		-	0	0	0	0	0	0	0	0	0	0	0	0	0	0	0	0	0	0	0	0	0	0	0	0	0	0	0	0	0	0	0	0	0	0	0	0	0	0	0.48	0	0	0	0	0	0	0	1.64
ENSCHIG00000000857	SNORD121A	small nucleolar RNA, C/D box 121A [Source:HGNC Symbol;Acc:HGNC:33560]	0	0	0	0	0	0	0	0	0	0	0	0	0	0	0	0	0	0	0	0	0	0	0	0	0	0	0	0	0	0	0	0	0	0	0	0	0	0	0	0	0	0	0	0	0	0	0
ENSCHIG00000000858	SNORD14	Small nucleolar RNA SNORD14 [Source:RFAM;Acc:RF00016]	0	0	0	0	0	0	0	0	0	0	0	0	0	0	0	0	0	0	0	0	0	0	0	0	0	0	0	0	0	0	0	0	0	0	0	0	0	0	0	0	0	0	0	0	0	0	0
ENSCHIG00000000859	U4	U4 spliceosomal RNA [Source:RFAM;Acc:RF00015]	0	0	0	0	0	0	0	0	0	0	0	0	0	0	0	0	0	0	0	0	0	0	0	0	0	0	0	0	0	0	0	0	0	0	0	0	0	0	0	0	0	0	0	0	0	0	0
ENSCHIG00000000860	SIRT4	sirtuin 4 [Source:HGNC Symbol;Acc:HGNC:14932]	2.29	1.22	1.86	1.41	2.26	1.39	1.37	1.1	0.52	0.67	0.95	1.51	0.69	0.55	0.93	1.31	1.37	2.04	2.58	1.09	0.77	1.47	1.03	1.04	0.88	0.94	1.38	1.71	1.25	1	1.16	1.54	0.75	1.3	0.96	1.71	1.09	1.76	1.21	1.04	1.61	2.15	1.7	1.18	1.28	1.62	1.93
ENSCHIG00000000861	MIR129-1	microRNA 129-1 [Source:HGNC Symbol;Acc:HGNC:31512]	0	0	0	0	0	0	0	0	0	0	0	0	0	0	0	0	0	0	0	0	0	0	0	0	0	0	0	0	0	0	0	0	0	0	0	0	0	0	0	0	0	0	0	0	0	0	0
ENSCHIG00000000862		-	0	0	0	0	0	0	0	0	0	0	0	0	0	0	0	0	0	0	0	0	0	0	0	0	0	0	0	0	0	0	0	0	0	0	0	0	0	0	0	0	0	0	0	0	0	0	0
ENSCHIG00000000863		-	0	0	0	0	0	0	0	0	0	0	0	0	0	0	0	0	0	0	0	0	0	0.24	0	0	0	0	0	0	0	0	0	0	0	0	0	0	0	0	0	0	0	0	0	0	0.14	0	0
ENSCHIG00000000864	5S_rRNA	5S ribosomal RNA [Source:RFAM;Acc:RF00001]	0	0	0	0	0	0	0	0	0	0	0	0	0	0	0	0	0	0	0	0	0	0	0	0	0	0	0	0	0	0	0	0	0	0	0	0	0	0	0	0	0	0	0	0	0	0	0
ENSCHIG00000000865		-	0	0	0	0	0	0	0	0	1.04	0	0	0	0	0	0	0	0	0	0	0	0	0	0	0	0	0	0	0	0	0	0	0	0	0	0	0	0	0.32	0.89	0	0	0	0	0	0.76	7.19	2.99
ENSCHIG00000000866		-	51.47	145.83	74.93	69.12	101.73	139.42	106.74	59.49	57.28	73.21	167.55	74.82	107.49	99.03	173.11	90.24	77.26	43.8	94.78	67.11	105.91	168.48	82.87	98.28	111.48	159.65	120.07	107.36	125.05	185.54	120.58	54.47	127.96	83.86	109.4	97.17	94.69	166.47	204.35	61.19	108.85	82.84	99.42	63.15	121.05	139.45	91.83
ENSCHIG00000000867		-	0	0	0	0	0	0	0	0	0	0	0	0	0	0	0	0	0	0	0	0	0	0	0	0	0	0	0	0	0	0	0	0	0	0	0	0	0	0	0	0	0	0	0	0	0	0	0
ENSCHIG00000000868		-	0	0	0	0	0	0	0	0	0	0	0	0	0	0	0	0	0	0	0	0	0	0	0	0	0	0	0	0	0	0	0	0	0	0	0	0	0	0	0	0	0	0	0	0	0	0	0
ENSCHIG00000000869		-	0	0	0	2.12	0	0	0	0	0	0	0	0	0	0	0	0	0	0	0	0	0	0.8	0	0	0	0	0	1.02	0	0	0	0	0	0	0	0	0	2.05	0	0	0	0	0	0	0.93	0	0
ENSCHIG00000000870	ZBED2	zinc finger BED-type containing 2 [Source:HGNC Symbol;Acc:HGNC:20710]	0	0	0	0	0	0	0	0	0	0	0	0	0	0	0	0	0	0	0	0	0	0	0	0	0	0	0	0	0	0	0	0	0	0	0	0	0	0	0	0	0	0	0	0	0	0	0
ENSCHIG00000000871	SNORA35	small nucleolar RNA, H/ACA box 35 [Source:HGNC Symbol;Acc:HGNC:32625]	0	0	0	0	0	0	0	0	0	0	0	0	0	0	0	0	0	0	0	0	0	0	0	0	0	0	0	0	0	0	0	0	0	0	0	0	0	0	0	0	0	0	0	0	0	0	0
ENSCHIG00000000872	5S_rRNA	5S ribosomal RNA [Source:RFAM;Acc:RF00001]	0	0	0	0	0	0	0	0	0	0	0	0	0	0	0	0	0	0	0	0	0	0	0	0	0	0	0	0	0	0	0	0	0	0	0	0	0	0	0	0	0	0	0	0	0	0	0
ENSCHIG00000000873	MIR181B1	microRNA 181b-1 [Source:HGNC Symbol;Acc:HGNC:31550]	0	0	0	0	0	0	0	0	0	0	0	0	0	0	0	0	0	0	0	0	0	0	0	0	0	0	0	0	0	0	0	0	0	0	0	0	0	0	0	0	0	0	0	0	0	0	0
ENSCHIG00000000874		-	0.66	0.58	0.35	1	1.42	0.99	1.26	0.76	1.45	0.38	1.1	2.14	0.08	1.37	1.94	3.95	1.53	0.81	0.65	1.38	0.75	1.34	0.26	0.58	0.29	0.25	0.5	0.45	0.18	1.05	0.89	1.21	3.03	0.55	0.18	0.8	0.21	1.38	1.38	1.64	1.38	1.59	0.13	0.25	1.61	0.18	0.04
ENSCHIG00000000875	U4	U4 spliceosomal RNA [Source:RFAM;Acc:RF00015]	0	0	0	0	0	0	0	0	0	0	0	0	0	0	0	0	0	0	0	0	0	0	0	0	0	0	0	0	0	0	0	0	0	0	0	0	0	0	0	0	0	0	0	0	0	0	0
ENSCHIG00000000876		-	0	0	0	0	0	0	0	0	0	0	0	0	0	0	0	0	0	0	0	0	0	0	0	0	0	0	0	0	0	0	0	0	0	0	0	0	0	0	0	0	0	0	0	0	0	0	0
ENSCHIG00000000877	5S_rRNA	5S ribosomal RNA [Source:RFAM;Acc:RF00001]	0	0	0	0	0	0	0	0	0	0	0	0	0	0	0	0	0	0	0	0	0	0	0	0	0	0	0	0	0	0	0	0	0	0	0	0	0	0	0	0	0	0	0	0	0	0	0
ENSCHIG00000000878		-	0.01	0.02	0	0.01	0.01	0	0.02	0.02	0	0	0.01	0	0	0	0	0	0.01	0	0	0	0.02	0	0	0.01	0.02	0.01	0	0.05	0.04	0	0	0	0	0.03	0	0	0	0	0.04	0	0	0.06	0.05	0.02	0.02	0	0.02
ENSCHIG00000000879		-	11.79	15.86	13.25	16.13	14.66	37.51	11.22	8.7	20.47	20.86	12.68	24.34	8.41	12.12	21.29	16.74	17.24	20.18	13.6	11.59	12.01	12.67	10.89	13.54	15.49	21.63	15.19	17.16	21.82	12.85	11.1	6.83	10.2	10.94	12.49	8.27	9.92	12.54	15.82	9.47	10.01	8.22	17.04	8.36	10.93	11.61	9.94
ENSCHIG00000000880		-	0	0	0	0	0	0	0	0	0	0	0	0	0	0	0	0	0	0	0	0	0	0	0	0	0	0	0	0	0	0	0	0	0	0	0	0	0	0	0	0	0	0	0	0	0	0	0
ENSCHIG00000000881		-	0	0	0	0	0	0	0	0	0	0	0	0	0	0	0	0	0	0	0	0	0	0	0	0	0	0	0	0	0	0	0	0	0	0	0	0	0	0	0	0	0	0	0	0	0	0	0
ENSCHIG00000000882		-	0	0	0	0	0	0	0	0	0	0	0	0	0	0	0	0	0	0	0	0	0	0	0	0	0	0	0	0	0	0	0	0	0	0	0	0	0	0	0	0	0	0	0	0	0	0	0
ENSCHIG00000000883		-	0	0	0	0	0	0	0	0	0	0	1.6	0	0	0	0	0	0	0	0	0	0	0	0	0	0	0	0	0	0	0	0	0	0	0	0	0	0	0	0	0	0	0	0	0	0	0	0
ENSCHIG00000000884		-	0	0	0	0	0	0	0	0	0	0	0	0	0	0	0	0	0	0	0	0	0	0	0	0	0	0	0	0	0	0	0	0	0	0	0	0	0	0	0	0	0	0	0	0	0	0	0
ENSCHIG00000000885		-	0	0	0	0	0	0	0	0	0	0	0	0	0	0	0	0	0	0	0	0	0	0	0	0	0	0	0	0	0	0	0	0	0	0	0	0	0	0	0	0	0	0	0	0	0	0	0
ENSCHIG00000000886		-	0	0	0	0	0	0	0	0	0	0	0	0	0	0	0	0	0	0	0	0	0	0	0	0	0	0	0	0	0	0	0	0	0	0	0	0	0	0	0.14	0	0	0	0	0	0	0	0
ENSCHIG00000000887	STAC3	SH3 and cysteine rich domain 3 [Source:HGNC Symbol;Acc:HGNC:28423]	173.47	278.92	127.36	186.69	249.32	199.54	183.19	194.94	251.65	236.09	267.12	281.49	201.03	271.19	237.43	152.56	190.19	284.32	176.17	196.5	200.64	158.57	148.96	164.24	159.97	293.44	178.36	187.74	329.2	179.68	203.25	175	207.35	211.75	222.95	147.62	204.44	282.69	230.68	204.96	192.26	211.84	220.23	209.67	247.72	172.26	188.66
ENSCHIG00000000888		-	0	0	0	0	0	0	0	0	0	0	0	0	0	0	0	0	0	0	0	0	0	0	0	0	0	0	0	0	0	0	0	0	0	0	0	0	0	0	0	0	0	0	0	0	0	0	0
ENSCHIG00000000889		-	0	0	0	0	0	0	0	0	0	0	0	0	0	0	0	0	0	0	0	0	0	0	0	0	0	0	0	0	0	0	0	0	0	0	0	0	0	0	0	0	0	0	0	0	0	0	0
ENSCHIG00000000890	5S_rRNA	5S ribosomal RNA [Source:RFAM;Acc:RF00001]	0	0	0	0	0	0	0	0	0	0	0	0	0	0	0	0	0	0	0	0	0	0	0	0	0	0	0	0	0	0	0	0	0	0	0	0	0	0	0	0	0	0	0	0	0	0	0
ENSCHIG00000000891	U4	U4 spliceosomal RNA [Source:RFAM;Acc:RF00015]	0	0	0	0	0	0	0	0	0	0	0	0	0	0	0	0	0	0	0	0	0	0	0	0	0	0	0	0	0	0	0	0	0	0	0	0	0	0	0	0	0	0	0	0	0	0	0
ENSCHIG00000000892	SNORD5	small nucleolar RNA, C/D box 5 [Source:HGNC Symbol;Acc:HGNC:32702]	0	0	0	0	0	0	0	0	0	0	0	0	0	0	0	0	0	0	0	0	0	0	0	0	0	0	0	0	0	0	0	0	0	0	0	0	0	0	0	0	0	0	0	0	0	0	0
ENSCHIG00000000893		-	0	0	0	0	0	0	0	0	0	0	0	0	0	0	0	0	0	0	0	0	0	0	0	0	0	0	0	0	0	0	0	0	0	0	0	0	0	0	0	0	0	0	0	0	0	0	0
ENSCHIG00000000894	PLAGL1	PLAG1 like zinc finger 1 [Source:HGNC Symbol;Acc:HGNC:9046]	6.4	4.27	10.51	7.56	7.85	9.71	5.27	2.48	5.96	10.27	9.65	7.4	2.96	3.5	9.8	4.79	3.91	7.82	4.16	2.71	3.63	3.53	4.17	5.47	4.11	3.01	4.5	5.14	5.59	6.16	4.26	3.26	3.63	4.48	7.95	3.75	3.13	3.46	5.86	2.45	2.74	5.59	3.57	1.39	3.49	3.81	2.42
ENSCHIG00000000895		-	0.08	0.07	0.17	0.11	0.04	0.17	0.02	0.09	0.07	0.22	0.16	0.07	0.21	0.03	0	0.08	0.05	0.02	0.04	0.02	0.09	0	0	0.09	0.11	0.05	0.06	0.06	0.06	0.08	0.07	0.02	0.04	0.14	0.05	0.04	0.06	0.19	0	0.02	0.03	0.02	0.07	0.19	0.17	0.04	0.15
ENSCHIG00000000896	5S_rRNA	5S ribosomal RNA [Source:RFAM;Acc:RF00001]	0	0	0	0	0	0	0	0	0	0	0	0	0	0	0	0	0	0	0	0	0	0	0	0	0	0	0	0	0	0	0	0	0	0	0	0	0	0	0	0	0	0	0	0	0	0	0
ENSCHIG00000000897		-	0.28	0	0	0	0.14	0	0.11	0	0.41	0	0	0.15	0	0	0.01	0	0.11	0.14	0.27	0.14	0	0	0.19	0	0	0.33	0.09	0.14	0	0	0	0.1	0	0.35	0	0	0	0	0.12	0	0.35	0	0.13	0.22	0	0	0
ENSCHIG00000000898		-	0	0	0	0	0	0	0	0	0.23	0	0	0	0	0	0.28	0	0	0.41	0	0	0	0	0	0	0	0	0	0	0	0	0	0	0	0	0	0	0	0	0.55	0	0	0	0	0	0	1.26	4.2
ENSCHIG00000000899		-	0	0	0	0	0	0	0	0	0	0	0	0	0	0	0	0	0	0	0	0	0	0	0	0	0	0	0	0	0	0	0	0	0	0	0	0	0	0	0	0	0	0	0	0	0	0	0
ENSCHIG00000000900		-	0	0	0	0	0	0	0	0	0	0	0	0	0	0	0	0	0	0	0	0	0	0	0	0	0	0	0	0	0	0	0	0	0	0	0	0	0	0	0	0	0	0	0	0	0	0.49	0
ENSCHIG00000000901		-	0	0	0	0	0	0	0	0	0	0	0	0	0	0	0	0	0	0	0	0	0	0	0	0	0	0	0	0	0	0	0	0	0	0	0	0	0	0	0	0	0	0	0	0	0	0	0
ENSCHIG00000000902		-	0	0	0	0	0	0	0	0	0	0	0	0	0	0	0	0	0	0	0	0	0	0	0	0	0	0	0	0	0	0	0	0	0	0	0	0	0	0	0	0	0	0	0	0	0	0	0
ENSCHIG00000000903		-	0	0	0	0	0	0	0	0	0	0	0.18	0	0	0	0	0	0	0	0	0	0	0	0	0	0	0	0	0	0	0	0	0	0	0	0	0	0	0	0.14	0	0	0	0	0	0	0	0
ENSCHIG00000000904		-	0	0	0	0	0	0	0	0	0.03	0	0	0	0	0	0	0	0	0	0	0	0	0	0	0	0	0	0	0	0	0	0	0	0	0	0	0	0	0	0.03	0	0	0	0	0	0	0.08	0.11
ENSCHIG00000000905		-	0	0	0	0	0	0	0	0	0	0	0	0	0	0	0	0	0	0	0	0	0	0	0	0	0	0	0	0	0	0	0	0	0	0	0	0	0	0	0	0	0	0	0	0	0	0	0
ENSCHIG00000000906		-	0	0	0	0	0	0	0	0	0	0	0	0	0	0	0	0	0	0	0	0	0	0	0	0	0	0	0	0	0	0	0	0	0	0	0	0	0	0	0	0	0	0	0	0	0	0	0
ENSCHIG00000000907	5S_rRNA	5S ribosomal RNA [Source:RFAM;Acc:RF00001]	0	0	0	0	0	0	0	0	37.69	0	0	0	0	0	0	0	0	0	0	0	0	0	0	0	0	0	0	0	0	0	0	0	0	0	0	0	0	0	0	0	0	0	0	0	0	0	0
ENSCHIG00000000908	SNORA66	Small nucleolar RNA SNORA66 [Source:RFAM;Acc:RF00155]	0	0	0	0	0	0	0	0	0	0	0	0	0	0	0	0	0	0	0	0	27.02	0	0	0	0	0	0	0	0	0	0	0	0	0	0	0	0	0	0	0	0	0	0	0	0	0	0
ENSCHIG00000000909		-	0	0	0	0	0	0	0	0	0	0	0	0	0	0	0	0	0.36	0	0	0	0	0	0	0	0	0	0	0	0	0	0	0	0	0	0	0	0	0	0	0	0	0	0	0	0	0	0
ENSCHIG00000000910		-	0	0	0	0	0	0	0	0	0	0	0	0	0	0	0	0	0	0	0	0	0	0	0	0	0	0	0	0	0	0	0	0	0	0	0	0	0	0	0	0	0	0	0	0	0	0	0
ENSCHIG00000000911		-	0	0	0	0	0	0	0	0	0	0	0	0	0	0	0	0	0	0	0	0	0	0	0	0	0	0	0	0	0	0	0	0	0	0	0	0	0	0	0	0	0	0	0	0	0	0	0
ENSCHIG00000000912		-	0	0	0	0	0	0	0	0	0	0	0	0	0	0	0	0	0	0	0	0	0	0	0	0	0	0	0	0	0	0	0	0	0	0	0	0	0	0	0	0	0	0	0	0	0	0	0
ENSCHIG00000000913		-	0	0	0	0	0	0	0	0	0	0	0	0	0	0	0	0	0	0	0	0	0	0	0	0	0	0	0	0	0	0	0	0	0	0	0	0	0	0	0	0	0	0	0	0	0	0	0
ENSCHIG00000000914	5S_rRNA	5S ribosomal RNA [Source:RFAM;Acc:RF00001]	0	0	0	0	0	0	0	0	0	0	0	0	0	0	0	0	0	0	0	0	0	0	0	0	0	0	0	0	0	0	0	0	0	0	0	0	0	0	0	0	0	0	0	0	0	0	0
ENSCHIG00000000915		-	0	0	0	0	0	0.25	0	0	0	0	0.24	0.26	0	0	0	0	0	0	0	0	0	0	0	0	0	0	0	0	0	0	0	0	0	0	0	0	0	0	0	0	0	0	0	0	0	0.43	0
ENSCHIG00000000916		-	0	0	0	0	0	0	0	0	0	0	0	0	0	0	0	0	0	0	0	0	0	0	0	0	0	0	0	0	0	0	0	0	0.29	0	0	0	0	0	0	0	0	0	0	0	0	0	0
ENSCHIG00000000917		-	0.69	0	0	0	0.76	0.41	0	0.68	1.61	0.65	0.38	0.86	0	0	0	0.4	0	0.78	1.19	0.38	0.32	0.93	0	0	0.56	0	0.7	0	0	0.41	0.35	0	0	0	0	0.31	0	0	0	0	0	0	0	0.35	0	0.34	0
ENSCHIG00000000918		-	0	0	0	0	0	0	0	0	0	0	0	0	0	0	0	0	0	0	0	0	0	0	0	0	0	0	0	0	0	0	0	0	0	0	0	0	0	0	0	0	0	0	0	0	0	0	0
ENSCHIG00000000919		-	0	0	0	0	0	0	0	0	0	0	0	0	0	0	0	0	0	0	0	0	0	0	0	0	0	0	0	0	0	0	0	0	0	0	0	0	0	0	0	0	0	0	0	0	0	0	0
ENSCHIG00000000920	NAV2	neuron navigator 2 [Source:HGNC Symbol;Acc:HGNC:15997]	2.72	3.81	3.25	3.24	2.88	2.95	3.82	3.62	6.47	3.12	1.26	5.59	4.38	3.17	4.97	3.01	2.64	1.97	2	2.92	2.09	4.03	1.63	2.95	3.03	2.76	2.63	3.3	1.53	2.32	2.85	2.75	3.87	3.84	2.13	3.39	3.15	5.51	5.3	1.72	3.2	1.96	1	2.13	5.25	4.01	3.59
ENSCHIG00000000921	NBEAL1	neurobeachin like 1 [Source:HGNC Symbol;Acc:HGNC:20681]	0.3	0.29	1.27	0.34	0.59	1.96	0.29	0.21	0.62	1.17	1.28	1.69	0.26	0.29	0.45	0.39	0.51	1.12	0.62	0.37	0.27	0.42	0.25	0.31	0.39	0.29	0.51	0.18	0.92	1.11	0.18	0.15	0.37	0.27	0.66	0.29	0.33	0.38	0.31	0.22	0.26	0.2	0.5	0.1	0.14	0.45	0.27
ENSCHIG00000000922		-	0	0	0	0	0	0.13	0	0	0.05	0.05	0	0	0	0	0	0	0.09	0	0	0	0.1	0	0.06	0	0	0	0	0	0.11	0	0	0	0	0	0	0.06	0	0.05	0	0	0.19	0	0	0	0	0.16	0
ENSCHIG00000000923		-	0	0	0	0	0	0	0	0	0	0	0	0	0	0	0	0	0	0	0	0	0	0	0	0	0	0	0	0	0	0	0	0	0	0	0	0	0	0.15	0	0	0	0	0	0	0	0	0
ENSCHIG00000000924	5S_rRNA	5S ribosomal RNA [Source:RFAM;Acc:RF00001]	0	0	0	0	0	0	0	0	0	0	0	0	0	0	0	0	0	0	0	0	0	0	0	0	0	0	0	0	0	0	0	0	0	0	0	0	0	0	0	0	0	0	0	0	0	0	0
ENSCHIG00000000925	U6	U6 spliceosomal RNA [Source:RFAM;Acc:RF00026]	0	0	0	0	0	0	0	0	0	0	0	0	0	0	0	0	0	0	0	0	0	0	0	0	0	0	0	0	0	0	0	0	0	0	0	0	0	0	0	0	0	0	0	0	0	0	0
ENSCHIG00000000926		-	0.35	0.43	1.5	0.41	0.45	1.6	0.62	0.15	0.3	0.52	1.26	1.57	0.27	0.19	0.9	0.47	0.62	0.19	0.88	0.58	0.3	0	0.33	0.23	0.27	0.36	0.62	0.46	0.43	1.42	0.53	0	0.3	0.48	0.76	0.59	0.08	0.39	0.76	0.09	0.51	0.43	0.74	0	0.09	0.34	0.25
ENSCHIG00000000927		-	0	0	0	0	0	0	0	0	0	0	0	0	0	0	0	0	0	0	0	0	0	0	0	0	0	0	0	0	0	0	0	0	0	0	0	0	0	0	0	0	0	0	0	0	0	0	0
ENSCHIG00000000928	SNORA66	Small nucleolar RNA SNORA66 [Source:RFAM;Acc:RF00155]	0	0	0	0	0	0	22.18	0	0	0	0	0	0	0	0	0	0	0	0	0	0	0	0	0	0	0	0	0	0	0	0	0	0	0	0	0	0	0	0	0	0	0	0	0	0	0	0
ENSCHIG00000000929		-	0	0	0	0	0	0	0	0	0	0	0	0	0	0	0	0	0	0	0	0	0	0	0	0	0	0	0	0	0	0	0	0	0	0	0	0	0	0	0	0	0	0	0	0	0	0	0
ENSCHIG00000000930	chi-mir-544	chi-mir-544 [Source:miRBase;Acc:MI0030821]	0	0	0	0	0	0	0	0	0	0	0	0	0	0	0	0	0	0	0	0	0	0	0	0	0	0	0	0	0	0	0	0	0	0	0	0	0	0	0	0	0	0	0	0	0	0	0
ENSCHIG00000000931		-	0	0	0	0	0	0	0	0	0	0	0	0	0	0	0	0	0	0	0	0	0	0	0	0	0	0	0	0	0	0	0	0	0	0	0	0	0	0	0	0	0	0	0	0	0	0	0
ENSCHIG00000000932		-	0	0	0	0	0	0	0	0	0	0	0	0	0	0	0	0	0	0	0	0	0	0	0	0	0	0	0	0	0	0	0	0	0	0	0	0	0	0	0	0	0	0	0	0	0	0	0
ENSCHIG00000000933	5S_rRNA	5S ribosomal RNA [Source:RFAM;Acc:RF00001]	0	0	0	0	0	0	0	0	0	0	0	0	0	0	0	0	0	0	0	0	0	0	0	0	0	0	0	0	0	0	0	0	0	0	0	0	0	0	0	0	0	0	0	0	0	0	0
ENSCHIG00000000934		-	0.05	0.14	0	0.13	0.07	0.24	0	0	0.18	0.29	0.23	0.23	0	0.05	0	0	0.06	0.15	0.22	0.06	0.13	0.06	0.06	0	0	0.05	0	0.14	0	0.5	0.39	0	0.07	0	0.27	0	0.26	0.12	0	0.06	0.12	0.27	0	0	0.14	0	0.07
ENSCHIG00000000935		-	0	0	0	0	0	0	0	0	0	0	0	0	0	0	0	0	0	0	0	0	0	0	0	0	0	0	0	0.06	0	0	0	0	0.11	0.1	0.04	0	0	0	0.19	0	0	0	0	0	0	0	0
ENSCHIG00000000936	ADCK5	aarF domain containing kinase 5 [Source:HGNC Symbol;Acc:HGNC:21738]	10.42	5.61	7.4	5.82	5.67	10.4	4.56	5.1	9.2	9.77	10.15	11.72	4.23	7.52	5.72	5.74	6	6.48	5.9	4.94	5.1	6.04	3.79	5.51	3.73	3.89	5.52	5.11	5.22	7.06	3.73	3.45	4.77	5.91	5.2	5.23	3.17	5.88	5.17	5.31	4.87	5.98	4.23	6.62	4.71	4.45	4.17
ENSCHIG00000000937		-	0	0	0	0.03	0	0	0	0	0	0	0	0	0	0	0	0	0	0	0	0	0	0	0	0	0	0	0	0	0	0	0	0	0	0	0	0	0	0	0.24	0	0	0	0	0	0	0.28	0
ENSCHIG00000000938	5S_rRNA	5S ribosomal RNA [Source:RFAM;Acc:RF00001]	0	0	0	0	0	0	0	0	0	0	0	0	0	0	0	0	0	0	0	0	0	0	0	0	0	0	0	0	0	0	0	0	0	0	0	0	0	0	0	0	0	0	0	0	0	0	0
ENSCHIG00000000939	U6	U6 spliceosomal RNA [Source:RFAM;Acc:RF00026]	0	0	0	0	0	0	0	0	0	0	0	0	0	0	0	0	0	0	0	0	0	0	0	0	0	0	0	0	0	0	0	0	0	0	0	0	0	0	0	0	0	0	0	0	0	0	0
ENSCHIG00000000940	U6	U6 spliceosomal RNA [Source:RFAM;Acc:RF00026]	0	0	0	0	0	0	0	0	0	0	0	0	0	0	0	0	0	0	0	0	0	0	0	0	0	0	0	0	0	0	0	0	0	0	0	0	0	0	0	0	0	0	0	0	0	0	0
ENSCHIG00000000941	MIR30D	microRNA mir-30d [Source:NCBI gene (formerly Entrezgene);Acc:104797263]	1.42	2.34	4.49	1.65	2.05	3.62	1.74	0.83	2.31	1.74	6.01	5.68	1.22	0.9	2.69	2.79	0.99	3.13	2.38	1.65	0.44	1.75	0.84	2.14	0.95	2.03	2.4	2.55	3.06	3.1	1.72	0.88	1.69	0.99	3.81	2.22	0.61	1.04	1.83	2.41	0.53	3.03	4.78	0.79	0.99	1.89	0.85
ENSCHIG00000000942		-	0	0	0	0	0.21	0	0.16	0	0	0.17	0.22	0	0	0.15	0	0	0	0	0	0	0	0	0	0	0	0	0	0	0	0.22	0	0	0	0	0	0	0	0	0.33	0	0	0	0	0	0	0	0
ENSCHIG00000000943	5S_rRNA	5S ribosomal RNA [Source:RFAM;Acc:RF00001]	0	0.19	0	0.45	0.19	0	0	0	0	0	0.11	0	0	0	0	0	0.27	0	0	0	0.02	0	0	2.75	0	0	0	0	0	1.9	0	0	1.26	0.14	0	0	0	0	0	0.19	0	1.14	0.52	0.18	0	0	0
ENSCHIG00000000944		-	0.06	0.01	0.29	0.14	0.08	0.16	0.08	0.01	0.11	0.25	0.03	0.08	0.02	0.05	0.01	0.03	0.1	0.16	0.06	0.08	0.06	0.05	0	0.1	0.06	0.01	0.04	0.15	0.06	0.06	0	0.12	0.01	0.02	0.15	0.14	0.03	0.01	0.01	0.03	0.09	0.35	0.08	0.06	0.06	0.08	0.05
ENSCHIG00000000945		-	5.86	4.17	4.73	7.15	7.03	4.42	5.45	5.65	6.11	3.04	4.48	4.98	3.21	4.39	1.14	6.15	2.94	2.63	4.11	4.21	4.15	2.84	4.66	9.9	5.8	4.93	4.6	6.92	6.3	5.69	4.89	4.27	5.32	5.48	6.69	8.46	4.47	3.46	4.53	7.15	5.43	7.92	4.37	5.97	3.83	5.69	6.01
ENSCHIG00000000946	H1-5	H1.5 linker histone, cluster member [Source:HGNC Symbol;Acc:HGNC:4719]	0.24	0	0.4	0.17	0.19	0.2	0.44	0.17	0.16	1.07	0.2	0	0	0	0	0	0	0.19	0.19	0.17	0	0.16	0	0	0	0.13	0	1.09	0.37	0	0	0	0	0.61	0.36	0	0	0	0	0.17	0	0.18	0	0	0	0.52	0
ENSCHIG00000000947		-	0	0	0	0	0	0.2	0	0	0	0	0.06	0	0	0	0	0	0	0	0	0	0	0	0	0	0	0	0	0	0	0	0	0	0	0	0	0.08	0	0	0	0	0	0	0	0	0	0	0
ENSCHIG00000000948		-	0	0	0	0	0	0	0	0	0	0	0	0	0	0	0	0	0	0	0	0	0	0	0	0	0	0	0	0	0	0.25	0	0	0	0	0	0	0	0	0.17	0	0	0	0	0	0	0.07	0.26
ENSCHIG00000000949		-	0.16	0.24	0.27	0	0	0	0.2	0.23	0	1.64	0	0.55	0.64	0.73	0.52	0	0.22	0.26	0	0	0	0	0	1.81	0	0	0.22	0.73	0.25	0.26	0.46	0	0.23	0.2	0.24	0	0	0	0	0.7	0.21	0.48	0.45	0.4	0.24	0	0
ENSCHIG00000000950	5S_rRNA	5S ribosomal RNA [Source:RFAM;Acc:RF00001]	0	0	0	0	0	34.64	0	0	0	0	0	0	0	0	0	0	0	0	0	0	0	0	0	0	0	0	0	0	0	0	0	0	0	0	0	0	0	0	0	0	0	0	0	0	0	0	0
ENSCHIG00000000951	U6	U6 spliceosomal RNA [Source:RFAM;Acc:RF00026]	0	0	0	0	0	0	0	0	0	0	0	0	0	0	0	0	0	0	0	0	0	0	0	0	0	0	0	0	0	0	0	0	0	0	0	0	0	0	0	0	0	0	0	0	0	0	0
ENSCHIG00000000952	U6	U6 spliceosomal RNA [Source:RFAM;Acc:RF00026]	0	0	0	0	0	0	0	0	0	0	0	0	0	0	0	0	0	0	0	0	0	0	0	0	0	0	0	0	0	0	0	0	0	0	0	0	0	0	0	0	0	0	0	0	0	0	0
ENSCHIG00000000953		-	0	0	0	0	0	0	0	0	0	0	0	0	0	0	0	0	0	0	0	0	0	0	0	0	0	0	0	0	0	0	0	0	0	0	0	0	0	0	0.07	0	0	0	0	0	0	0.07	0
ENSCHIG00000000954	MIR139	microRNA 139 [Source:HGNC Symbol;Acc:HGNC:31526]	0	0	0	0	0	0	0	0	0	0	0	0	0	0	0	0	0	0	0	0	0	0	0	0	0	0	0	0	0	0	0	0	0	0	0	0	0	0	0	0	0	0	0	0	0	0	0
ENSCHIG00000000955		-	0	0	0.35	0.2	0	0.06	0	0	0	0.09	0.45	0	0	0	0	0.45	0	0	0	0.61	0	0	0	0	0	0	0	0.21	0.05	0.23	0.05	0	0.05	0	0.21	0	0	0	0	0	0	0	0	0.04	0	0	0
ENSCHIG00000000956		-	0	0	0	0	0	0	0	0	0	0	0	0	0	0	0	0	0	0	0	0	0	0	0	0	0	0	0	0	0	0	0	0	0	0	0	0	0	0	0	0	0	0	0	0	0	0	0
ENSCHIG00000000957		-	0	0	0	0	0	0	0	0	0	0	0	0	0	0	0	0	0	0	0	0	0	0	0	0	0	0	0	0	0	0	0	0	0	0	0	0	0	0	0	0	0	0	0	0	0	0	0
ENSCHIG00000000958	5S_rRNA	5S ribosomal RNA [Source:RFAM;Acc:RF00001]	0	0	0	0	0	0	0	0	0	0	0	0	0	0	0	0	0	0	0	0	0	0	0	0	0	0	0	0	0	0	0	0	0	0	0	0	0	0	0	0	0	0	0	0	0	0	0
ENSCHIG00000000959		-	0	0	0	0	0	0	0	0	0	0	0	0	0	0	0	0	0	0	0	0	0	0	0	0	0	0	0	0	0	0	0	0	0	0	0	0.06	0	0	0	0	0	0	0	0	0	0	0
ENSCHIG00000000960	SNORD88C	small nucleolar RNA, C/D box 88C [Source:HGNC Symbol;Acc:HGNC:32749]	0	0	0	0	0	0	0	0	0	0	0	0	0	0	0	0	0	0	0	0	0	0	0	0	0	0	0	0	0	0	0	0	0	0	0	0	0	0	0	0	0	0	0	0	0	0	0
ENSCHIG00000000961	MYT1	myelin transcription factor 1 [Source:HGNC Symbol;Acc:HGNC:7622]	0.02	0	0	0	0	0	0	0	0.01	0	0	0	0	0	0	0	0	0	0	0	0	0	0	0	0	0	0	0	0	0	0	0	0	0	0.01	0	0	0	0	0	0	0	0	0	0	0	0
ENSCHIG00000000962		-	0	0	0	0	0	0	0	0	0	0	0	0	0	0	0	0	0	0	0	0	0	0	0	0	0	0	0	0	0	0	0	0	0	0	0	0	0	0	0	0	0	0	0	0	0	0	0
ENSCHIG00000000963		-	0	0	0	0	0	0	0	0	0	0	0	0	0	0	0	0	0	0	0	0	0	0	0	0	0	0	0	0	0	0	0	0	0	0	0	0	0	0	0	0	0	0	0	0	0	0	0.2
ENSCHIG00000000964	FOXD2	forkhead box D2 [Source:HGNC Symbol;Acc:HGNC:3803]	0.3	0.26	0.29	0.42	0.33	1.13	0.1	0.12	0.11	0.22	0.14	0.29	0.23	0.2	0	0.33	0.17	0.75	0.47	0.24	0.36	0.17	0	0.24	0.1	0.26	0.36	0.26	0.66	0.54	0.25	0.18	0.06	0.06	0.77	0.25	0	0.11	0.28	0.06	0.83	0.51	0.12	0.26	0.33	0.19	0.06
ENSCHIG00000000965		-	0	0	0	0	0	0	0	0	0	0	0	0	0	0	0	0	0	0	0	0	0	0	0	0	0	0	0	0	0	0	0	0	0	0	0	0	0	0	0	0	0	0	0	0	0	0	0
ENSCHIG00000000966	GTF2H5	general transcription factor IIH subunit 5 [Source:HGNC Symbol;Acc:HGNC:21157]	29.9	26.48	21.21	21.02	23.3	21.81	26.44	38.74	28.09	24.6	26.89	28.81	31.96	37.45	16.7	32.77	21.75	22.96	27.9	24.5	22.66	18.71	14.18	22.9	19.84	20.46	27.06	21.2	23.95	24.22	30.84	30.47	19.51	23.19	14.71	21.31	29.16	26.49	21.99	37.99	29.6	28.01	26.42	27.1	22.19	19.24	22.9
ENSCHIG00000000967	U6	U6 spliceosomal RNA [Source:RFAM;Acc:RF00026]	0	0	0	0	0	0	0	0	0	0	0	0	0	0	0	0	0	0	0	0	0	0	0	0	0	0	0	0	0	0	0	0	0	0	0	0	0	0	0	0	0	0	0	0	0	0	0
ENSCHIG00000000968	5S_rRNA	5S ribosomal RNA [Source:RFAM;Acc:RF00001]	0	0	41.81	0	0	0	0	0	0	0	0	0	0	0	0	0	0	0	0	0	0	0	0	0	0	0	0	0	0	0	0	0	0	0	0	0	0	0	0	0	0	0	0	0	0	0	0
ENSCHIG00000000969		-	0	0	0	0	0	0	0	0	0	0	0	0	0	0	0	0	0	0	0	0	0	0	0	0	0	0	0	0	0	0	0	0	0	0	0	0	0	0	0	0	0	0	0	0	0	0	0
ENSCHIG00000000970		-	0	0	0	0	0	0	0	0	0	0	0	0	0	0	0	0	0	0	0	0	0	0	0	0	0	0	0	0	0	0	0	0	0	0	0	0	0	0	0	0	0	0	0	0	0	0	0
ENSCHIG00000000971	U6	U6 spliceosomal RNA [Source:RFAM;Acc:RF00026]	0	0	0	0	0	0	0	0	0	0	0	0	0	0	0	0	0	0	0	0	0	0	0	0	0	0	0	0	0	0	0	0	0	0	0	0	0	0	0	0	0	0	0	0	0	0	0
ENSCHIG00000000972		-	0	1	0	1.21	0.24	0.57	1.25	0.4	0.23	3.71	4.56	2.47	1.35	2.34	0	3.61	0.52	1.45	0.63	0.88	0	0.22	0	0.78	0.13	1.24	0	0.32	0	0.18	2.04	0.48	0.07	0.29	0.71	0.96	1.31	3.39	0.35	0.33	0.43	1.12	1.52	0.79	0.08	0.48	0.08
ENSCHIG00000000973		-	0	0	0	0	0	0	0	0	0	0	0	0	0	0	0	0	0	0	0	0	0	0	0	0	0	0	0	0	0	0	0	0	0	0	0	0	0	0	0	0	0	0	0	0	0	0	0
ENSCHIG00000000974	5S_rRNA	5S ribosomal RNA [Source:RFAM;Acc:RF00001]	0	0	0	0	0	0	0	0	0	0	0	0	0	0	0	0	0	0	0	0	0	0	0	0	0	0	0	0	0	0	0	0	0	0	0	0	0	0	0	0	0	0	0	0	0	0	0
ENSCHIG00000000975		-	0	0	0	0	0	0	0	0	0	0	0	0	0	0	0	0	0	0	0	0	0	0	0	0	0	0	0	0	0	0	0	0	0	0	0	0	0	0	0	0	0	0	0	0	0	0	0
ENSCHIG00000000976		-	0	0	0	0	0	0	0	0	0	0	0	0	0	0	0	0	0	0	0	0	0	0	0	0	0	0	0	0	0	0	0	0	0	0	0	0	0	0	0	0	0	0	0	0	0	0	0
ENSCHIG00000000977	SLC2A10	solute carrier family 2 member 10 [Source:HGNC Symbol;Acc:HGNC:13444]	0.55	0.37	0.25	0.81	2.05	0.47	0.95	0.69	2.12	0.63	0.43	0.76	0.35	0.83	0.63	0.56	0.61	0.32	0.1	0.24	0.5	0.2	0.24	0.37	0.56	0.25	0.39	0.46	0.71	0.43	0.76	1.32	1.16	0.53	0.46	0.28	0.95	0.81	0.73	0.57	0.99	0.24	0.32	0.16	0.74	0.16	0.41
ENSCHIG00000000978		-	0	0	0	0	0	0	0	0	0	0	0	0	0	0	0	0	0	0	0	0	0	0	0	0	0	0	0	0	0	0	0	0	0	0	0	0	0	0	0	0	0	0	0	0	0	0	0
ENSCHIG00000000979	PITPNM1	phosphatidylinositol transfer protein membrane associated 1 [Source:HGNC Symbol;Acc:HGNC:9003]	8.23	4.32	5.03	5.32	8.96	7.7	3.75	7.73	8.79	5.08	5.98	9.34	8.63	5.41	5.01	5.05	5.9	5.62	5.4	4.41	5.96	5.66	7.37	7.42	8.1	4.1	5.74	5.4	4.66	6.2	4.23	6.14	3.68	5.47	7.51	7.11	11.21	5.85	5.48	6.99	6.02	7.86	4.96	3.45	6.67	5.77	8.1
ENSCHIG00000000980		-	0	0	0	0	0	0	0	0	0	0	0	0	0	0	0	0	0	0	0	0	0	0	0	0	0	0	0	0	0	0	0	0	0	0	0	0	0	0	0	0	0	0	0	0	0	0	0
ENSCHIG00000000981		-	0	0	0	0	0	0	0	0	0	0	0	0	0	0	0	0	0	0	0	0	0	0	0	0	0	0	0	0	0	0	0	0	0	0	0	0	0	0	0	0	0	0	0	0	0	0	0
ENSCHIG00000000982	5S_rRNA	5S ribosomal RNA [Source:RFAM;Acc:RF00001]	0	0	0	0	0	34.64	0	0	0	0	0	0	0	0	0	0	0	0	0	0	0	0	0	0	0	0	0	0	0	0	0	0	0	0	0	0	0	0	0	0	0	0	0	0	0	0	0
ENSCHIG00000000983	U6	U6 spliceosomal RNA [Source:RFAM;Acc:RF00026]	0	0	0	0	0	0	0	0	0	0	0	0	0	0	0	0	0	0	0	0	0	0	0	0	0	0	0	0	0	0	0	0	0	0	0	0	0	0	0	0	0	0	0	0	0	0	0
ENSCHIG00000000984		-	0	0	0	0	0	0	0	0	0	0	0	0	0	0	0	0	0	0	0	0	0	0	0	0	0	0	0	0	0	0	0	0	0	0	0	0	0	0	0	0	0	0	0	0	0	0	0
ENSCHIG00000000985	chi-mir-99b	chi-mir-99b [Source:miRBase;Acc:MI0030846]	0	0	0	0	0	0	0	0	0	0	0	0	0	0	0	0	0	0	0	0	0	0	0	0	0	0	0	0	0	0	0	0	0	0	0	0	0	0	0	0	0	0	0	0	0	0	0
ENSCHIG00000000986	U6	U6 spliceosomal RNA [Source:RFAM;Acc:RF00026]	0	0	0	0	0	0	0	0	0	0	0	0	0	0	0	0	0	0	0	0	0	0	0	0	0	0	0	0	0	0	0	0	0	0	0	0	0	0	0	0	0	0	0	0	0	0	0
ENSCHIG00000000987	5S_rRNA	5S ribosomal RNA [Source:RFAM;Acc:RF00001]	0	0	0	0	0	0	0	0	0	0	0	0	0	0	0	0	0	0	0	0	0	0	0	0	0	0	0	0	0	0	0	0	0	0	0	0	0	0	0	0	0	0	0	0	0	0	0
ENSCHIG00000000988		-	0.21	0	0	0.34	0	0.36	0	0	0	0	0.34	0	0	0	0	0	0	0	0	0	0	0	0	0	0	0	0	0	0	0	0	0	0	0	0	0	0	0.77	0	0	0	0	0	0	0	0	0
ENSCHIG00000000989	P3H3	prolyl 3-hydroxylase 3 [Source:HGNC Symbol;Acc:HGNC:19318]	2.48	0.82	1.81	4.14	4.43	1.11	2.81	2.19	3.87	5.63	1.24	2.09	1.76	2.48	1.15	1.53	2.15	1.91	1.3	1.69	2.29	1.15	0.98	1.34	2.61	1.24	1.06	3.9	2.1	0.9	1.83	2.6	2.45	2.8	2.62	1.89	1.91	2.09	1.74	1.98	1.84	1.64	1.69	1.94	2.64	2.02	1.14
ENSCHIG00000000990		-	1.85	6.24	5.25	7.01	6.42	3.14	6.58	3.15	4.64	1.67	2.32	2.12	5.57	6.27	6.84	3.36	2.85	0.44	8.29	1.57	2.97	6.05	2.87	3.48	4	7.23	3.55	4.89	11.78	6.57	6.81	2.61	5.7	2.49	1.89	0.4	1.16	3.58	3.34	1.03	1.96	1.4	9.27	2.37	3.06	3.65	3.53
ENSCHIG00000000991		-	0	0	0	0	0	0	0	0	0	0	0	0	0	0	0	0	0	0	0	0	0	0	0	0	0	0	0	0	0	0	0	0	0	0	0	0	0	0	0	0	0	0	0	0	0	0	0
ENSCHIG00000000992		-	0	0	0	0.13	0	0	0	0	0	0	0	0	0	0	0	0	0	0	0	0	0	0	0	0	0	0	0	0	0	0	0	0	0	0	0	0	0	0	0	0	0	0	0	0	0	0	0
ENSCHIG00000000993	5S_rRNA	5S ribosomal RNA [Source:RFAM;Acc:RF00001]	0	0	0	0	0	0	0	0	0	0	0	0	0	0	0	0	0	0	0	0	0	0	0	0	0	0	0	0	0	0	0	0	0	0	0	0	0	0	0	0	0	0	0	0	0	0	0
ENSCHIG00000000994	U6	U6 spliceosomal RNA [Source:RFAM;Acc:RF00026]	0	0	0	0	0	0	0	0	0	0	0	0	0	0	0	0	0	0	0	0	0	0	0	0	0	0	0	0	0	0	0	0	0	0	0	0	0	0	0	0	0	0	0	0	0	0	0
ENSCHIG00000000995	U6	U6 spliceosomal RNA [Source:RFAM;Acc:RF00026]	0	0	0	0	0	0	0	0	0	0	0	0	0	0	0	0	0	0	0	0	0	0	0	0	0	0	0	0	0	0	0	0	0	0	0	0	0	0	0	0	0	0	0	0	0	0	0
ENSCHIG00000000996		-	0.03	0	0	0	0	0	0	0.04	0.04	0	0.1	0.05	0	0	0.05	0	0	0	0	0	0	0	0	0	0	0	0	0	0	0	0	0	0	0	0	0	0	0	0	0	0	0	0	0	0	0	0
ENSCHIG00000000997		-	0	0	0	0	0	0	0	0	0	0.09	0	0	0	0	0	0	0	0	0	0	0	0	0	0	0	0	0	0	0	0	0	0	0	0.08	0	0	0	0	0	0	0	0	0	0	0.22	0	0
ENSCHIG00000000998	MIR125B1	microRNA 125b-1 [Source:HGNC Symbol;Acc:HGNC:31506]	0	0	0	0	0	0	0	0	0	0	0	0	0	0	0	0	0	0	0	0	0	0	0	0	0	0	0	0	0	0	0	0	0	0	0	0	0	0	0	0	0	0	0	0	0	0	0
ENSCHIG00000000999		-	0.14	0.46	0.9	0	0.42	1.12	0	0	0.36	1.2	0.87	0.46	0.36	0.15	1.31	0	0	0.22	0	0.78	0.57	0.18	0.21	0.02	0	0	0	0.06	0.21	0.22	0.19	0	0.37	0.17	0.2	0.04	0.36	0.33	0.17	0	0	0	0.38	0.33	0.2	0	0.39
ENSCHIG00000001000		-	0	0	0	0	0	0	0	0	0	0	0	0	0	0	0	0	0	0	0	0	0	0	0	0	0	0	0	0	0	0	0	0	0	0	0	0	0	0	0	0	0	0	0	0	0	0	0
ENSCHIG00000001001		-	0	0	0	0	0	0	0	0	0	0	0	0	0	0	0	0	0	0	0	0	0	0	0	0	0	0	0	0	0	0	0	0	0	0	0	0	0	0	0	0	0	0	0	0	0	0	0
ENSCHIG00000001002		-	0	0.27	0	0	0.28	0.11	0.07	1.6	0.8	0.54	0.23	0.21	0.41	1.93	0	0.81	0.08	0.34	1	0.6	0.39	0	0	0.5	0	0.81	0	0	0	0.1	0.09	3.96	3.18	0.71	0	0.41	2.38	4.47	0.36	2.41	0.7	0.31	1.76	2.93	5.88	0	0
ENSCHIG00000001003		-	0	0	0	0	0	0	0	0	0	0	0	0	0	0	0	0	0	0	0	0	0	0	0	0	0	0	0	0	0	0	0	0	0	0	0	0	0	0	0	0	0	0	0	0	0	0	0
ENSCHIG00000001004		-	0	0	0	0	0	0	0	0	0.12	0	0	0	0	0	0	0	0	0	0	0	0	0	0	0	0	0	0	0	0	0	0	0	0	0	0	0	0	0	0	0	0	0	0	0	0	0	0
ENSCHIG00000001005		-	0	0	0	0	0	0	0	0	0	0	0	0	0	0	0	0	0	0	0	0	0	0	0	0	0	0	0	0	0	0	0	0	0	0	0	0	0	0	0	0	0	0	0	0	0	0.16	0.16
ENSCHIG00000001006		-	0	0	0	0	0	0	0	0	0	0	0	0	0	0	0	0	0	0	0	0	0	0	0	0	0	0	0	0	0	0	0	0	0	0	0	0	0	0	0	0	0	0	0	0	0	0	0
ENSCHIG00000001007		-	0	0	0	0	0	0	0	0	0	0	0	0	0	0	0	0	0	0	0	0	0	0	0	0	0	0	0	0	0	0	0	0	0	0	0	0	0	0.13	0	0	0	0	0	0	0	0.15	0.15
ENSCHIG00000001008	U1	U1 spliceosomal RNA [Source:RFAM;Acc:RF00003]	0	0	0	0	0	0	0	0	0	0	0	0	0	0	0	0	0	0	0	0	0	0	0	0	0	0	0	0	0	0	0	0	0	0	0	0	0	0	0	0	0	0	0	0	0	0	0
ENSCHIG00000001009		-	0	0	0	0	0	0	0	0	0	0	0	0	0	0	0	0	0	0	0	0	0	0	0	0	0	0	0	0	0	0	0	0	0	0	0	0	0	0	0	0	0	0	0	0	0	0	0
ENSCHIG00000001010		-	0	0	0	0	0	0	0	0	0	0	0	0	0	0	0	0	0	0	0	0	0	0	0	0	0	0	0	0	0	0	0	0	0	0	0	0	0	0	0	0	0	0	0	0	0	0	0
ENSCHIG00000001011		-	0.03	1.69	0.57	0.65	0.53	0.23	0.14	0.32	0	0.85	0.18	0.37	0.6	1.53	1.47	1.77	0.17	0.72	0.18	0.49	0.47	0.55	0.48	0.31	0.27	1.49	0.04	0.04	0.35	0.89	1.14	0.63	0.5	1.12	0.34	0.16	0.42	1.68	0.85	0.93	1.73	1.12	0.44	0.98	0.86	0.33	0.04
ENSCHIG00000001012	MIR27A	microRNA mir-27a [Source:NCBI gene (formerly Entrezgene);Acc:104795791]	0	0	0	0	0	0	0	0	0	0	0	0	0	0	0	0	0	0	0	0	0	0	0	0	0	0	0	0	0	0	0	0	0	0	0	0	0	0	0	0	0	0	0	0	0	0	0
ENSCHIG00000001013	U6	U6 spliceosomal RNA [Source:RFAM;Acc:RF00026]	0	0	0	0	0	0	0	0	0	0	0	0	0	0	0	0	0	0	0	0	0	0	0	0	0	0	0	0	0	0	0	0	0	0	0	0	0	0	0	0	0	0	0	0	0	0	0
ENSCHIG00000001014	DNAJB12	DnaJ heat shock protein family (Hsp40) member B12 [Source:HGNC Symbol;Acc:HGNC:14891]	16.24	14.47	18.46	22.56	13.63	15.8	9.29	16.95	14.29	11.84	13.31	17.84	12.31	12.5	9.01	14.76	9.21	16.95	11.38	10.94	11.82	12.18	11.64	12.67	8.31	14.33	18.89	16.89	13.29	15.24	9.24	9.73	11.98	11.05	13.72	16.38	11.03	11.59	6.76	12.1	11.99	19.86	13.39	12.5	9.89	15.58	12.26
ENSCHIG00000001015		-	0	0	0	0	0	0	0	0	0	0	0	0	0	0	0	0	0	0	0	0	0	0	0	0	0	0	0	0	0	0	0	0	0	0	0	0	0	0	0	0	0	0	0	0	0	0	0
ENSCHIG00000001016	5S_rRNA	5S ribosomal RNA [Source:RFAM;Acc:RF00001]	0	0	0	0	0	0	0	0	0	0	0	0	0	0	0	0	0	0	0	0	0	0	0	0	0	0	0	0	0	0	0	0	0	0	0	0	0	0	0	0	0	0	0	0	0	0	0
ENSCHIG00000001017		-	1.77	1.43	2.61	1.15	1.06	2.51	0.82	0.66	1.3	1.68	1.9	4.87	0.89	1.71	1.2	2	1.07	1.99	1.45	0.4	1.44	0.77	0.9	2.27	1.42	0.73	1.21	2.04	1.31	1.69	1.14	0.89	1.45	1.7	0.65	1.3	1.53	1.03	1.68	0.67	1.45	1.61	0.88	1.36	1.62	1.62	0.8
ENSCHIG00000001018		-	0	0	0	0	0	0	0	0	0	0	0	0	0	0	0	0	0	0	0	0	0	0	0	0	0	0	0	0	0	0	0	0	0	0	0	0	0	0	0	0	0	0	0	0	0	0	0
ENSCHIG00000001019	LIG4	DNA ligase 4 [Source:HGNC Symbol;Acc:HGNC:6601]	1.4	2.35	6.51	1.92	2.88	7.48	1.74	0.94	2.32	3.76	4.6	3.98	0.83	1.23	2.55	2.28	1.6	5.37	1.99	1.65	0.95	2.01	1.04	1.43	1.05	1.7	3.01	1.1	3.41	3.43	1.07	0.65	1.42	1.96	2.32	1.62	1.37	1.81	1.46	0.87	1.29	1.51	2.28	0.78	0.89	1.47	0.95
ENSCHIG00000001020		-	0	0	0	0	0	0	0	0	0	0	0	0	0	0	0	0	0	0	0	0	0	0	0	0	0	0	0	0	0	0	0	0	0	0	0	0	0	0	0	0	0	0	0	0	0	0	0
ENSCHIG00000001021		-	0	0	0	0	0	0	0	0	0	0	0	0	0	0	0	0	0	0	0	0	0	0	0	0	0	0	0	0	0	0	0	0	0	0	0	0	0	0	0	0	0	0	0	0	0	0	0
ENSCHIG00000001022	LENEP	lens epithelial protein [Source:HGNC Symbol;Acc:HGNC:14429]	0.61	0	0	0	0	0	0	0	0	0	0	0	0	0.67	0	0	0	0	0	0	0	0	0	0	0	0	0	0	0	0	0	0	0	0	0	0	0	0	0	0	0	0	0	0	0	0	0
ENSCHIG00000001023		-	0	0	0	0	0	0	0	0	0	0	0	0	0	0	0	0	0	0	0	0	0	0	0	0	0	0	0	0	0	0	0	0	0	0	0	0	0	0	0	0	0	0	0	0	0	0	0
ENSCHIG00000001024		-	0.12	0.04	0.16	0.03	0.07	0.12	0	0	0.33	0	0	0	0	0.05	0	0	0	0.11	0.13	0	0.07	0	0	0.03	0.03	0	0	0	0	0	0	0	0	0	0	0	0	0	0	0	0.03	0	0	0.03	0	0	0
ENSCHIG00000001025		-	0	0	0	0.04	0.78	0.83	0	0	0.04	0	0	0	0	0	0	0	0	0	1	0	0	0	0	0	0.1	0	0	0	0	0	0.11	0	0	0	0	0	0	0.73	0	0	0	0	0	0	0	0	0
ENSCHIG00000001026		-	0	0	0	0	0	0	0	0	0	0	0	0	0	0	0	0	0	0	0	0	0	0	0	0	0	0	0	0	0	0	0	0	0	0	0	0	0	0	0	0	0	0	0	0	0	0	0
ENSCHIG00000001027	FZD9	frizzled class receptor 9 [Source:HGNC Symbol;Acc:HGNC:4047]	7.76	3.65	0.68	3.42	4.37	1.86	3.93	8.93	4.16	1.1	1.44	4.74	4.85	4.64	3.49	2.62	3.83	3.44	5.12	4.14	6.92	4.96	4.64	2.48	2.67	3.83	1.93	2.05	4.09	1.24	3.42	6.81	4.07	2.47	2.16	3.18	4.96	8.56	2.85	1.84	4.8	2.03	3.94	4.22	6.08	3.75	1.62
ENSCHIG00000001028		-	0	0.05	0	0	0.08	0	0.08	0	0.07	0.07	0	0.03	0	0.04	0	0	0	0	0.03	0	0	0	0	0	0	0.02	0	0.11	0	0	0.05	0	0.05	0	0.03	0	0	0.09	0	0	0.04	0	0	0	0	0	0.15
ENSCHIG00000001029	U6	U6 spliceosomal RNA [Source:RFAM;Acc:RF00026]	0	0	0	0	0	0	0	0	0	0	0	0	0	0	0	0	0	0	0	0	0	0	0	0	0	0	0	0	0	0	0	0	0	0	0	0	0	0	0	0	0	0	0	0	0	0	0
ENSCHIG00000001030	5S_rRNA	5S ribosomal RNA [Source:RFAM;Acc:RF00001]	0	0	0	0	0	0	0	0	0	0	0	0	0	0	0	0	0	0	0	0	0	0	0	0	0	0	0	0	0	0	0	0	0	0	0	0	0	0	0	0	0	0	0	0	0	0	0
ENSCHIG00000001031	U6	U6 spliceosomal RNA [Source:RFAM;Acc:RF00026]	0	0	0	0	0	0	0	0	0	0	0	0	0	0	0	0	0	0	0	0	0	0	0	0	0	0	0	0	0	0	0	0	0	0	0	0	0	0	0	0	0	0	0	0	0	0	0
ENSCHIG00000001032	MIR135A2	microRNA 135a-2 [Source:HGNC Symbol;Acc:HGNC:31521]	0	0	0	0	0	0	0	0	0	0	0	0	0	0	0	0	0	0	0	0	0	0	0	0	0	0	0	0	0	0	0	0	0	0	0	0	0	0	0	0	0	0	0	0	0	0	0
ENSCHIG00000001033		-	0	0	0	0	0	0	0	0	0	0	0	0	0	0	0	0	0	0	0	0	0	0	0	0	0	0	0	0	0	0	0	0	0	0	0	0	0	0	0	0	0	0	0	0	0	0	0
ENSCHIG00000001034		-	0	0	0	0	0	0	0	0	0	0	0	0	0	0	0	0	0	0	0	0	0	0	0	0	0	0	0	0	0	0	0	0	0	0	0	0	0	0	0	0	0	0	0	0	0	0.14	0
ENSCHIG00000001035		-	0	0	0	0	0	0	0	0	0	0	0	0	0	0	0	0	0	0	0	0	0	0	0	0	0	0	0	0	0	0	0	0	0	0	0	0	0	0	0	0	0	0	0	0	0	0	0
ENSCHIG00000001036		-	0	0	0	0	0	0	0	0	0	0	0	0	0	0.02	0	0	0	0	0	0	0	0	0	0	0	0	0	0	0	0	0	0	0	0	0	0	0	0	0	0	0	0	0	0	0	0	0
ENSCHIG00000001037		-	0	0	0	0	0	0	0	0	0	0	0	0	0	0	0	0	0	0	0	0	0	0	0	0	0	0	0	0	0	0	0	0	0	0	0	0	0	0	0	0	0	0	0	0	0	0	0
ENSCHIG00000001038		-	0.08	0	0	0	0	0	0.1	0	0.22	0	0	0	0	0	0	0	0	0.41	0	0	0	0.33	0	0	0	0	0	0	0	0	0.12	0	0	0	0	0	0	0	0.26	0	0	0	0	0	0	0	0.4
ENSCHIG00000001039		-	0	0	0	0	0	0	0	0	0	0	0	0	0	0	0	0	0	0	0	0	0	0	0	0	0	0	0	0	0	0	0	0	0	0	0	0	0	0	0	0	0	0	0	0	0	0	0
ENSCHIG00000001040		-	0	0	0	0	0	0	0	0	0	0	0	0	0	0	0	0	0	0	0	0	0	0	0	0	0	0	0	0	0	0	0	0	0	0	0	0	0	0	0	0	0	0	0	0	0	0	0
ENSCHIG00000001041		-	0	0	0	0	0	0	0	0	0	0	0	0	0	0	0	0	0	0	0	0	0	0	0	0	0	0	0	0	0	0	0	0	0	0	0	0	0	0	0	0	0	0	0	0	0	0	0
ENSCHIG00000001042	5S_rRNA	5S ribosomal RNA [Source:RFAM;Acc:RF00001]	0	0	0	0	0	0	0	0	0	0	0	0	0	0	0	0	0	0	0	0	0	0	0	0	0	0	0	0	0	0	0	0	0	0	0	0	0	0	0	0	0	0	0	0	0	0	0
ENSCHIG00000001043	U6	U6 spliceosomal RNA [Source:RFAM;Acc:RF00026]	0	0	0	0	0	0	0	0	0	0	0	0	0	0	0	0	0	0	0	0	0	0	0	0	0	0	0	0	0	0	0	0	0	0	0	0	0	0	0	0	0	0	0	0	0	0	0
ENSCHIG00000001044	U6	U6 spliceosomal RNA [Source:RFAM;Acc:RF00026]	0	0	0	0	0	0	0	0	0	0	0	0	0	0	0	0	0	0	0	0	0	0	0	0	0	0	0	0	0	0	0	0	0	0	0	0	0	0	0	0	0	0	0	0	0	0	0
ENSCHIG00000001045	chi-mir-181d	chi-mir-181d [Source:miRBase;Acc:MI0030652]	0	0	0	0	0	0	0	0	0	0	0	0	0	0	0	0	0	0	0	0	0	0	0	0	0	0	0	0	0	0	0	0	0	0	0	0	0	0	0	0	0	0	0	0	0	0	0
ENSCHIG00000001046		-	0	0	0	0	0	0	0	0	0	0	0	0	0	0	0	0	0	0	0	0	0	0	0	0	0	0	0	0	0	0	0	0	0	0	0	0	0	0	0	0	0	0	0	0	0	0	0
ENSCHIG00000001047		-	0	0	0	0	0	0	0	0	0	0	0	0	0	0	0	0	0	0	0	0	0	0	0	0	0	0	0	0	0	0	0	0	0	0	0	0	0	0	0	0	0	0	0	0	0	0	0
ENSCHIG00000001048		-	0	0	0	0	0	0	0	0	0	0	0	0	0	0	0	0	0	0	0	0	0	0	0	0	0	0	0	0	0	0	0	0	0	0	0	0	0	0	0	0	0	0	0	0	0	0	0
ENSCHIG00000001049		-	0	0	0	0	0	0	0	0	0	0	0	0	0	0	0	0	0	0	0	0	0	0	0	0	0	0	0	0	0	0	0	0	0	0	0	0	0	0	0	0	0	0	0	0	0	0	0
ENSCHIG00000001050		-	0	0	0	0	0	0	0	0	0	0	0	0	0	0	0	0	0	0	0	0	0	0	0	0	0	0	0	0	0	0	0	0	0	0	0	0	0	0	0	0	0	0	0	0	0	0	0
ENSCHIG00000001051		-	0	0	0	0	0	0	0	0	0	0	0	0	0	0	0	0	0	0	0	0	0	0	0	0	0	0	0	0	0	0	0	0	0	0	0	0	0	0	0	0	0	0	0	0	0	0	0
ENSCHIG00000001052		-	0	0	0	0	0	0	0	0	0	0	0	0	0	0	0	0	0	0	0	0	0	0	0	0	0	0	0	0	0	0	0	0	0	0	0	0	0	0	0	0	0	0	0	0	0	0	0
ENSCHIG00000001053	CXCR6	C-X-C motif chemokine receptor 6 [Source:HGNC Symbol;Acc:HGNC:16647]	1	1.31	6.39	2.96	0.21	0	0.16	0.86	0.44	5.24	5.69	0.46	3.3	3.3	1.2	1.25	0.71	1.4	0.21	0	1.11	0.27	1.24	0.19	0.32	1.32	7.11	0.91	0.72	0.64	0.1	3.52	0.5	2.52	2.81	0.39	0.47	1.56	1.3	1.25	0	3.99	0	0.49	1.44	1.99	2.32
ENSCHIG00000001054		-	0	0	0	0	0	0	0	0	0	0	0	0	0	0	0	0	0	0	0	0	0	0	0	0	0	0	0	0	0	0	0	0	0	0	0	0	0	0	0	0	0	0	0	0	0	0	0
ENSCHIG00000001055		-	0	0	0	0	0	0	0	0	0	0	0	0	0	0	0	0	0	0	0	0	0	0	0	0	0	0	0	0	0	0	0	0	0	0	0	0	0	0	0	0	0	0	0	0	0	0.18	0.54
ENSCHIG00000001056		-	0	0	0	0	0	0	0	0	0	0	0	0	0	0	0	0	0	0	0	0	0	0	0	0	0	0	0	0	0	0	0	0	0	0	0	0	0	0	0	0	0	0	0	0	0	0	0
ENSCHIG00000001057		-	0	0	0	0	0	0	0	0	0	0	0	0	0	0	0	0	0	0	0	0	0	0	0	0	0	0	0	0	0	0	0	0	0	0	0	0	0	0	0	0	0	0	0	0	0	0	0
ENSCHIG00000001058	U6	U6 spliceosomal RNA [Source:RFAM;Acc:RF00026]	0	0	0	0	0	0	0	0	0	0	0	0	0	0	0	0	0	0	0	0	0	0	0	0	0	0	0	0	0	0	0	0	0	0	0	0	0	0	0	0	0	0	0	0	0	0	0
ENSCHIG00000001059		-	0	0	0	0	0	0	0	0	0	0	0	0	0	0	0	0	0	0	0	0	0	0	0	0	0	0	0	0	0	0	0	0	0	0	0	0	0	0	0	0	0	0	0	0	0	0	0
ENSCHIG00000001060		-	0	0	0	0	0	0	0	0	0	0	0	0	0.45	0	0	0	0	0	0	0	0	0	0	0	0	0	0	0	0	0	0	0	0	0	0	0	0	0	0	0	0	0	0	0	0	0	0
ENSCHIG00000001061	5S_rRNA	5S ribosomal RNA [Source:RFAM;Acc:RF00001]	0	0	0	0	0	0	0	0	0	0	0	0	0	0	0	0	0	0	0	0	0	0	0	0	0	0	0	0	0	0	0	0	0	0	0	0	0	0	0	0	0	0	0	0	0	0	0
ENSCHIG00000001062	MBOAT4	membrane bound O-acyltransferase domain containing 4 [Source:HGNC Symbol;Acc:HGNC:32311]	0	0	0	0	0	0	0	0	0	0	0	0	0	0	0	0	0	0	0	0	0	0	0	0	0	0	0	0	0	0.03	0.03	0	0	0	0	0	0	0	0	0	0	0	0	0	0	0	0
ENSCHIG00000001063		-	0	0	0	0	0	0	0	0	0	0	0	0	0	0	0	0	0	0	0	0	0.05	0	0	0	0	0	0	0	0	0	0	0	0	0	0.06	0	0	0	0	0	0	0	0.03	0	0	0	0
ENSCHIG00000001064		-	0	0	0	0	0	0	0	0	0	0	0	0	0	0	0	0	0	0	0	0	0	0	0	0	0	0	0	0	0	0	0	0	0	0	0	0	0	0	0	0	0	0	0	0	0	0	0
ENSCHIG00000001065	U6	U6 spliceosomal RNA [Source:RFAM;Acc:RF00026]	0	0	0	0	0	0	0	0	0	0	0	0	0	0	0	0	0	0	0	0	0	0	0	0	0	0	0	0	0	0	0	0	0	0	0	0	0	0	0	0	0	0	0	0	0	0	0
ENSCHIG00000001066		-	0	0	0	0	0	0	0	0	0	0	0	0	0	0	0	0	0	0	0	0	0	0	0	0	0	0	0	0	0	0	0	0	0	0	0	0	0	0	0	0	0	0	0	0	0	0	0
ENSCHIG00000001067		-	0.37	0.36	0.82	0.23	0.48	0.79	0.19	0.29	0.51	0.47	0.69	0.62	0.1	0.21	0.31	0.43	0.41	0.44	0.42	0.28	0.15	0.1	0.32	0.26	0.11	0.24	0.27	0.16	0.46	0.66	0.23	0.24	0.17	0.25	0.26	0.3	0.19	0.53	0.76	0.23	0.12	0.38	0.32	0.16	0.3	1.15	1.21
ENSCHIG00000001068		-	0	0	0	0	0	0	0	0	0	0	0	0	0	0	0	0	0	0	0	0	0	0	0	0	0	0	0	0	0	0	0	0	0	0	0	0	0	0	0	0	0	0	0	0	0	0	0
ENSCHIG00000001069		-	0	0	0	0	0	0	0	0	0	0	0	0	0	0	0	0	0	0	0	0	0	0	0	0	0	0	0	0	0	0	0	0	0	0	0	0	0	0	0	0	0	0	0	0	0	0	0
ENSCHIG00000001070	FCRL4	Fc receptor like 4 [Source:HGNC Symbol;Acc:HGNC:18507]	0	0	0	0	0	0.06	0	0	0	0	0	0	0	0	0	0	0	0	0	0	0	0	0	0	0	0	0	0	0	0	0	0	0.02	0.01	0	0	0	0	0	0	0	0	0	0	0	0	0
ENSCHIG00000001071		-	0	0	0	0	0	0	0	0	0.03	0	0	0	0	0	0	0	0	0	0	0	0	0	0	0	0	0	0	0	0	0	0	0	0	0	0	0	0	0	0	0	0	0	0	0.03	0	0	0
ENSCHIG00000001072		-	0	0	0	0	0	0	0	0	0	0	0	0	0	0	0	0	0	0	0.07	0	0	0	0	0	0	0	0	0	0	0	0	0	0	0	0	0	0.07	0	0	0	0	0	0	0	0	0	0
ENSCHIG00000001073		-	0.88	1.91	2.6	0.85	3.72	11.33	0.85	0.28	1.02	1.76	2.46	2.79	0.68	0.9	2.1	0.73	0.84	0.9	0.78	0.65	0.56	2.88	2.56	0.64	8.45	1.95	4.32	2.03	0.92	6.79	0.97	2.32	0.7	1.37	3.07	2.92	1.6	2.58	3.63	1.03	2.06	1.18	0.68	0.91	1.75	1.93	2.09
ENSCHIG00000001074	U6	U6 spliceosomal RNA [Source:RFAM;Acc:RF00026]	0	0	0	0	0	0	0	0	0	0	0	0	0	0	0	0	0	0	0	0	0	0	0	0	0	0	0	0	0	0	0	0	0	0	0	0	0	0	0	0	0	0	0	0	0	0	0
ENSCHIG00000001075		-	0	0	0	0	0	0	0	0	0	0	0	0	0	0	0	0	0	0	0	0	0	0	0	0	0	0	0	0	0	0	0	0	0	0	0	0	0	0	0	0	0	0	0	0	0	0	0
ENSCHIG00000001076		-	0	0	0.29	0	0	0	0	0	0	0	0	0.11	0	0	0	0	0	0.28	0	0	0	0	0.24	0.48	0	0	0	0.26	0	0	0	0	0	0	0	0.25	0	0	0	0	0.22	0	0	0.21	0	0	0.25
ENSCHIG00000001077	5S_rRNA	5S ribosomal RNA [Source:RFAM;Acc:RF00001]	0	0	0	0	0	0	0	0	0	0	0	0	0	0	0	0	0	0	0	0	0	0	0	0	0	0	0	0	0	0	0	0	0	0	0	0	0	0	0	0	0	0	0	0	0	0	0
ENSCHIG00000001078		-	0	0	0	0	0	0	0	0	0	0	0	0	0	0	0	0	0	0	0	0	0	0	0	0	0	0	0	0	0	0	0	0	0	0	0	0	0	0	0	0	0	0	0	0	0	0	0
ENSCHIG00000001079	MIR92A	microRNA mir-92a [Source:NCBI gene (formerly Entrezgene);Acc:104796583]	0	0	0	0	0	0	0	0	0	0	0	0	0	0	0	0	0	0	0	0	0	0	0	0	0	0	0	0	0	0	0	0	0	0	0	0	0	0	0	0	0	0	0	0	0	0	0
ENSCHIG00000001080		-	0	0	0	0	0	0	0	0	0	0	0	0	0	0	0	0	0	0	0	0	0	0	0	0	0	0	0	0	0	0	0	0	0	0	0	0	0	0	0	0	0	0	0	0	0	0	0.21
ENSCHIG00000001081	U6	U6 spliceosomal RNA [Source:RFAM;Acc:RF00026]	0	0	0	0	0	0	0	0	0	0	0	0	0	0	0	0	0	0	0	0	0	0	0	0	0	0	0	0	0	0	0	0	0	0	0	0	0	0	0	0	0	0	0	0	0	0	0
ENSCHIG00000001082	KRT5	keratin 5 [Source:HGNC Symbol;Acc:HGNC:6442]	0.24	0	0	0	0.06	0	0.07	0.21	0.05	0	0	0.09	0	0	0	0.11	0.1	0	0	0	0.07	0	0.19	0.15	0	0	0	0	0.04	0	0	0.04	0	0	0	0.05	0.05	0.18	0	0.08	0.05	0.05	0	0.03	0.28	0	0
ENSCHIG00000001083		-	0.07	3.95	0.31	0.06	0.11	0.24	0.38	0.12	0.17	0.18	0.31	0.32	0.16	0.05	0	0.1	0.09	0.51	0.22	0.13	0.06	0.16	0.1	0.19	0.08	0.22	0.18	0.34	0.07	0	8.66	0.09	0	2.82	0.11	3.46	0	0.24	0.62	0.13	0	0.27	0.06	0.16	0.07	0.1	0.39
ENSCHIG00000001084		-	0	0	0	0	0	0	0	0	0	0	0	0	0	0	0	0	0	0	0	0	0	0	0	0	0	0	0	0	0	0	0	0	0	0	0	0	0	0	0	0	0	0	0	0	0	0	0
ENSCHIG00000001085	DOCK5	dedicator of cytokinesis 5 [Source:HGNC Symbol;Acc:HGNC:23476]	0.31	0.15	0.37	0.53	0.37	0.66	0.14	0.13	0.54	0.41	0.56	0.65	0.25	0.32	0.2	0.31	0.12	0.36	0.26	0.2	0.36	0.27	0.17	0.12	0.08	0.17	0.17	0.12	0.2	0.25	0.14	0.07	0.28	0.26	0.29	0.24	0.14	0.19	0.21	0.24	0.19	0.46	0.25	0.18	0.33	0.19	0.26
ENSCHIG00000001086		-	0.39	0.13	0.18	0.3	0.28	0.06	0.06	0.22	0.3	0.19	0.74	0.48	0.62	0.17	0.48	0.43	0.16	0.79	0.15	0.17	0.17	0.3	0.03	0.31	0.39	0.14	0.44	0.05	0.32	0.07	0.63	0.42	0.39	0.25	0.56	0.61	0.67	0.13	0.6	0.5	0.2	0.18	1.01	0.67	0.11	0.59	0.98
ENSCHIG00000001087		-	1.37	0.89	0.54	0.61	13.16	0.54	0.33	0.84	0.5	0.83	0.54	0.46	3.94	0.19	1.96	0.4	0.64	0.52	0.34	0.46	0.37	0.21	0.23	0.15	0.13	0.51	3.81	2.33	7.9	1.2	0.39	0.22	0.32	0.42	0.89	0.24	7.95	0.42	0.07	0.38	0.56	1.2	0	0.19	0.66	0	0
ENSCHIG00000001088	CNR2	cannabinoid receptor 2 [Source:HGNC Symbol;Acc:HGNC:2160]	0	0.09	0	0	0.29	0.11	0.23	0	0.08	0.24	0	0	0.08	0	0	0	0	0	0	0	0	0	0.09	0.09	0	0.14	0	0	0	0	0	0	0	0	0.09	0	0	0	0.08	0	0	0	0	0	0	0.09	0.18
ENSCHIG00000001089	TSPO2	translocator protein 2 [Source:HGNC Symbol;Acc:HGNC:21256]	0	0	0	0	0	0	0	0	0	0	0	0	0	0	0	0	0	0	0	0	0	0	0	0	0	0	0	0	0	0	0	0	0	0	0	0	0	0	0	0	0	0	0	0	0	0	0
ENSCHIG00000001090		-	0	0	0	0	0	0	0	0	0	0	0	0	0	0	0	0	0	0	0	0	0	0	0	0	0	0	0	0	0	0	0	0	0	0	0	0	0	0	0	0	0	0	0	0	0	0	0
ENSCHIG00000001091	MIR1306	microRNA mir-1306 [Source:NCBI gene (formerly Entrezgene);Acc:104797239]	0	0	0	0	0	0	0	0	0	0	0	0	0	0	0	0	0	0	0	0	0	0	0	0	0	0	0	0	0	0	0	0	0	0	0	0	0	0	0	0	0	0	0	0	0	0	0
ENSCHIG00000001092	5S_rRNA	5S ribosomal RNA [Source:RFAM;Acc:RF00001]	0	0	0	0	0	0	0	0	0	0	0	0	0	0	0	0	0	0	0	0	0	0	0	0	0	0	0	0	0	0	0	0	0	0	0	0	0	0	0	0	0	0	0	0	0	0	0
ENSCHIG00000001093	U6	U6 spliceosomal RNA [Source:RFAM;Acc:RF00026]	0	0	0	0	0	0	0	0	0	0	0	0	0	0	0	0	0	0	0	0	0	0	0	0	0	0	0	0	0	0	0	0	0	0	0	0	0	0	0	0	0	0	0	0	0	0	0
ENSCHIG00000001094		-	0.05	0	0.13	0.02	0.03	0.02	0	0.02	0	0	0.1	0.02	0	0.01	0	0.02	0.02	0	0	0	0	0	0	0.06	0.04	0	0	0	0	0.04	0	0	0	0.03	0.02	0	0	0	0.05	0	0	0.12	0	0.01	0	0	0
ENSCHIG00000001095		-	0	0	0	0	0	0	0.07	0	0	0	0	0	0	0	0	0	0	0	0	0	0	0	0	0	0	0	0	0	0	0	0	0	0	0	0	0	0	0	0	0	0	0	0	0	0	0	0
ENSCHIG00000001096	U6	U6 spliceosomal RNA [Source:RFAM;Acc:RF00026]	0	0	0	0	0	0	0	0	0	0	0	0	0	0	0	0	0	0	0	0	0	0	0	0	0	0	0	0	0	0	0	0	0	0	0	0	0	0	0	0	0	0	0	0	0	0	0
ENSCHIG00000001097	CLBA1	clathrin binding box of aftiphilin containing 1 [Source:HGNC Symbol;Acc:HGNC:20126]	0.94	0.25	1.3	1.4	0.45	0.72	0.24	0.36	0.69	0.85	0.23	0.88	0.24	0.73	0.23	0.82	0.45	1.66	0.44	0.25	0.3	0.8	0.21	1.44	0.5	0.18	1.41	0.23	0.23	0.45	0.28	0.35	0.69	0.33	1.54	1.16	0.2	0.31	1.32	0.69	0.36	2.05	0.8	0.37	1.27	2.36	2.73
ENSCHIG00000001098	SNORA11G	small nucleolar RNA, H/ACA box 11G [Source:HGNC Symbol;Acc:HGNC:52190]	0	0	0	0	0	0	0	0	0	0	0	0	0	0	0	0	0	0	0	0	0	0	0	0	0	0	0	0	0	0	0	0	0	0	0	0	0	0	0	0	0	0	0	0	0	0	0
ENSCHIG00000001099		-	0	0	0	0	0	0	0	0	0	0	0	0	0	0	0	0	0	0	0	0	0	0	0	0	0	0	0	0	0	0	0	0	0	0	0	0	0	0	0	0	0	0	0	0	0	0	0
ENSCHIG00000001100		-	0	0	0	0	0	0	0	0	0	0	0	0	0	0	0	0	0	0	0	0	0	0	0	0	0	0	0	0	0	0	0	0	0	0	0	0	0	0	0	0	0	0	0	0	0	0	0
ENSCHIG00000001101		-	0	0	0	0	0	0	0	0	0	0	0	0	0	0	0	0	0	0	0	0	0	0	0	0	0	0	0	0	0	0	0	0	0	0	0	0	0	0	0	0	0	0	0	0	0	0	0
ENSCHIG00000001102		-	0.42	0.16	0.27	0.15	0.14	0.4	0.01	0.07	0.91	0.28	0.09	0.44	0.06	0.14	0.12	0.23	0	0.39	0.24	0.38	0.09	0.22	0.01	0.36	0.1	0	0.31	0	0.24	0.16	0	0.52	0.32	0.12	0.11	0.07	0.04	0	0.18	0.14	0.25	0.29	0	0.12	0.28	0.12	0.88
ENSCHIG00000001103	PCDHB4	protocadherin beta 4 [Source:HGNC Symbol;Acc:HGNC:8689]	0.01	0	0.07	0.04	0.16	0	0.06	0.07	0.34	0.01	0.21	0.08	0.03	0	0	0.03	0	0.17	0	0.04	0	0	0	0.16	0.12	0.14	0	0.19	0.02	0.24	0	0	0.19	0	0.03	0.1	0	0.16	0.12	0.11	0	0.12	0	0	0.09	0	0
ENSCHIG00000001104		-	0	0	0	0	0	0	0	0	0	0	0	0	0	0	0	0	0	0	0	0	0	0	0	0	0	0	0	0	0	0	0	0	0	0	0	0	0	0	0	0	0	0	0	0	0	0	0
ENSCHIG00000001105		-	0	0	0	0.1	0	0	0	0	0	0	0	0	0	0	0	0	0	0	0	0	0	0	0	0	0	0	0	0	0	0	0	0	0	0	0	0	0	0	0	0	0.09	0	0.09	0	0	0	0
ENSCHIG00000001106		-	0	0	0	0	0	0	0	0	0	0	0	0	0	0	0	0	0	0	0	0	0	0	0	0	0	0	0	0	0	0	0	0	0	0	0	0	0	0	0	0	0	0	0	0	0	0	0
ENSCHIG00000001107		-	0	0.51	0	0	0	0	0	0	0	0	0.52	0	0	0	0	0	0	0	0	0	0	0	0	0	0	0	0	0	0.53	0.57	0	0	0	0	0	0	0	0.39	0	0	0	0	0	0	0	0	0
ENSCHIG00000001108	U6	U6 spliceosomal RNA [Source:RFAM;Acc:RF00026]	0	0	0	0	0	0	0	0	0	0	0	0	0	0	0	0	0	0	0	0	0	0	0	0	0	0	0	0	0	0	0	0	0	0	0	0	0	0	0	0	0	0	0	0	0	0	0
ENSCHIG00000001109	EFHD1	EF-hand domain family member D1 [Source:HGNC Symbol;Acc:HGNC:29556]	8.13	4.9	7.77	8.34	7.1	12.02	4.7	5.15	8.14	9.34	8.56	11.54	4.97	6.71	3.63	7.65	5.87	8.7	5.65	4.9	5.03	4.92	3.57	6.94	5.72	4.58	6.33	6.98	5.1	8.56	3.8	4.91	5.38	5.35	7.76	7.14	4.4	5.05	5.28	6.27	5.02	6.64	6.74	6.05	4.52	6.64	6.08
ENSCHIG00000001110	U6	U6 spliceosomal RNA [Source:RFAM;Acc:RF00026]	0	0	0	0	0	0	0	0	0	0	0	0	0	0	0	0	0	0	0	0	0	0	0	0	0	0	0	0	0	0	0	0	0	0	0	0	0	0	0	0	0	0	0	0	0	0	0
ENSCHIG00000001111	5S_rRNA	5S ribosomal RNA [Source:RFAM;Acc:RF00001]	0	0	0	0	0	0	0	0	0	0	0	0	0	0	0	0	0	0	0	0	0	0	0	0	0	0	0	0	0	0	0	0	0	0	0	0	0	0	0	0	0	0	0	0	0	0	0
ENSCHIG00000001112	MIR1296	microRNA mir-1296 [Source:NCBI gene (formerly Entrezgene);Acc:104795722]	0	0	0	0	0	0	0	0	0	0	0	0	0	0	0	0	0	0	0	0	0	0	0	0	0	0	0	0	0	0	0	0	0	0	0	0	0	0	0	0	0	0	0	0	0	0	0
ENSCHIG00000001113		-	0	0	0	0	0	0	0	0	0	0	0	0	0	0	0	0.04	0	0	0	0	0	0	0	0	0	0.06	0	0	0	0.04	0	0	0	0	0	0.04	0	0.13	0.04	0	0	0.04	0	0	0	0.09	0.25
ENSCHIG00000001114		-	0	0	0	0	0	0	0	0	0	0	0	0	0	0	0	0	0	0	0	0	0	0	0	0	0	0	0	0	0	0	0	0	0	0	0	0	0	0	0	0	0	0	0	0	0	0	0
ENSCHIG00000001115		-	0	0	0	0	0	0	0	0	0	0	0	0	0	0	0	0	0	0	0	0	0	0	0	0	0	0	0	0	0	0	0	0	0	0	0	0	0	0	0	0	0	0	0	0	0	0	0
ENSCHIG00000001116		-	0	0	0	0	0	0	0	0	29.3	0	0	0	0	0	0	0	0	0	0	0	0	0	0	0	0	0	0	0	0	0	0	0	0	0	0	0	0	0	0	0	0	0	0	0	0	0	0
ENSCHIG00000001117		-	0	0	0	0	0	0	0	0	0	0	0	0	0	0	0	0	0	0	0	0	0	0	0	0	0	0	0	0	0	0	0	0	0	0	0	0	0	0	0	0	0	0	0	0	0	0	0
ENSCHIG00000001118	TMEM108	transmembrane protein 108 [Source:HGNC Symbol;Acc:HGNC:28451]	0.12	0.09	0.04	0.23	0.11	0.09	0.07	0.1	0.11	0	0.04	0.1	0.02	0.05	0.11	0.14	0.09	0.2	0.02	0.18	0.03	0.12	0.11	0.11	0.33	0.04	0.03	0.02	0.02	0.22	0	0.05	0.1	0.14	0.05	0.18	0.1	0.15	0	0.05	0.11	0.03	0.14	0.17	0.26	0.25	0.31
ENSCHIG00000001119		-	0	0	0	0	0	0	0	0	0	0	0	0	0	0	0	0	0	0	0	0	0	0	0	0	0	0	0	0	0	0	0	0	0	0	0	0	0	0	0	0	0	0	0	0	0	0	0
ENSCHIG00000001120		-	0	0	0.08	0	0	0	0	0	0	0	0	0	0.02	0	0.07	0	0	0	0	0	0	0	0	0	0	0	0	0	0	0.11	0	0	0	0	0	0	0	0	0	0	0	0.13	0	0	0	0	0
ENSCHIG00000001121		-	0.19	0	0	0	0	0	0	0	0	0	0	0	0	0	0	0	0	0	0	0	0	0	0	0	0	0	0	0	0	0	0	0	0	0	0	0	0	0	0.23	0	0	0	0	0	0	0	0
ENSCHIG00000001122		-	0	0	0	0	0	0	0	0	0	0	0	0	0	0	0	0	0	0.19	0	0	0	0	0	0	0	0	0	0	0	0	0	0	0	0	0	0	0	0	0.15	0	0	0	0	0	0	0.17	0.34
ENSCHIG00000001123	5S_rRNA	5S ribosomal RNA [Source:RFAM;Acc:RF00001]	0	0	0	0	0	0	0	0	0	0	0	0	0	0	0	0	0	0	0	0	0	0	0	0	0	0	0	0	0	0	0	0	0	0	0	0	0	0	0	0	0	0	0	0	0	0	0
ENSCHIG00000001124	MIR328	microRNA mir-328 [Source:NCBI gene (formerly Entrezgene);Acc:104797265]	0	0	0	0	0	0	0	0	0	0	0	0	0	0	0	0	0	0	0	0	0	0	0	0	0	0	0	0	0	0	0	0	0	0	0	0	0	0	0	0	0	0	0	0	0	0	0
ENSCHIG00000001125	U6	U6 spliceosomal RNA [Source:RFAM;Acc:RF00026]	0	0	0	0	0	0	0	0	0	0	0	0	0	0	0	0	0	0	0	0	0	0	0	0	0	0	0	0	0	0	0	0	0	0	0	0	0	0	0	0	0	0	0	0	0	0	0
ENSCHIG00000001126	U6	U6 spliceosomal RNA [Source:RFAM;Acc:RF00026]	0	0	0	0	0	0	0	0	0	0	0	0	0	0	0	0	0	0	0	0	0	0	0	0	0	0	0	0	0	0	0	0	0	0	0	0	0	0	0	0	0	0	0	0	0	0	0
ENSCHIG00000001127		-	0	0	0	0	0	0	0	0	0	0	0	0	0	0	0	0	0	0	0	0	0	0	0	0	0	0	0	0	0	0	0	0	0	0	0	0	0	0	0	0	0	0	0	0	0	0	0
ENSCHIG00000001128		-	0	0	0	0	0	0	0	0	0	0	0	0	0	0	0	0	0	0	0	0	0	0	0	0	0	0	0	0	0	0	0	0	0	0	0	0	0	0	0	0	0	0	0	0	0	0	0
ENSCHIG00000001129		-	0	0	0	0	0	0	0	0	0	0	0	0	0	0	0	0	0	0	0	0	0	0	0	0	0	0	0	0	0	0	0	0	0	0	0	0	0	0	0	0	0	0	0	0	0	0	0
ENSCHIG00000001130		-	0	0	0.11	0.07	0.13	0.41	0.03	0.08	0.11	0.02	0.25	0.22	0	0.04	0.05	0.13	0.08	0.19	0	0.16	0.04	0	0.12	0.12	0.03	0.05	0.04	0.04	0.14	0.04	0	0.04	0.13	0.04	0.13	0.13	0.12	0.11	0.08	0	0.17	0.04	0.12	0.03	0.05	0.17	0.1
ENSCHIG00000001131		-	0	0	0	0	0	0	0	0	0	0	0	0	0	0	0	0	0	0	0	0	0	0	0	0	0	0	0	0	0	0	0	0	0	0	0	0	0	0	0	0	0	0	0	0	0	0.08	0
ENSCHIG00000001132		-	0	0	0	0	0	0	0	0	0	0	0	0	0	0	0	0	0	0	0	0	0	0	0	0	0	0	0	0	0	0	0	0	0	0	0.01	0	0	0	0	0	0	0	0	0	0	0	0
ENSCHIG00000001133	ARHGEF17	Rho guanine nucleotide exchange factor 17 [Source:HGNC Symbol;Acc:HGNC:21726]	2.51	2.64	2.7	2.12	3.14	4.16	2.58	2.1	4.52	1.61	2.14	5.76	2.1	2.47	2.06	3.22	2.74	1.4	1.88	1.92	2.31	2.2	2.88	3.32	2.35	2.01	2.45	3.09	2.6	3.13	2.71	2.59	3.5	2.29	4.8	5.74	3.63	3.24	3.12	3.16	3.48	2.33	3.54	3.42	4.21	3.37	6.87
ENSCHIG00000001134		-	0	0	0	0	0	0	0	0	0	0	0	0	0	0	0	0	0	0	0	0	0	0	0	0	0	0	0	0	0	0	0	0	0	0	0	0	0	0	0	0	0	0	0	0	0	0	0
ENSCHIG00000001135	LELP1	late cornified envelope like proline rich 1 [Source:HGNC Symbol;Acc:HGNC:32046]	1.15	0	0	0	0	0	0	0	1.55	0	0	0	0	0.37	1.07	0	0.45	0.54	0	0	0	0.21	2.81	0.23	0	0	0	0	0.76	0	0	0	0	0	0.49	0	0	5.46	10.63	0	0	1.72	0	0	8.19	33.09	47.27
ENSCHIG00000001136		-	0	0	0	0	0	0	0	0	0	0	0	0	0	0	0	0	0	0	0	0	0	0	0	0	0	0	0	0	0	0	0	0	0	0	0	0	0	0	0	0	0	0.12	0	0	0	0	0
ENSCHIG00000001137	chi-mir-211	chi-mir-211 [Source:miRBase;Acc:MI0030688]	0	0	0	0	0	0	0	0	0	0	0	0	0	0	0	0	0	0	0	0	0	0	0	0	0	0	0	0	0	0	0	0	0	0	0	0	0	0	0	0	0	0	0	0	0	0	0
ENSCHIG00000001138	RAB7A	RAB7A, member RAS onco family [Source:NCBI gene (formerly Entrezgene);Acc:102168869]	233.07	178.24	244.21	262.25	175.82	308.5	161.41	222.52	201.47	162.65	193.01	284.89	184.79	180.7	159.02	223.89	146	285.02	186.72	163.13	173.4	189.8	183.79	207.22	184.82	192.25	252.18	201.16	169.22	231.37	162.56	181	163.33	192.17	215.87	283.73	185.48	197.28	160.28	222.45	188.39	243.11	149.98	178.99	171.94	219.63	214.91
ENSCHIG00000001139		-	0	0	0	0	0	0	0	0	0	0	0	0	0	0	0	0	0	0	0	0	0	0	0	0	0	0	0	0	0	0	0	0	0	0	0	0	0	0	0	0	0	0	0	0	0	0	0.31
ENSCHIG00000001140	5S_rRNA	5S ribosomal RNA [Source:RFAM;Acc:RF00001]	0	0	0	0	0	0	0	0	0	70.55	0	0	0	0	0	0	0	0	0	0	0	0	0	0	0	0	0	0	0	0	0	0	0	0	0	0	0	0	0	0	0	0	0	0	0	0	0
ENSCHIG00000001141	U6	U6 spliceosomal RNA [Source:RFAM;Acc:RF00026]	0	0	0	0	0	0	0	0	0	0	0	0	0	0	0	0	0	0	0	0	0	0	0	0	0	0	0	0	0	0	0	0	0	0	0	0	0	0	0	0	0	0	0	0	0	0	0
ENSCHIG00000001142	U6	U6 spliceosomal RNA [Source:RFAM;Acc:RF00026]	0	0	0	0	0	0	0	0	0	0	0	0	0	0	0	0	0	0	0	0	0	0	0	0	0	0	0	0	0	0	0	0	0	0	0	0	0	0	0	0	0	0	0	0	0	0	0
ENSCHIG00000001143		-	0	0	0	0.12	0	0	0	0	0	0	0	0	0	0	0	0	0	0	0	0	0	0	0	0	0	0	0	0	0	0	0	0	0	0	0	0	0	0	0	0	0	0	0	0	0	0	0
ENSCHIG00000001144	ME2	malic enzyme 2 [Source:HGNC Symbol;Acc:HGNC:6984]	3.56	9.34	8.26	9.95	12.63	4.36	8.71	6.82	8.35	12.43	7.86	9.98	9.65	6.09	15.51	15.91	8.02	5.39	11.42	10.03	9.19	49.87	17.02	9.92	13.41	9.79	14.41	17.14	8.35	10.1	12.98	9.84	23.07	11.74	5.63	8.51	15.45	14.11	26.88	22.77	13.19	7.41	13.2	10.68	17.66	48.95	16.55
ENSCHIG00000001145		-	0.14	0.04	0	0.2	0.11	0.26	0	0	0.08	0.09	0.52	1.1	0	0.03	0.16	0.21	0	0.11	0	0.2	0	0	0.41	0.1	0	0.04	0.04	0.11	0.44	0.53	0.14	0.29	0	0.29	0.43	0.09	0.2	0.12	0.08	0	0.46	0.21	0.1	0	0.05	0.27	0.13
ENSCHIG00000001146		-	0	0	0	0	0	0	0	0	0	0	0	0	0	0	0	0	0	0	0	0	0	0	0	0	0	0	0	0	0	0	0	0	0	0	0	0	0	0	0	0	0	0	0	0	0	0	0
ENSCHIG00000001147		-	17.14	18.05	16.7	14.57	18.9	24.89	22.65	11.57	19.75	20.53	19.17	19.33	13.81	16.44	12.7	12.93	14.71	18.46	14.87	9.97	17.63	10.06	8.55	9.3	8.49	14.62	15.54	12.76	16.07	23.97	15.75	14.01	11.21	11.71	8.78	14.49	13.17	15.96	15.29	11.72	15.04	15.99	16.79	15.44	10.25	12.28	8.67
ENSCHIG00000001148	SFN	stratifin [Source:HGNC Symbol;Acc:HGNC:10773]	0	0	0	0	0	0	0	0.15	0.14	0	0	0	0	0	0	0	0	0.5	0	0	0	0.14	0	0	0	0	0	0	0	0	0	0	0	0	0	0	0	0	0	0	0	0.31	0	0	0	0	0
ENSCHIG00000001149		-	0	0	0	0	0	0	0	0	0	0	0	0	0	0	0	0	0	0	0	0	0	0	0	0	0	0	0	0	0	0	0	0	0	0	0	0	0	0	0	0	0	0	0	0	0	0.05	0
ENSCHIG00000001150	HNF4G	hepatocyte nuclear factor 4 gamma [Source:HGNC Symbol;Acc:HGNC:5026]	0	0	0.02	0	0	0.03	0	0	0	0.04	0.02	0	0	0	0	0.04	0	0.02	0	0.02	0	0	0	0	0	0	0	0	0.02	0	0	0	0	0	0	0	0.04	0	0	0	0	0	0	0.07	0	0	0
ENSCHIG00000001151		-	0	0	0.43	0	0	0	0	0	0	0	0.21	0	0	0	0.12	0	0	0	0	0	0	0	0	0	0	0	0	0	0	0	0	0	0	0	0	0	0	0	0	0	0	0	0	0	0	0	0.37
ENSCHIG00000001152		-	0	0	0	0	0	0	0	0	0	0	0	0	0	0	0	0	0	0	0	0	0	0	0	0.1	0	0	0	0	0	0	0	0	0	0	0	0	0	0	0	0	0	0	0	0	0	0	0
ENSCHIG00000001153		-	0	0	0	0	0	0	0	0	0	0	0	0	0	0	0	0	0	0	0	0	0	0	0	0	0	0	0	0	0	0	0	0	0	0	0	0	0	0	0	0	0	0	0	0	0	0	0
ENSCHIG00000001154	TMBIM6	transmembrane BAX inhibitor motif containing 6 [Source:HGNC Symbol;Acc:HGNC:11723]	98.87	101.05	99.03	111.5	91.54	134.36	74.5	102.22	84.1	78.82	107.14	111.31	73.37	87.6	59.78	116.45	57.84	113.25	71.46	78.28	69.29	62.08	65.66	77.24	63.45	100.69	81.96	91.82	98.22	109.29	71.42	63.08	66.03	68.09	92.11	76.46	65.4	75.54	49.62	87.95	70.24	109.68	83.58	97.39	59.47	77.59	70.46
ENSCHIG00000001155		-	0	0	0	0	0	0	0	0	0	0	0	0	0	0	0	0	0	0	0	0	0	0	0	0	0	0	0	0	0	0	0	0	0	0	0	0	0	0	0	0	0	0	0	0	0	0	0
ENSCHIG00000001156		-	0.08	0.04	0.26	0.03	0.05	0.19	0.05	0.11	0.1	0.11	0.08	0.2	0.01	0.14	0.06	0.13	0.19	0.07	0.07	0.07	0.03	0.01	0.29	0.08	0.05	0.04	0.18	0.06	0.04	0.09	0.07	0.01	0.06	0.08	0.03	0.04	0.03	0.11	0.09	0	0.09	0.04	0.1	0.02	0.26	0.04	0.05
ENSCHIG00000001157	U6	U6 spliceosomal RNA [Source:RFAM;Acc:RF00026]	0	0	0	0	0	0	0	0	0	0	0	0	0	0	0	0	0	0	0	0	0	0	0	0	0	0	0	0	0	0	0	0	0	0	0	0	0	0	0	0	0	0	0	0	0	0	0
ENSCHIG00000001158	MIR885	microRNA 885 [Source:HGNC Symbol;Acc:HGNC:33659]	0	0	0	0	0	0	0	0	0	0	0	0	0	0	0	0	0	0	0	0	0	0	0	0	0	0	0	0	0	0	0	0	0	0	0	0	0	0	0	0	0	0	0	0	0	0	0
ENSCHIG00000001159	5S_rRNA	5S ribosomal RNA [Source:RFAM;Acc:RF00001]	0	0	0	0	0	0	0	0	0	0	0	0	0	0	0	0	0	0	0	0	0	0	0	0	0	0	0	0	0	0	0	0	0	0	0	0	0	0	0	0	0	0	0	0	0	0	0
ENSCHIG00000001160	U6	U6 spliceosomal RNA [Source:RFAM;Acc:RF00026]	0	0	0	0	0	0	0	0	0	0	0	0	0	0	0	0	0	0	0	0	0	0	0	0	0	0	0	0	0	0	0	0	0	0	0	0	0	0	0	0	0	0	0	0	0	0	0
ENSCHIG00000001161		-	0.05	0	0	0.07	0	0	0	0.07	0.13	0	0.08	0	0	0	0	0.16	0	0.24	0.08	0	0.14	0	0.07	0	0.21	0	0.07	0	0.08	0	0	0	0.27	0	0.08	0	0.14	0	0	0	0	0.38	0	0	0	0	0.07
ENSCHIG00000001162		-	0	0	0	0	0	0	0	0	0	0	0	0	0	0	0	0	0	0	0	0	0	0	0	0	0	0	0	0	0	0	0	0	0	0	0	0	0	0	0	0	0	0	0	0	0	0	0
ENSCHIG00000001163		-	0	0	0	23.9	0	38.19	0	0	0	0	71.65	0	0	0	0	0	0	0	0	36.09	0	0	25.56	0	0	0	12.34	0	0	42.91	0	0	0	0	0	0	0	0	36.05	0	0	0	0	0	0	0	0
ENSCHIG00000001164		-	0	0	0	0	0	0	0	0	0	0	0	0	0.09	0	0	0	0	0.34	0	0	0	0	0	0	0	0	0	0	0	0	0	0	0	0	0	0	0	0	0	0	0	0	0	0	0	0	0
ENSCHIG00000001165	SLC38A1	solute carrier family 38 member 1 [Source:HGNC Symbol;Acc:HGNC:13447]	1.04	0.79	2.87	1.7	1.42	3.08	0.94	0.6	1.74	2.67	1.96	1.26	0.9	0.51	2.86	0.88	0.68	3.93	0.64	0.49	0.4	0.85	0.73	0.44	0.58	0.81	1.18	1.1	1.01	2.8	0.9	0.46	0.87	0.47	1.6	0.96	1.16	0.58	0.87	0.44	0.48	1.17	0.52	0.28	0.65	0.99	0.42
ENSCHIG00000001166		-	0	0	0	0	0	0	0	0	0	0	0	0	0	0	0	0	0	0	0	0	0	0	0	0	0	0	0	0	0	0	0	0	0	0	0	0	0	0	0	0	0	0	0	0	0	0	0
ENSCHIG00000001167		-	0	0	0	0	0	0	0	0	0	0	0	0	0	0	0	0	0	0	0	0	0	0	0	0	0	0	0	0	0	0	0	0	0	0	0	0	0	0	0	0	0	0	0	0	0	0	0.11
ENSCHIG00000001168		-	0	0	0	0	0	0	0	0	0	0	0	0	0	0	0	0	0	0	0	0	0	0	0	0	0	0	0	0	0	0	0	0	0	0	0	0	0	0	0	0	0	0	0	0	0	0	0
ENSCHIG00000001169		-	0	0	0	0	0	0	0	0	0	0	0	0	0	0	0	0	0	0	0	0	0	0	0	0	0	0	0	0	0	0	0	0	0	0	0	0	0	0	0	0	0	0	0	0	0	0	0
ENSCHIG00000001170		-	0	0	0	0	0	0	0	0	0	0	0	0	0	0	0	0	0	0	0	0	0	0	0	0	0	0	0	0	0	0	0	0	0	0	0	0	0	0	0	0	0	0	0	0	0	0	0
ENSCHIG00000001171	TDO2	tryptophan 2,3-dioxygenase [Source:HGNC Symbol;Acc:HGNC:11708]	0	0	0	0	0	0	0	0	0	0	0	0	0	0	0	0	0	0	0	0	0	0	0	0	0	0	0	0	0	0	0	0	0	0	0	0	0	0	0	0	0	0	0	0	0	0	0
ENSCHIG00000001172		-	0	0.08	0.03	0	0.18	0.03	0.06	0	0	0.02	0.06	0	0.05	0.19	0.06	0	0	0	0	0	0.03	0	0	0	0.07	0.02	0	0	0.06	0	0.37	0	0.03	0.02	0	0	0	0.49	0.05	0.56	0.02	0	0.17	0	0	0	0.13
ENSCHIG00000001173		-	1.08	0.42	0.83	0.61	0.72	0.75	0.75	0.52	0.67	0.48	0.96	2.64	0.74	0.71	0.19	0.93	0.99	0.17	0.83	1.24	0.5	1.51	0.62	1.28	2.78	0.23	1.9	1.49	0.82	0.47	1.16	0.58	0.95	1.62	1.91	1.96	0.6	1.58	0.66	1.49	1.33	1.26	2.41	2.06	0.56	2.33	1.49
ENSCHIG00000001174		-	0	0	0	0	0	0	0	0	0	0	0	0	0	0	0	0	0	0	0	0	0	0	0	0	0	0	0	0	0	0	0	0	0	0	0	0	0	0	0	0	0	0	0	0	0	0	0.17
ENSCHIG00000001175		-	0.01	0	0.05	0	0.05	0.1	0	0.02	0	0	0	0.1	0	0	0.12	0	0	0	0	0	0	0.03	0.03	0	0	0	0	0	0	0	0.03	0.02	0.02	0	0.08	0	0	0.04	0.04	0	0.03	0	0	0	0	0.18	0.16
ENSCHIG00000001176	5S_rRNA	5S ribosomal RNA [Source:RFAM;Acc:RF00001]	0	0	0	0	0	0	0	0	0	0	0	0	0	0	0	0	0	0	0	0	0	0	0	0	0	0	0	0	0	0	0	0	0	0	0	0	0	0	0	0	0	0	0	0	0	0	0
ENSCHIG00000001177	U6	U6 spliceosomal RNA [Source:RFAM;Acc:RF00026]	0	0	0	0	0	0	0	0	0	0	0	0	0	0	0	0	0	0	0	0	0	0	0	0	0	0	0	0	0	0	0	0	0	0	0	0	0	0	0	0	0	0	0	0	0	0	0
ENSCHIG00000001178	MIRLET7A2	microRNA let-7a-2 [Source:HGNC Symbol;Acc:HGNC:31477]	0	0	0	0	0	0	0	0	0	0	0	0	0	0	0	0	0	0	0	0	0	0	0	0	0	0	0	0	0	0	0	0	0	0	0	0	0	0	0	0	0	0	0	0	0	0	0
ENSCHIG00000001179	U6	U6 spliceosomal RNA [Source:RFAM;Acc:RF00026]	0	0	0	0	0	0	0	0	0	0	0	0	0	0	0	0	0	0	0	0	0	0	0	0	0	0	0	0	0	0	0	0	0	0	0	0	0	0	0	0	0	0	0	0	0	0	0
ENSCHIG00000001180		-	0	0	0	0	0	0	0	0	0	0	0	0	0	0	0	0	0	0	0	0	0	0	0	0	0	0	0	0	0	0	0	0	0	0	0	0	0	0	0	0	0	0	0	0	0	0	0
ENSCHIG00000001181		-	0	0	0	0	0	0	0	0	0	0	0	0	0	0	0	0	0	0	0	0	0	0	0	0	0	0	0	0	0	0	0	0	0	0	0	0	0	0	0	0	0	0	0	0	0	0	0
ENSCHIG00000001182		-	0	0	0	0	0	0	0	0	0	0	0	0	0	0	0	0	0	0	0	0	0	0	0	0	0	0	0	0	0	0	0	0	0	0	0	0	0	0	0.07	0	0	0	0	0	0	0.16	0
ENSCHIG00000001183		-	0	0	0	0.05	0	0	0	0	0.05	0.05	0.06	0	0	0	0	0.05	0	0.12	0.07	0	0.05	0	0	0	0	0.04	0	0	0	0	0	0.05	0	0	0	0	0	0	0	0	0	0	0	0	0	0	0.05
ENSCHIG00000001184		-	0	0	0	0	0.07	0	0	0	0	0.04	0.04	0.04	0	0	0	0	0	0.02	0.02	0	0	0	0.03	0	0	0	0	0	0	0	0	0	0	0	0	0	0	0.03	0	0.09	0	0	0	0	0.02	0	0.02
ENSCHIG00000001185		-	0	0	0	0	0	0	0	0	0	0	0	0	0	0	0	0	0	0	0	0	0	0	0	0	0	0	0	0	0	0	0	0	0	0	0	0	0	0	0	0	0	0	0	0	0	0	0
ENSCHIG00000001186		-	0	0	0	0	0	0	0	0	0	0.09	0	0	0.09	0	0	0	0	0	0	0	0	0	0	0	0	0	0	0	0	0	0.1	0	0	0	0	0	0	0.09	0	0	0	0	0	0	0	0	0
ENSCHIG00000001187		-	0.29	0.05	0	0	0	0	0	0.26	0.37	0	0	0.18	0	0.52	0.4	0	0.81	0	0	0	0	0.34	0.24	0	0.32	0.18	0	0	0	0	0	0	0.47	0	0	0.48	0.49	0.79	0	0	0.54	0	0.24	0.08	0.51	0.4	0.49
ENSCHIG00000001188		-	0	0.06	0.07	0.11	0	0.44	0	0.12	0	0	0.21	0.14	0.16	0	0	0	0	0.26	0.13	0	0	0	0	0	0	0	0.06	0.12	0.13	0.2	0	0	0.19	0	0.06	0.06	0	0	0	0.12	0.1	0.06	0	0	0	0	0
ENSCHIG00000001189		-	0	0	0	0	0	0	0	0	0	0	0	0	0	0	0	0	0	0	0	0	0	0	0	0	0	0	0	0	0	0	0	0	0	0	0	0	0	0	0	0	0	0	0	0	0	0	0
ENSCHIG00000001190		-	0	0	0	0	0	0	0	0	0	0	0	0	0	0	0	0	0	0	0	0	0	0	0	0	0.06	0	0	0	0	0	0	0	0	0	0	0	0	0	0	0	0	0	0	0	0	0	0
ENSCHIG00000001191		-	0	1.05	0.27	0	0.13	0	0.2	0	0	0.48	0	0	0.22	0	0	0	0	0.63	0	1.16	0	0	0	0.93	0	0.28	0.11	0.12	0	0	0.12	1.02	0	0.1	0	0	1.39	0.42	0.31	0	0	0.12	0	0	0	0.41	0.23
ENSCHIG00000001192	5S_rRNA	5S ribosomal RNA [Source:RFAM;Acc:RF00001]	0	0	0	0	0	0	0	0	0	0	0	0	0	0	0	0	0	0	0	0	0	0	0	0	0	0	0	0	0	0	0	0	0	0	0	0	0	0	0	0	0	0	0	0	0	0	0
ENSCHIG00000001193	U6	U6 spliceosomal RNA [Source:RFAM;Acc:RF00026]	0	0	0	0	0	0	0	0	0	0	0	0	0	0	0	0	0	0	0	0	0	0	0	0	0	0	0	0	0	0	0	0	0	0	0	0	0	0	0	0	0	0	0	0	0	0	0
ENSCHIG00000001194		-	0	0.03	0.04	0.02	0	0.11	0	0	0.05	0.16	0.03	0.2	0.12	0.08	0	0	0.03	0.03	0.06	0	0.03	0.14	0	0	0	0	0	0.09	0.03	0	0	0	0	0	0.03	0	0	0.03	0	0	0.05	0	0.03	0	0	0.09	0
ENSCHIG00000001195		-	0	0	0	0	0	0	0	0	0	0	0	0	0	0	0	0	0	0	0	0	0	0	0	0	0	0	0	0	0	0	0	0	0	0	0	0	0	0	0	0	0	0	0	0	0	0	0
ENSCHIG00000001196		-	0	0	0	0	0	0	0	0	0	0	0	0	0	0	0	0	0	0	0	0	0	0	0	0	0	0	0	0	0	0	0	0	0	0	0	0	0	0	0	0	0	0	0	0	0	0	0
ENSCHIG00000001197		-	0	0	0	0	0	0	0	0	0	0	0	0	0	0	0	0	0	0	0	0	0	0	0	0	0	0	0	0	0	0	0	0	0	0	0	0	0	0	0	0	0	0	0	0	0	0	0
ENSCHIG00000001198		-	0	0	0	0	0	0	0	0	0	0	0	0	0	0	0	0	0	0	0	0	0	0	0	0	0	0	12.34	0	0	0	0	0	0	0	0	0	0	0	0	0	0	0	0	0	0	0	0
ENSCHIG00000001199	U6	U6 spliceosomal RNA [Source:RFAM;Acc:RF00026]	0	0	0	0	0	0	0	0	0	0	0	0	0	0	0	0	0	0	0	0	0	0	0	0	0	0	0	0	0	0	0	0	0	0	0	0	0	0	0	0	0	0	0	0	0	0	0
ENSCHIG00000001200	NFKBIL1	NFKB inhibitor like 1 [Source:HGNC Symbol;Acc:HGNC:7800]	18.45	15.79	17.76	15.19	15.84	14.42	12.69	16.17	17.28	11.89	9.43	14.76	12.74	14.42	12.86	17.23	10.1	20.33	14.02	15.91	18.94	23	16.23	15.48	14.56	17.8	23.41	15.16	14.34	16.61	11.84	12.79	19.35	11.67	9.41	18.84	13.27	12.99	16.34	10.38	12.88	20.74	11.15	17.87	13.5	20	13.95
ENSCHIG00000001201		-	0	0	0	0	0	0	0	0	0	0	0	0	0	0	0	0	0	0	0	0	0	0	0	0	0	0	0	0	0	0	0	0	0	0	0	0	0	0	0	0	0	0	0	0	0	0	0
ENSCHIG00000001202		-	0	0	0	0	0	0	0	0	0	0	0	0	0	0	0	0	0	0	0	0	0	0	0	0	0	0	0	0	0	0	0	0	0	0	0	0	0	0	0	0	0	0	0	0	0	0	0
ENSCHIG00000001203		-	0	0	0	0	0	0	0	0	0	0	0	0	0	0	0	0	0	0	0	0	0	0	0	0	0	0	0	0	0	0	0	0	0	0	0	0	0	0	0	0	0	0	0	0	0	0	0
ENSCHIG00000001204		-	0	0.35	0	2.18	0.8	0.82	0.12	0	1.87	0.35	0.65	0.4	0	0	0.38	0	0.23	0.27	0	0.8	0	0	0	0	0	1.08	0.25	0	0.76	0	0.72	0	0.73	0	0.33	0	1.11	0.31	0	0.88	0.33	0	0.44	0	0	0.82	0
ENSCHIG00000001205	PAAF1	proteasomal ATPase associated factor 1 [Source:HGNC Symbol;Acc:HGNC:25687]	3.61	2.4	5.42	4.27	2.51	4.18	3.07	1.99	2.6	3.37	3.1	5.89	1.38	1.34	2.14	3.55	2.93	5.38	2.74	2.15	1.54	2.37	1.4	2.5	2.33	1.6	4.13	2.93	2.04	3.73	1.98	1.35	2.33	1.7	3.14	3.91	1.39	2.13	2.16	1.48	2.16	3.16	2.22	2.27	1.4	3.17	2.3
ENSCHIG00000001206		-	0	0	0	0	0	0	0	0	0	0	0	0	0	0	0	0	0	0	0	0	0	0	0	0	0	0	0	0	0	0	0	0	0	0	0	0	0	0	0	0	0	0	0	0	0	0	0
ENSCHIG00000001207		-	0	0	0	0	0	0	0	0	0	0	0	0	0	0	0	0	0	0	0	0	0	0	0	0	0	0	0	0	0	0	0	0	0	0	0	0	0	0	0	0	0	0	0	0	0	0	0
ENSCHIG00000001208	CCDC136	coiled-coil domain containing 136 [Source:HGNC Symbol;Acc:HGNC:22225]	0.4	0.15	0.22	0.12	0.27	0.09	0.3	0.36	1.16	0.3	0.48	0.14	0.31	0.14	0.45	0.39	0.2	0.42	0.19	0.14	0.28	0.43	1.14	0.23	0.26	0.2	0.19	0.25	0.38	0.09	0.22	0.21	0.13	0.15	0.77	0.08	0.07	1.52	2.32	0	0.11	0.39	0.28	0.09	1.5	7.84	9.78
ENSCHIG00000001209		-	0	0	0	0	0	0	0	0	0	0	0	0	0	0	0	0	0	0	0	0	0	0	0	0	0	0	0	0	0	0	0	0	0	0	0	0	0	0	0	0	0	0	0	0	0	0	0
ENSCHIG00000001210	5S_rRNA	5S ribosomal RNA [Source:RFAM;Acc:RF00001]	0	0	0	0	0	0	0	0	0	0	0	0	0	0	0	0	0	0	0	0	0	0	0	0	0	0	0	0	0	0	0	0	0	0	0	0	0	0	0	0	0	0	0	0	0	0	0
ENSCHIG00000001211	U6	U6 spliceosomal RNA [Source:RFAM;Acc:RF00026]	0	0	0	0	0	0	0	0	0	0	0	0	0	0	0	0	0	0	0	0	0	0	0	0	0	0	0	0	0	0	0	0	0	0	0	0	0	0	0	0	0	0	0	0	0	0	0
ENSCHIG00000001212		-	0	0	0	0	0	0	0	0	0	0	0	0	0	0	0	0	0	0	0	0	0	0	0	0	0	0	0	0	0	0	0	0	0	0	0	0	0	0	0	0	0	0	0	0	0	0	0
ENSCHIG00000001213		-	0	0	0	0	0	0	0	0	0	0	0	0	0	0	0	0	0	0	0	0	0	0	0	0	0	0	0	0	0	0	0	0	0	0	0	0	0	0	0	0	0	0	0	0	0	0	0
ENSCHIG00000001214	chi-mir-199b	chi-mir-199c [Source:miRBase;Acc:MI0030676]	0	0	0	0	0	0	0	0	0	0	0	0	0	0	0	0	0	0	0	0	0	0	0	0	0	0	0	0	0	0	0	0	0	0	0	0	0	0	0	0	0	0	0	0	0	0	0
ENSCHIG00000001215		-	0	0	0	0	0	0	0	0	0	0	0	0	0	0	0	0	0	0	0	0	0	0	0	0	0	0	0	0	0	0	0	0	0	0	0	0	0	0	0.43	0	0	1.19	0	0	0	0	0
ENSCHIG00000001216	U6	U6 spliceosomal RNA [Source:RFAM;Acc:RF00026]	0	0	0	0	0	0	0	0	0	0	0	0	0	0	0	0	0	0	0	0	0	0	0	0	0	0	0	0	0	0	0	0	0	0	0	0	0	0	0	0	0	0	0	0	0	0	0
ENSCHIG00000001217	ADAM32	ADAM metallopeptidase domain 32 [Source:HGNC Symbol;Acc:HGNC:15479]	0.06	0.04	0	0	0	0	0	0	0	0	0	0.05	0	0.03	0	0	0	0	0	0	0	0	0	0	0.03	0	0	0	0	0	0.08	0	0	0.04	0	0	0	0.11	0.18	0	0	0	0	0	0.12	0.6	1.67
ENSCHIG00000001218		-	0	0	0	0	0	0	0	0	0	0	0	0	0	0	0	0	0	0	0	0	0	0	0	0	0	0	0	0	0	0	0	0	0	0	0	0	0	0	0	0	0	0	0	0	0	0	0
ENSCHIG00000001219	U2AF1L4	U2 small nuclear RNA auxiliary factor 1 like 4 [Source:HGNC Symbol;Acc:HGNC:23020]	20.86	17.05	13.4	25.24	14.36	14.18	11.78	18.07	20.41	12.92	11.81	20.83	11.6	17.94	9.81	10.06	12.79	15.48	18.53	10.99	20.28	11.1	12.99	14.4	11.64	13.09	18.34	16.53	8.93	5.55	7.48	17.17	14.22	16.22	12.38	14.05	18.81	18.17	10.3	11.14	16.14	17.23	12.38	12.15	16.38	13.33	16.57
ENSCHIG00000001220	U6	U6 spliceosomal RNA [Source:RFAM;Acc:RF00026]	0	0	0	0	0	0	0	0	0	0	0	0	0	0	0	0	0	0	0	0	0	0	0	0	0	0	0	0	0	0	0	0	0	0	0	0	0	0	0	0	0	0	0	0	0	0	0
ENSCHIG00000001221		-	0.1	0	0	0.11	0.2	0	0	0	0.05	0.26	0.24	0	0	0.14	0.23	0	0	0	0	0.1	0.11	0	0	0	0	0	0	0	0.18	0.16	0.1	0.1	0	0.1	0	0.1	0	0	0	0	0.15	0.11	0	0.09	0	0	0.1
ENSCHIG00000001222		-	0	0	0	0	0	0	0	0	0	0	0	0	0	0	0	0	0	0	0	0	0	0	0	0	0	0	0	0	0	0	0	0	0	0	0	0	0	0	0	0	0	0	0	0	0	0	0
ENSCHIG00000001223	chi-mir-335	chi-mir-335 [Source:miRBase;Acc:MI0030747]	0	0	0	0	0	0	0	0	0	0	0	0	0	0	0	0	0	0	0	0	0	0	0	0	0	0	0	0	0	0	0	0	0	0	0	0	0	0	0	0	0	0	0	0	0	0	0
ENSCHIG00000001224	NVL	nuclear VCP like [Source:HGNC Symbol;Acc:HGNC:8070]	30.24	10.71	26.03	22.09	16.44	23.11	8.13	10.5	19.86	13.93	16.31	23.84	10.23	11.47	11.86	11.39	9.18	31.39	19.82	10.63	8.99	10.46	6.23	7.24	6.78	12.84	14.17	12.43	16.96	20.62	7.22	3.98	9.44	7.53	9.41	7.85	7.81	9.54	6.79	7.16	7.6	12.45	10.19	5.99	7.35	9.68	5.43
ENSCHIG00000001225		-	0	0	0	0	0	0	0	0	0	0	0	0	0	0	0	0	0	0	0	0	0	0	0	0	0	0	0	0	0	0	0	0	0	0	0	0	0	0	0	0	0	0	0	0	0	0	0
ENSCHIG00000001226		-	0.24	0.14	0.28	0.28	0.23	0.54	0.09	0.22	0.24	0.1	0.19	0.48	0.04	0	0.24	0.13	0.2	0.24	0.14	0.16	0.19	0.21	0.05	0.08	0.12	0.16	0.17	0.29	0.31	0.08	0.21	0.07	0.15	0.07	0.12	0.11	0.11	0.29	0.09	0.1	0.23	0.12	0.15	0.09	0.11	0.1	0.05
ENSCHIG00000001227		-	0	0	0	0.11	0	0	0	0	0	0	0	0	0	0	0	0	0	0	0	0	0	0	0	0	0	0	0	0	0	0	0	0	0	0	0	0	0	0	0	0	0	0	0	0	0	0	0
ENSCHIG00000001228		-	0	0	0	0	0	0	0	0	0	0	0	0	0	0	0	0	0	0	0	0	0	0	0	0	0	0	0	0	0	0	0	0	0	0	0	0	0	0	0	0	0	0	0	0	0	0	0
ENSCHIG00000001229	5S_rRNA	5S ribosomal RNA [Source:RFAM;Acc:RF00001]	0	0	0	0	0	0	0	0	0	0	0	0	0	0	0	0	0	0	0	0	0	0	0	0	0	0	0	0	0	0	0	0	0	0	0	0	0	0	0	0	0	0	0	0	0	0	0
ENSCHIG00000001230	U6	U6 spliceosomal RNA [Source:RFAM;Acc:RF00026]	0	0	0	0	0	0	0	0	0	0	0	0	0	0	0	0	0	0	0	0	0	0	0	0	0	0	0	0	0	0	0	0	0	0	0	0	0	0	0	0	0	0	0	0	0	0	0
ENSCHIG00000001231	U6	U6 spliceosomal RNA [Source:RFAM;Acc:RF00026]	0	0	0	0	0	0	0	0	0	0	0	0	0	0	0	0	0	0	0	0	0	0	0	0	0	0	0	0	0	0	0	0	0	0	0	0	0	0	0	0	0	0	0	0	0	0	0
ENSCHIG00000001232		-	0	0	0	0	0	0	0	0	0	0	0	0	0	0	0	0	0	0	0	0	0	0	0	0	0	0	0	0	0	0	0	0	0	0	0	0	0	0	0	0	0	0	0	0	0	0	0
ENSCHIG00000001233		-	0.2	0.09	0.71	0.09	0.04	0.18	0.06	0	0.2	0.16	0.37	0.45	0.1	0.03	0.04	0.1	0.22	0.04	0.14	0	0.07	0.16	0.18	0.06	0.14	0	0.15	0.25	0.22	0.38	0.03	0.14	0.12	0.12	0.32	0.09	0.07	0.07	0.07	0.08	0.06	0.04	0.14	0	0.07	0	0.07
ENSCHIG00000001234		-	0.06	0	0	0	0	0.1	0	0.24	0	0	0.1	0	0.15	0	0	0	0.38	0	0.18	0.08	0	0.46	0	0	0	0	0	0	0.18	0	0	0.24	0	0.3	0.43	0	0	0	0.15	0	0	0.09	0.73	0.14	0.09	0.17	0.08
ENSCHIG00000001235		-	0	0	0	0	0	0	0	0	0	0	0	0	0	0	0	0	0	0	0	0	0	0	0	0	0	0	0	0	0	0	0	0	0	0	0	0	0	0	0	0	0	0	0	0	0	0	0
ENSCHIG00000001236	TRAPPC6A	trafficking protein particle complex subunit 6A [Source:HGNC Symbol;Acc:HGNC:23069]	1.46	0.58	0.21	1	0.39	1.22	0.93	0.36	1.61	1.88	0.74	0.55	1.02	1.1	0.83	1.69	0.76	1.23	1.01	1	0.62	0.93	0.55	0.8	0.69	0.44	0.71	1.25	1.57	1.62	0.73	0.7	1.32	0.5	1.24	0.6	1.14	1.57	1.49	0.91	0.9	0.85	1.17	0.47	1.18	1.14	2.58
ENSCHIG00000001237	chi-mir-145	chi-mir-145 [Source:miRBase;Acc:MI0030631]	0	0	0	0	0	0	0	0	0	0	0	0	0	0	0	0	0	0	0	0	0	0	0	0	0	0	0	0	0	0	0	0	0	0	0	0	0	0	0	0	0	0	0	0	0	0	0
ENSCHIG00000001238		-	0	0.41	0	0	0.44	0	0.35	0.38	0	0.46	0.66	0.46	0.56	0.74	0.15	1.18	0.12	0	0.14	0.26	0	0.24	0	0.39	0	0.53	0.5	0.41	0.42	0.5	0.93	0.13	0.4	0.61	1.28	0.26	0.76	1.04	0	0.41	0	0.29	1.5	0.56	0.28	0.4	0.52
ENSCHIG00000001239		-	0.68	0	0.4	0.55	0.6	0.05	0.11	0.46	0.04	0.15	0.71	0.15	0.04	0.51	0.37	0.44	0.71	0.05	0.93	0.33	0.25	0.08	0.19	0.27	0.18	0	0.21	0.26	0.18	0.05	0.32	0.14	0.04	0.28	0.35	0.2	0.1	0	0.16	0.08	0.27	0.22	0.12	0	0.05	0.22	0.48
ENSCHIG00000001240		-	0	0	0	0	0	0	0	0	0	0	0	0	0	0	0	0	0	0	0	0	0	0	0	0	0	0	0	0	0	0	0	0	0	0	0	0	0	0	0	0	0	0	0	0	0	0	0
ENSCHIG00000001241		-	0.53	0.28	1.51	0	0.56	3.18	0.35	16.82	2.34	0.59	3.22	4.04	0.5	0.21	0.3	0	0.49	3.23	0.19	0.65	0.86	0.83	0.22	0.88	1.32	0.11	0.87	0	0.28	2.08	0.39	0	0.66	0.92	1.03	2.77	1.11	0.36	0.81	0	0.35	1.07	0.65	0	0.72	0.57	0.59
ENSCHIG00000001242		-	0	0	0	0	0	0	0	0	0	0	0	0	0	0	0	0	0	0	0	0	0	0	0	0	0	0	0	0	0	0	0	0	0	0	0	0	0	0	0	0	0	0	0	0	0	0	0
ENSCHIG00000001243	MIR599	microRNA 599 [Source:HGNC Symbol;Acc:HGNC:32855]	0	0	0	0	0	0	0	0	0	0	0	0	0	0	0	0	0	0	0	0	0	0	0	0	0	0	0	0	0	0	0	0	0	0	0	0	0	0	0	0	0	0	0	0	0	0	0
ENSCHIG00000001244	U6	U6 spliceosomal RNA [Source:RFAM;Acc:RF00026]	0	0	0	0	0	0	0	0	0	0	0	0	0	0	0	0	0	0	0	0	0	0	0	0	0	0	0	0	0	0	0	0	0	0	0	0	0	0	0	0	0	0	0	0	0	0	0
ENSCHIG00000001245		-	0	0	0	0	0	0	0	0	0	0	0	0	0	0	0	0	0	0	0	0	0	0	0	0	0	0	0	0	0	0	0	0	0	0	0	0	0	0	0	0	0	0	0	0	0	0	0
ENSCHIG00000001246		-	0	0	0	0	0	0	0	0	0	0	0	0	0	0	0	0	0	0	0	0	0	0	0	0	0	0	0	0	0	0	0	0	0	0	0	0	0	0	0	0	0	0	0	0	0	0	0
ENSCHIG00000001247	SNORA33	small nucleolar RNA, H/ACA box 33 [Source:HGNC Symbol;Acc:HGNC:32623]	0	0	0	0	0	0	0	0	0	24.49	0	86.52	0	0	0	0	40.92	0	39.88	0	0	0	0	0	0	0	0	0	0	0	0	0	0	0	0	0	0	0	0	0	0	0	0	0	0	0	0
ENSCHIG00000001248	GJB3	gap junction protein beta 3 [Source:HGNC Symbol;Acc:HGNC:4285]	0	0	0.15	0.4	0	0.32	0.22	0.13	0	0	0	0	0.24	0	0.3	0.43	0	0	0	0.13	0.64	0	0	0.13	0	0.21	0	0.28	0	0.29	0.13	0.13	0	0	0.69	0	0	0.12	0.12	0	0	0	0	0.11	0	0	0
ENSCHIG00000001249	U6	U6 spliceosomal RNA [Source:RFAM;Acc:RF00026]	5.96	0	0	9.5	0	3.47	7.04	0	3.98	0	0	4.89	0	0	0	0	0	0	0	0	0	0	0	0	5.6	0	0	0	0	0	0	0	3.97	0	0	0	3.16	0	0	0	0	4.61	0	3.92	0	0	0
ENSCHIG00000001250		-	0	0	0	0	0	0	0	0	0	0	0	0	0	0	0	0	0	0	0	0	0	0	0	0	0	0	0	0	0	0	0	0	0	0	0	0	0	0	0	0	0	0	0	0	0	0.09	0.09
ENSCHIG00000001251	ATP1B4	ATPase Na+/K+ transporting family member beta 4 [Source:HGNC Symbol;Acc:HGNC:808]	14.38	33.24	16.14	17.24	32.41	36.96	32.54	15.53	13.93	19.84	57.14	20	23.06	27.61	37.66	21.78	15.94	12.06	31.31	27.45	21.98	22.83	18.67	24.35	23.86	29	15.98	19.27	39.16	29.26	28.75	19.37	23.84	17.84	40.59	25.91	23.68	39.28	31.66	16.7	21.55	18.4	34.05	25.79	33.98	28.2	24.03
ENSCHIG00000001252		-	0	0	0	0	0	0	0	0	0	0	0	0	0	0	0	0	0	0	0	0	0	0	0	0	0	0	0	0	0	0	0	0	0	0	0	0	0	0	0	0	0	0	0	0	0	0	0
ENSCHIG00000001253	ZBTB39	zinc finger and BTB domain containing 39 [Source:HGNC Symbol;Acc:HGNC:29014]	3.39	3.13	10.71	6.4	2.7	4.36	2.23	1.62	3.96	6.64	3.14	2.99	3.12	1.94	4.39	3.28	2.46	7.42	2.23	1.64	3.44	2.72	4.87	3.58	3.12	3.56	8.33	4.47	2.49	5.95	2.3	1.81	4.27	4.85	4.03	4.36	3.36	3.48	4.71	2.27	2.38	5.63	2.25	2.4	4.05	4.68	4.62
ENSCHIG00000001254		-	0	0	0	0	0	0	0	0	0	0	0	0	0	0	0	0	0	0	0	0	0	0	0	0	0	0	0	0	0	0	0	0	0	0	0	0	0	0	0	0	0	0	0	0	0	0	0
ENSCHIG00000001255		-	0	0	0	0	0	0	0	0	0	0	0	0	0	0	0	0	0	0	0	0	0	0	0	0	0	0	0	0	0	0	0	0	0	0	0	0	0	0	0	0	0	0	0	0	0	0	0
ENSCHIG00000001256		-	0	0	0	0	0	0	0	0	0	0	0	0	0	0	0	0	0	0	0	0	0	0	0	0	0	0	0	0	0	0	0	0	0	0	0	0	0	0	0	0	0	0	0	0	0	0	0
ENSCHIG00000001257	U6	U6 spliceosomal RNA [Source:RFAM;Acc:RF00026]	0	0	0	0	0	0	0	0	0	0	0	0	0	0	0	0	0	0	0	0	0	0	0	0	0	0	0	0	0	0	0	0	0	0	0	0	0	0	0	0	0	0	0	0	0	0	0
ENSCHIG00000001258		-	0	0	0	0	0	0	0	0	0	0	0	0	0	0	0	0	0	0	0	0	0	0	0	0	0	0	0	0	0	0	0	0	0	0	0	0	0	0	0	0	0	0	0	0	0	0	0
ENSCHIG00000001259		-	0	0	0	0	0	0	0	0	0	0	0	0	0	0	0	0	0	0	0	0	0	0	0	0	0	0	0	0	0	0	0	0	0	0	0	0	0	0	0	0	0	0	0	0	0	0	0
ENSCHIG00000001260		-	0	0	0	0	0	0	0	0	0	0	0	0	0	0	0	0	0	0	0	0	0	0	0	0	0	0	0	0	0	0	0	0	0	0	0	0	0	0	0	0	0	0	0	0	0	0	0
ENSCHIG00000001261	U6	U6 spliceosomal RNA [Source:RFAM;Acc:RF00026]	0	0	0	0	0	0	0	0	0	0	0	0	0	0	0	0	0	0	0	0	0	0	0	0	0	0	0	0	0	0	0	0	0	0	0	0	0	0	0	0	0	0	0	0	0	0	0
ENSCHIG00000001262		-	0	0	0	0	0	0	0	0	0	0	0	0	0	0	0	0	0	0	0	0	0	0	0	0	0	0	0	0	0	0	0	0	0	0	0	0	0	0	0	0	0	0	0	0	0	0	0
ENSCHIG00000001263		-	0	0	0	0	0	0	0	0.16	0	0	0	0	0	0	0	0	0.14	0.18	0	0	0.38	0	0	0.08	0	0	0	0	0	0	0	0	0	0	0	0	0	0	0	0	0	0	0	0	0	0	0.12
ENSCHIG00000001264		-	0	0	0	0	0.04	0.05	0	0	0	0	0.05	0.1	0.08	0.03	0	0	0	0	0.05	0.04	0	0	0	0	0	0	0.07	0.09	0	0	0	0	0	0	0	0	0	0	0	0	0	0	0	0	0	0	0
ENSCHIG00000001265	ABHD13	abhydrolase domain containing 13 [Source:HGNC Symbol;Acc:HGNC:20293]	1.88	2.16	10.17	4.28	2.94	10.58	2.57	2.55	2.62	6.24	8.34	6.78	1.36	3.38	4.59	3.15	2.46	9.37	2.47	2.8	1.19	2.32	1.88	2.08	1.99	1.51	3.98	4.01	4.15	7.17	1.98	1.37	1.79	1.56	5.1	4.51	1.53	1.6	1.8	1.38	1.55	4.21	3.59	1.05	0.77	2.29	1.43
ENSCHIG00000001266		-	0	0	0	0	0	0	0	0	0	0	0	0	0	0	0	0	0	0	0	0	0	0	0	0	0	0	0	0	0	0	0	0	0	0	0	0	0	0	0	0	0	0	0	0	0	0	1.25
ENSCHIG00000001267		-	0	0	0	0	0	0	0	0	0	0	0	0	0	0	0	0	0	0	0	0	0	0	0	0	0	0	0	0	0	0	0	0	0	0	0	0	0	0	0	0	0	0	0	0	0	0	0
ENSCHIG00000001268	OR4A47	olfactory receptor family 4 subfamily A member 47 [Source:HGNC Symbol;Acc:HGNC:31266]	0	0	0	0	0	0	0	0	0	0	0	0	0	0	0	0	0	0	0	0	0	0	0	0	0	0	0	0	0	0	0	0	0	0	0	0	0	0	0	0	0	0	0	0	0	0	0
ENSCHIG00000001269	TMEM59L	transmembrane protein 59 like [Source:HGNC Symbol;Acc:HGNC:13237]	0.37	0.67	0.15	0.52	1.98	0.79	1.11	1.28	2.17	0.5	0.12	0.64	2.08	2.35	1.03	0.35	1.66	0.45	0.32	0.9	2.01	0.86	1.23	2.09	0.51	0.51	0.26	1.01	0.68	0.18	0.7	1.53	1.45	2.69	0.91	1.01	4.88	2.03	2.11	1.11	1.83	0.63	2.02	0.5	2.11	0.63	1.59
ENSCHIG00000001270		-	0	0	0	0	0	0	0	0	0	0	0	0	0	0	0	0	0	0	0	0	0	0	0	0	0	0	0	0	0	0	0	0	0	0	0	0	0	0	0	0	0	0	0	0	0	0	0
ENSCHIG00000001271		-	0	0	0	0	0	0	0	0	0	0	0	0	0	0	0	0	0	0	0	0	0	0	0	0	0	0	0	0	0	0	0	0	0	0	0	0	0	0	0	0	0	0	0	0	0	0	0
ENSCHIG00000001272	U6	U6 spliceosomal RNA [Source:RFAM;Acc:RF00026]	0	0	0	0	0	0	0	0	0	0	0	0	0	0	0	0	0	0	0	0	0	0	0	0	0	0	0	0	0	0	0	0	0	0	0	0	0	0	0	0	0	0	0	0	0	0	0
ENSCHIG00000001273	U6	U6 spliceosomal RNA [Source:RFAM;Acc:RF00026]	0	0	0	0	0	0	0	0	0	0	0	0	0	0	0	0	0	0	0	0	0	0	0	0	0	0	0	0	0	0	0	0	0	0	0	0	0	0	0	0	0	0	0	0	0	0	0
ENSCHIG00000001274		-	0	0	0	0	0	0	0	0	0	0	0	0	0	0	0	0	0	0	0	0	0	0	0	0	0	0	0	0	0	0	0	0	0	0	0	0	0	0	0	0	0	0	0	0	0	0	0
ENSCHIG00000001275		-	0	0	0	0	0	0	0	0	0	0	0	0	0	0	0	0	0	0	0	0	0	0	0	0	0	0	0	0	0	0	0	0	0	0	0	0	0	0	0	0	0	0	0	0	0	0	0
ENSCHIG00000001276	MIR32	microRNA 32 [Source:HGNC Symbol;Acc:HGNC:31631]	0	0	0	0	0	0	0	0	0	0	0	0	0	0	0	0	0	0	0	0	0	0	0	0	0	0	0	0	0	0	0	0	0	0	0	0	0	0	0	0	0	0	0	0	0	0	0
ENSCHIG00000001277		-	0.69	0	0	0	0	0	0	0	0	0	0	0	0	0	0	0	0	0	0	0	0	0	0	0	0	0	0	0	0	0	0	0	0	0	0	0	0	0	0	0	0	0	0	0	0	0	0
ENSCHIG00000001278		-	0	0	0	0	0	0.46	0	0	0	0	0	0	0	0	0	0	0	0	0	0	0	0	0	0	0	0	0	0	0	0	0	0	0	0	0	0	0	0	0	0	0	0	0	0	0	0	0
ENSCHIG00000001279		-	0	0	0	0	0	0	0	0	0	0	0	0	0	0	0	0	0	0	0	0	0	0	0	0	0	0	0	0	0	0	0	0	0	0	0	0	0	0	0	0	0	0	0	0	0	0	0
ENSCHIG00000001280		-	0.08	0	0.34	0	0.25	0.07	0.05	0.12	0.05	0.28	0.7	0	0.11	0	0.15	0.11	0.03	0.37	0.07	0.12	0.08	0	0.06	0.04	0	0	0.12	0.06	0.12	0	0.01	0	0.06	0.11	0.12	0.07	0.06	0.05	0	0.05	0	0	0.13	0.24	0	0	0.12
ENSCHIG00000001281		-	0	0	0	0	0	0	0	0	0	0	0	0	0	0	0	0	0	0	0.5	0	0	0	0	0	0	0	0	0	0	0	0	0	0	0	0	0	0	0	0	0	0	0	0	0	0	0	0
ENSCHIG00000001282	U6	U6 spliceosomal RNA [Source:RFAM;Acc:RF00026]	0	0	0	0	0	0	0	0	0	0	0	0	0	0	0	0	0	0	0	0	0	0	0	0	0	0	0	0	0	0	0	0	0	0	0	0	0	0	0	0	0	0	0	0	0	0	0
ENSCHIG00000001283		-	0	0	0	0	0	0	0	0	0	0	0	0	0	0	0	0	0	0	0	0	0	0	0	0	0	0	0	0	0	0	0	0	0	0	0	0	0	0	0	0	0	0	0	0	0	0	0
ENSCHIG00000001284		-	0	0	0	0	0	0	0	0	0	0	0	0	0	0	0	0	0	0	0	0	0	0	0	0	0	0	0	0	0	0	0	0	0	0	0	0	0	0	0	0	0	0	0	0	0	0	0
ENSCHIG00000001285	SCARNA14	small Cajal body-specific RNA 14 [Source:HGNC Symbol;Acc:HGNC:32571]	0	0	0	0	0	0	0	0	0	0	0	0	0	0	0	0	0	0	0	0	0	0	0	0	0	0	0	0	0	0	0	0	0	0	0	0	0	0	0	0	0	0	0	0	0	0	0
ENSCHIG00000001286	MIR31	microRNA 31 [Source:HGNC Symbol;Acc:HGNC:31630]	0	0	0	0	0	0	0	0	0	0	0	0	0	0	0	0	0	0	0	0	0	0	0	0	0	0	0	0	0	0	0	0	0	0	0	0	0	0	0	0	0	0	0	0	0	0	0
ENSCHIG00000001287	U6	U6 spliceosomal RNA [Source:RFAM;Acc:RF00026]	0	0	0	0	0	0	0	0	0	0	0	0	0	0	0	0	0	0	0	0	0	0	0	0	0	0	0	0	0	0	0	0	0	0	0	0	0	0	0	0	0	0	0	0	0	0	0
ENSCHIG00000001288		-	0	0	0	0	0	0	0	0	0	0	0	0	0	0	0	0	0	0	0	0	0	0	0	0	0	0	0	0	0	0	0	0	0	0	0	0	0	0	0	0	0	0	0	0	0	0	0
ENSCHIG00000001289		-	0	0	0	0	0	0	0	0	0	0	0.12	0	0	0	0	0	0	0	0	0	0	0	0	0	0	0	0	0	0	0.22	0	0	0	0	0	0	0	0	0	0	0	0	0	0	0	0	0
ENSCHIG00000001290		-	0.33	0.13	0	0.6	0.58	0.26	0.91	0.13	0.69	0.41	0.55	0.56	0.33	0.54	0	0.95	0.69	0.51	0.14	0.38	0.46	0	0	0.22	0	0	0.65	0	0.27	0.91	0.23	0.12	0.13	0	0.4	0.66	0.45	0.25	0.82	0	0.46	0	0	0.22	0.14	0.26	0.46
ENSCHIG00000001291		-	0	0	0	0	0	0	0	0	0	0	0	0	0	0	0	0	0	0	0	0	0	0	0	0	0	0	0	0	0	0	0	0	0	0	0	0	0	0	0	0	0	0	0	0	0	0	0
ENSCHIG00000001292		-	0	0	0	0	0	0	0	0	0	0	0	0	0	0	0	0	0	0	0	0	0	0	0	0	0	0	0	0	0	0	0	0	0	0	0	0	0	0	0	0	0	0	0	0	0	0	0
ENSCHIG00000001293		-	0	0	0	0	0	0	0	0	0	0	0	0	0	0	0	0	0	0	0	0	0	0	0	0	0	0	0	0	0	0	0	0	0	0	0	0	0	0	0	0	0	0	0	0	0	0	0.14
ENSCHIG00000001294	U6	U6 spliceosomal RNA [Source:RFAM;Acc:RF00026]	0	0	0	0	0	0	0	0	0	0	0	0	0	0	0	0	0	0	0	0	0	0	0	0	0	0	0	0	0	0	0	0	0	0	0	0	0	0	0	0	0	0	0	0	0	0	0
ENSCHIG00000001295		-	0	0	0	0	0	0	0	0	0	0	0	0	0	0	0	0	0	0	0	0	0	0	0	0	0	0	0	0	0	0	0	0	0	0	0	0	0	0	0	0	0	0	0	0	0	0	0
ENSCHIG00000001296	MIR628	microRNA mir-628 [Source:NCBI gene (formerly Entrezgene);Acc:104795856]	0	0	0	0	0	0	0	0	0	0	0	0	0	0	0	0	0	0	0	0	0	0	0	0	0	0	0	0	0	0	0	0	0	0	0	0	0	0	0	0	0	0	0	0	0	0	0
ENSCHIG00000001297	CIART	circadian associated repressor of transcription [Source:HGNC Symbol;Acc:HGNC:25200]	5.38	7.85	12.76	8.58	4.09	1.15	3.15	8.14	1.46	2.9	14.61	5.08	10.64	15.33	0.55	5.65	2.57	8.53	4.23	2.86	1.49	4.63	3.23	4.45	6.56	8.17	20.11	5.31	6.25	1.74	2.67	6.73	2.9	4.57	12.55	9.81	5.2	8.89	2.89	8.34	7.69	10	8.45	4.98	1.44	19.05	4.44
ENSCHIG00000001298	U6	U6 spliceosomal RNA [Source:RFAM;Acc:RF00026]	0	0	0	0	0	0	0	0	0	0	0	0	0	0	0	0	0	0	0	0	0	0	0	0	0	0	0	0	0	0	0	0	0	0	0	0	0	0	0	0	0	0	0	0	0	0	0
ENSCHIG00000001299		-	0	0	0	0	0	0	0	0	0	0	0	0	0	0	0	0	0	0	0	0	0	0	0	0	0	0	0	0	0	0	0	0	0	0	0	0	0	0	0	0	0	0	0	0	0	0	0
ENSCHIG00000001300	5S_rRNA	5S ribosomal RNA [Source:RFAM;Acc:RF00001]	0	0	0	0	0	0	0	0	0	0	0	0	0	0	0	0	0	0	0	0	0	0	0	0	0	0	0	0	0	0	0	0	0	0	0	0	0	0	0	0	0	0	0	0	0	0	0
ENSCHIG00000001301		-	0.08	0.07	0.08	0.3	0.07	0.51	0.23	0.07	0	0.19	0.48	0	0.06	0.1	0.08	0.22	0.3	0.16	0	0.14	0	0.13	0.21	0	0.11	0	0	0	0	0.15	0	0.07	0	0.06	0.22	0.25	0	0.17	0.06	0.21	0.26	0.13	0.07	0	0.1	0.14	0
ENSCHIG00000001302		-	0	0	0	0	0	0	0	0	0	0	0	0	0	0	0	0	0	0	0	0	0	0	0	0	0	0	0	0	0	0	0	0	0	0	0	0	0	0	0	0	0	0	0	0	0	3.74	0
ENSCHIG00000001303		-	0	0	0	0	0	0	0	0	0	0	0	0	0	0	0	0	0	0	0	0	0	0.04	0	0	0	0	0	0	0	0.04	0	0	0	0	0	0	0	0	0	0	0	0	0	0	0	0	0
ENSCHIG00000001304		-	8.74	9.46	18.76	17.86	5.55	13.1	6.21	7.83	9.71	12.1	6.84	13.88	10.05	10.5	7.25	11.2	8.98	14.96	8.58	7.78	7.1	7.41	6.78	6.33	7.13	9.01	16.11	10.19	6.23	12.73	6.74	8.47	8.55	9.81	7.64	10.68	9.02	7.02	6.59	9.09	11.54	15.76	8.86	8.31	7.89	12.89	10.11
ENSCHIG00000001305		-	0	0	0	0	0	0	0	0	0	0	0	0	0	0	0	0	0	0	0	0	0	0	0	0	0	0	0	0	0	0	0	0	0	0	0	0	0	0	0	0	0	0	0	0	0	0	0
ENSCHIG00000001306		-	0	0	0	0	0	0.47	0.16	0	0.36	0.34	0	0	0	0	0.22	0.22	0	0	0	0	0	0	0	0.18	0	0	0	0	0	0	0	0	0	0	0	0	0.18	0	0	0	0	0	0	0	0.2	0	0
ENSCHIG00000001307		-	0	0	0	0	0	0	0	0	0	0	0	0	0	0	0	0	0	0	0	0	0	0	0	0	0	0	0	0	0	0	0	0	0	0	0	0	0	0	0	0	0	0	0	0	0	0	0
ENSCHIG00000001308	SRM	spermidine synthase [Source:HGNC Symbol;Acc:HGNC:11296]	16.05	13.59	19.79	24.04	9.04	15.87	11.24	11.91	13.79	17.09	13.31	18.4	12.02	16.62	11.51	18.19	8.25	25.67	13.25	13.8	13.54	14.64	13.54	13.66	22.92	19.59	34.2	17.26	13.62	25.14	12.04	16.32	16.01	19.87	19.11	29.16	19.26	20.53	15.11	23.87	15.5	26.93	18.21	24.02	20.4	23.15	15.68
ENSCHIG00000001309	KCNJ10	potassium inwardly rectifying channel subfamily J member 10 [Source:HGNC Symbol;Acc:HGNC:6256]	0.43	0.03	0.19	0.24	0.44	0.42	0.1	0.22	0.1	0.45	0.13	0.94	0	0.11	0.09	0.09	0.19	0.05	0.34	0.04	0.08	0.07	0.17	0.05	0.05	0.07	0	0.04	0.06	0.11	0.07	0.24	0.26	0.02	0.04	0.49	0.02	0.15	0.09	0.1	0.03	0	0.24	0.37	0	0.06	0.08
ENSCHIG00000001310		-	0	0	0	0	0	0	0	0	0	0	0	0	0	0	0	0	0	0	0	0	0	0	0	0	0	0	0	0	0	0	0	0	0	0	0	0	0	0	0	0	0	0	0	0	0	0	0
ENSCHIG00000001311	U6	U6 spliceosomal RNA [Source:RFAM;Acc:RF00026]	0	0	0	0	0	0	0	0	0	0	0	0	0	0	0	0	0	0	0	0	0	0	0	0	0	0	0	0	0	0	0	0	0	0	0	0	0	0	0	0	0	0	0	0	0	0	0
ENSCHIG00000001312	MIR484	microRNA 484 [Source:HGNC Symbol;Acc:HGNC:32341]	0	0	0	0	0	0	0	0	0	0	0	0	0	0	0	0	0	0	0	0	0	0	0	0	0	0	0	0	0	0	0	0	0	0	0	0	0	0	0	0	0	0	0	0	0	0	0
ENSCHIG00000001313		-	0	0	0	0	0	0	0	0	0	0	0	0	0	0	0	0	0	0	0	0	0	0	0	0	0	0	0	0	0	0	0	0	0	0	0	0	0	0	0	0	0	0	0	0	0	0	0
ENSCHIG00000001314	U6	U6 spliceosomal RNA [Source:RFAM;Acc:RF00026]	0	0	0	0	0	0	0	0	0	0	0	0	0	0	0	0	0	0	0	0	0	0	0	0	0	0	0	0	0	0	0	0	0	0	0	0	0	0	0	0	0	0	0	0	0	0	0
ENSCHIG00000001315		-	0	0	0.52	0	0	0	0	0	0	0	0	0	0	0	0	0	0	0	0	0	0	0.6	0	0	0	0	0	0	0.46	0	0	0	0	0	0	0	0	0	0	0	0	0	0	0	0	0	0
ENSCHIG00000001316		-	0.02	0	0	0	0	0	0	0	0	0.03	0.04	0.07	0	0	0	0	0	0	0	0	0	0.03	0	0	0	0	0	0.03	0	0	0.03	0	0	0	0	0	0	0	0	0	0	0	0	0	0	0	0.03
ENSCHIG00000001317	DNHD1	dynein heavy chain domain 1 [Source:HGNC Symbol;Acc:HGNC:26532]	0.23	0.03	0.24	0.07	0.23	0.4	0.06	0.32	0.05	0.02	0.07	0.4	0.33	0.07	0.05	0.07	0.16	0.35	0.12	0.21	0.12	0.24	0.15	0.14	0.21	0.13	0.02	0.12	0.08	0.05	0.34	0.01	0.11	0.28	0.06	0.13	0.45	0.12	0.28	0.02	0.17	0.04	0.26	0	0.05	0.25	0.5
ENSCHIG00000001318	5S_rRNA	5S ribosomal RNA [Source:RFAM;Acc:RF00001]	0	0	0	0	0	0	0	0	0	0	0	0	0	0	0	0	0	0	0	0	0	0	0	0	0	0	0	0	0	0	0	0	0	0	0	0	0	0	0	0	0	0	0	0	0	0	0
ENSCHIG00000001319		-	0	0	0	0	0	0	0	0	0	0	0	0	0	0	0	0	0	0	0	0	0	0	0	0	0	0	0	0	0	0	0	0	0	0	0	0	0	0	0	0	0	0	0	0	0	0	0
ENSCHIG00000001320		-	0	0.18	0	0	0	0.11	0	0	0	0	0	0	0	0	0	0	0	0	0	0	0	0	0	0	0	0	0	0	0	0	0	0	0	0	0.09	0	0	0	0.15	0	0	0	0	0	0	0.18	0.35
ENSCHIG00000001321		-	0	0	0	0	0	0	0	0	0	0	0	0	0	0	0	0	0	0	0	0	0	0	0	0	0	0	0	0	0	0	0	0	0	0	0	0	0	0	0	0	0	0	0	0	0	0	0
ENSCHIG00000001322		-	0.09	0.03	0.06	0.07	0.03	0.1	0.01	0.01	0.04	0.05	0.11	0.08	0	0.01	0.05	0	0.04	0.06	0	0.03	0	0.01	0.03	0.04	0.01	0.03	0.01	0	0.07	0.03	0.03	0	0	0	0.01	0.07	0.01	0.02	0	0.01	0.01	0.01	0.01	0.01	0.03	0.03	0.01
ENSCHIG00000001323	U6	U6 spliceosomal RNA [Source:RFAM;Acc:RF00026]	0	0	0	0	0	0	0	0	0	0	0	0	0	0	0	0	0	0	0	0	0	0	0	0	0	0	0	0	0	0	0	0	0	0	0	0	0	0	0	0	0	0	0	0	0	0	0
ENSCHIG00000001324		-	0	0	0	0	0	0	0	0	0	0	0	0	0	0	0	0	0	0	0	0	0	0	0	0	0	0	0	0	0	0	0	0	0	0	0	0	0	0	0	0	0	0	0	0	0	0	0
ENSCHIG00000001325		-	0	0	0	0	0	0	0	0	0	0	0	0	0	0	0	0	0	0	0	0	0	0	0	0	0	0	0	0	0	0	0	0	0	0	0	0	0	0	0	0	0	0	0	0	0	0	0
ENSCHIG00000001326	U6	U6 spliceosomal RNA [Source:RFAM;Acc:RF00026]	0	0	0	0	0	0	0	0	0	0	0	0	0	0	0	0	0	0	0	0	0	0	0	0	0	0	0	0	0	0	0	0	0	0	0	0	0	0	0	0	0	0	0	0	0	0	0
ENSCHIG00000001327	MIR1251	microRNA 1251 [Source:HGNC Symbol;Acc:HGNC:35317]	0	0	0	0	0	0	0	0	0	0	0	0	0	0	0	0	0	0	0	0	0	0	0	0	0	0	0	0	0	0	0	0	0	0	0	0	0	0	0	0	0	0	0	0	0	0	0
ENSCHIG00000001328	5S_rRNA	5S ribosomal RNA [Source:RFAM;Acc:RF00001]	0	0	0	0	0	0	0	0	0	0	0	0	0	0	0	0	0	0	0	0	0	0	0	0	0	0	0	0	0	0	0	0	0	0	0	0	0	0	0	0	0	0	0	0	0	0	0
ENSCHIG00000001329		-	0.15	0	0.1	0.01	0.1	0	0.01	0	0.07	0.01	0.02	0	0.01	0.06	0.02	0.06	0	0	0	0	0.07	0.01	0	0	0.01	0.34	0.03	0.03	0	0.02	0.06	0.01	0.07	0.01	0.02	0	0.07	0.04	0.07	0	0.07	0.03	0.13	0.06	0.22	0.22	0.21
ENSCHIG00000001330		-	0	0	0.14	0	0.06	0	0	0	0	0	0.07	0	0	0	0	0	0	0	0	0	0	0	0.04	0	0	0.1	0	0	0	0	0	0.17	0	0	0.06	0	0	0	0	0	0	0	0.12	0	0	0	0
ENSCHIG00000001331		-	0	0	0	0	0	0	0	0	0	0	0	0	0	0	0	0	0	0	0	0	0	0	0	0	0	0	0	0	0	0	0	0	0	0	0	0	0	0	0	0	0	0	0	0	0	0.16	0.06
ENSCHIG00000001332		-	0	0	0	0	0	0	0	0	0	0	0	0	0	0	0	0	0	0	0	0	0	0	0	0	0	0	0	0	0	0	0	0	0	0	0	0	0	0	0	0	0	0	0	0	0	0	0
ENSCHIG00000001333		-	0	0	0	0	0	0	0	0	0	0	0	0	0	0	0	0	0	0	0	0	0	0	0	0	0	0	0	0	0	0	0	0	0	0	0	0	0	0	0	0	0	0	0	0	0	0	0
ENSCHIG00000001334		-	0	0	0	0	0	0	0	0	0	0	0	0	0	0	0	0	0	0	0	0	0	0	0	0	0	0	0	0	0	0	0	0	0	0	0	0	0	0	0	0	0	0	0	0	0	0	0
ENSCHIG00000001335		-	0	0	0	0	0	0	0	0	0	0	0	0	0	0	0	0	0	0	0	0	0	0	0	0	0	0	0	0	0	0	0	0	0	0	0	0	0	0	0	0	0	0	0	0	0	0	0.08
ENSCHIG00000001336		-	0	0	0	0	0	0	0	0	0	0	0	0	0	0	0	0	0	0	0	0	0	0	0	0	0	0	0	0	0	0	0	0	0	0	0	0	0	0	0	0	0	0	0	0	0	0	0
ENSCHIG00000001337		-	0	0	0	0	0	0	0	0	0	0	0	0	0	0	0	0	0	0	0	0	0	0	0	0	0	0	0	0	0	0	0	0	0	0	0	0	0	0	0	0	0	0	0	0	0	0	0
ENSCHIG00000001338	MIR30C	microRNA mir-30c [Source:NCBI gene (formerly Entrezgene);Acc:104796269]	0	0	0	0	0	0	0	0	0	0	0	0	0	0	0	0	0	0	0	0	0	0	0	0	0	0	0	0	0	0	0	0	0	0	0	0	0	0	0	0	0	0	0	0	0	0	0
ENSCHIG00000001339		-	0	0	0	0	0	0	0	0	0	0	0	0	0	0	0	0	0	0	0	0	0	0	0	0	0	0	0	0	0	0	0	0	0	0	0	0	0	0	0	0	0	0	0	0	0	0	0
ENSCHIG00000001340		-	0	0	0.03	0	0	0	0	0	0.17	0.03	0	0.29	0	0	0	0.04	0	0	0	0	0	0	0	0	0	0	0.08	0	0	0	0	0	0	0	0.03	0.04	0	0.04	0	0	0	0	0	0.03	0.19	0.35	0
ENSCHIG00000001341	U6	U6 spliceosomal RNA [Source:RFAM;Acc:RF00026]	0	0	0	0	0	0	0	0	0	0	0	0	0	0	0	0	0	0	0	0	0	0	0	0	0	0	0	0	0	0	0	0	0	0	0	0	0	0	0	0	0	0	0	0	0	0	0
ENSCHIG00000001342		-	0	0	0	0	0	0	0	0	0	0	0	0	0	0	0	0	0	0	0	0	0	0	0	0.86	0	2.89	0	0	0	0	0	0	0	0	0	0	0	0	0	0	0	0	0	0	0	0	0
ENSCHIG00000001343		-	0	0	0	0	0	0	0	0	0	0	0	0	0	0	0	0	0	0	0	0	0	0	0	0	0	0	0	0	0	0	0	0	0	0	0	0	0	0	0	0	0	0	0	0	0	0	0
ENSCHIG00000001344	U6	U6 spliceosomal RNA [Source:RFAM;Acc:RF00026]	0	0	0	0	0	0	0	0	0	0	0	0	0	0	0	0	0	0	0	0	0	0	0	0	0	0	0	0	0	0	0	0	0	0	0	0	0	0	0	0	0	0	0	0	0	0	0
ENSCHIG00000001345	5S_rRNA	5S ribosomal RNA [Source:RFAM;Acc:RF00001]	0	0	0	0	0	0	0	0	0	0	0	0	0	0	0	0	0	0	0	0	0	0	0	0	0	0	0	0	0	0	0	0	0	0	0	0	0	0	0	0	0	0	0	0	0	0	0
ENSCHIG00000001346		-	1.04	0.62	1.41	1.44	1.37	3.04	1.1	0.49	1.42	2.4	1.9	2.28	0.58	0.84	1.15	2.71	1.28	0.37	1.29	0.5	0.28	1.34	0.26	0.58	0.89	0.57	0.9	0.92	1.38	0.82	0.87	0.12	1.37	1.63	1.62	0.5	1.12	0.61	1.6	0.33	0.22	0.3	0.32	0.07	1.01	1.52	0.5
ENSCHIG00000001347		-	0	0	0	0	0	0	0	0	0	0	0	0	0	0	0	0	0	0	0	0	0	0	0	0	0	0	0	0	0	0	0	0	0	0	0	0	0	0	0	0	0	0	0	0	0	0	0
ENSCHIG00000001348		-	0	0	0	0	0.26	0	0	0	0	0	0	0.29	0	0	0	0	0	0	0	0	0	0	0	0	0	0	0	0	0	0	0	0	0	0	0	0	0	0	0	0.25	0	0	0	0	0	0	0
ENSCHIG00000001349	ARSB	arylsulfatase B [Source:HGNC Symbol;Acc:HGNC:714]	3.41	2.74	4.86	5.46	4.32	4.74	1.83	2.61	5.38	3.66	2.1	4.1	3.42	3.04	2.56	1.96	1.73	4.55	1.07	0.74	2.68	2.12	2.46	2.1	2.83	2.01	4	4.67	4.42	4.3	2.23	2.38	3.21	2.66	2.25	2.47	3.16	3.24	3.79	1.63	1.31	2.9	1.25	1.11	3.09	2.25	3.19
ENSCHIG00000001350		-	0	0	0	0	0	0	0	0	0	0	0	0	0	0	0	0	0	0	0	0	0	0	0	0	0	0	0	0	0	0	0	0	0	0	0	0	0	0	0	0	0	0	0	0	0	0	0
ENSCHIG00000001351		-	0	0	0	0	0	0	0	0	0	0	0	0	0	0	0	0	0	0	0	0	0	0	0	0	0	0	0	0	0	0	0	0	0	0	0	0	0	0	0	0	0	0	0	0	0.29	0	0
ENSCHIG00000001352		-	0	0	0	0	0	0	0.03	0	0	0	0	0	0	0	0	0	0	0	0	0	0	0	0	0	0	0	0	0	0	0	0	0	0	0	0	0	0	0	0	0	0	0.05	0	0	0	0	0
ENSCHIG00000001353		-	0	0.14	0	0	0	0	0	0	0	0	0.31	0	0	0	0	0	0	0	0	0	0	0	0	0	0	0	0	0	0	0	0	0	0	0	0.14	0.05	0	0	0	0	0	0	0	0	0	0	0
ENSCHIG00000001354		-	0	0	0	0	0	0	0	0	0	0	0	0	0	0	0	0	0	0	0	0	0	0	0	0	0	0	0	0	0	0	0	0	0	0	0	0	0	0	0	0	0	0	0	0	0	0	0
ENSCHIG00000001355		-	0	0	0	0	0	0	0	0	0	0	0	0	0	0	0	0	0	0	0	0	0	0	0	0	0	0	0	0	0	0	0	0	0	0	0	0	0	0	0	0	0	0	0	0	0	0	0
ENSCHIG00000001356		-	0.08	0.02	0.02	0.03	0.02	0.04	0	0	0.08	0.16	0.08	0.37	0	0.01	0.02	0.19	0	0.02	0.04	0.07	0.08	0	0	0.03	0.02	0	0.12	0.07	0.01	0	0	0	0.05	0.06	0.02	0.24	0.03	0	0	0.02	0	0	0.1	0.03	0	0.03	0.19
ENSCHIG00000001357	OTOGL	otogelin like [Source:HGNC Symbol;Acc:HGNC:26901]	0.09	0	0.11	0.07	0.19	0.11	0.09	0.05	0.05	0.1	0.31	0.12	0.12	0.1	0.12	0.19	0.04	0.11	0.13	0.08	0.06	0.04	0.01	0.18	0.04	0.08	0	0.17	0.16	0.18	0.07	0.04	0.19	0.01	0.07	0.07	0.06	0.04	0.11	0.01	0.01	0.06	0.03	0.06	0.11	0.01	0.09
ENSCHIG00000001358		-	0	0	0	0	0	0	0	0	0	0	0	0	0	0	0	0	0	0	0	0	0	0	0	0	0	0	0	0	0	0	0	0	0	0	0	0	0	0	0	0	0	0	0	0	0	0	0
ENSCHIG00000001359		-	1.53	1.35	3.95	1.77	1.98	4.22	1.11	0.99	1.88	2.17	4.18	3.28	0.56	0.5	2.07	1.83	1.77	2.14	2.15	1.28	1.11	1.32	0.75	1.35	0.67	0.95	1.22	1.1	1.61	2.12	0.7	0.27	0.97	0.86	2.32	1.47	1.5	1.41	1.53	0.62	1.19	1.17	1.19	0.68	1.14	1.23	0.83
ENSCHIG00000001360	U6	U6 spliceosomal RNA [Source:RFAM;Acc:RF00026]	0	0	0	0	0	0	0	0	0	0	0	0	0	0	0	0	0	0	0	0	0	0	0	0	0	0	0	0	0	0	0	0	0	0	0	0	0	0	0	0	0	0	0	0	0	0	0
ENSCHIG00000001361	U6	U6 spliceosomal RNA [Source:RFAM;Acc:RF00026]	0	0	0	0	0	0	0	0	0	0	0	0	0	0	0	0	0	0	0	0	0	0	0	0	0	0	0	0	0	0	0	0	0	0	0	0	0	0	0	0	0	0	0	0	0	0	0
ENSCHIG00000001362	chi-mir-24	chi-mir-24 [Source:miRBase;Acc:MI0030713]	0	0	0	0	0	0	0	0	0	0	0	0	0	0	0	0	0	0	0	0	0	0	0	0	0	0	0	0	0	0	0	0	0	0	0	0	0	0	0	0	0	0	0	0	0	0	0
ENSCHIG00000001363		-	0	0	0	0	0	0	0	0	0	0	0	0	0	0	0	0	0	0	0	0	0	0	0	0	0	0	0	0	0	0	0	0	0	0	0	0	0	0	0	0	0	0	0	0	0	0	0
ENSCHIG00000001364	5S_rRNA	5S ribosomal RNA [Source:RFAM;Acc:RF00001]	0	0	0	0	0	0	0	0	0	0	0	0	0	0	0	0	0	0	0	0	0	0	0	0	0	0	0	0	0	0	0	0	0	0	0	0	0	0	0	0	0	0	0	0	0	0	0
ENSCHIG00000001365		-	0	0	0	0	0	0	0	0	0	0	0	0	0	0	0	0	0	0	0	0	0	0	0	0	0	0	0	0	0	0	0	0	0	0	0	0	0	0	0	0	0	0	0	0	0	22.22	0
ENSCHIG00000001366		-	0.06	0	0	0	0	0.04	0	0	0	0.08	0.05	0	0	0.03	0	0	0.03	0	0.04	0	0	0.06	0	0	0	0	0	0	0	0	0	0	0	0	0	0	0	0	0.03	0	0	0	0	0	0	0.04	0
ENSCHIG00000001367		-	0	0	0	0	0	0	0	0	0	0	0	0	0	0	0	0	0	0	0	0	0	0	0	0	0	0	0	0	0	0	0	0	0	0	0	0	0	0	0	0	0	0	0	0	0	0	0
ENSCHIG00000001368		-	0	0.02	0	0	0	0	0.02	0	0.02	0	0	0	0	0	0	0	0	0	0.02	0	0	0	0	0	0	0	0	0	0.02	0	0	0.02	0	0.02	0.02	0	0	0	0	0	0.02	0	0	0	0	0	0
ENSCHIG00000001369		-	9.34	9.68	27.76	16.61	14.94	36.52	7.98	6.6	13.06	17.59	23.11	23.61	7.8	7.53	12.66	13.45	9.26	29.55	13.08	8.79	4.71	10.72	6.58	9.15	6.62	8.1	13.28	12.42	20.05	26.28	7.93	4.36	8.35	5.49	18.48	9.02	6.08	7.07	6.69	5.74	6.08	13.23	12.72	4.32	5.15	7.57	5.95
ENSCHIG00000001370		-	0	0	0	0	0	0	0	0	0	0	0	0	0	0	0	0	0	0	0	0	0	0	0	0	0	0	0	0	0	0	0	0	0	0	0	0	0	0	0	0	0	0	0	0	0	0	0
ENSCHIG00000001371		-	0	0	0	0	0	0	0	0	0	0	0	0	0	0	0	0	0	0	0	0	0.05	0	0	0	0	0	0	0	0	0	0	0	0	0	0	0	0	0	0	0	0	0	0	0	0	0	0.1
ENSCHIG00000001372		-	0.07	0.06	0.13	0	0.19	0	0	0	0	0.1	0.21	0.58	0	0	0	0	0	0	0.14	0	0	0.3	0	0	0	0.09	0.11	0	0.23	0	0.32	0	0.13	0.2	0	0.11	0	0.19	0	0	0	0.11	0	0	0.1	0.11	0
ENSCHIG00000001373		-	0	0	0	0	0	0	0	0	0	0	0	0	0	0	0	0	0	0	0	0	0	0	0	0	0	0	0	0	0	0	0	0	0	0	0	0	0	0	0	0	0	0	0	0	0	0	0
ENSCHIG00000001374		-	0.14	0.59	0.39	1.53	1.17	3.29	0.73	1.27	2.95	1.89	2.81	1.33	0.75	0.37	0.12	1.69	0.54	0.58	0.42	1.52	0.24	2.95	0.27	2.21	2.29	1.64	1.53	0.76	0.22	2.86	2.39	0.72	2.21	1.01	0.66	1.4	1.75	0.83	0.64	1.35	1.14	1.93	0.38	0.26	0.58	1.86	0.34
ENSCHIG00000001375	MIR496	microRNA mir-496 [Source:NCBI gene (formerly Entrezgene);Acc:104795847]	5.84	0.16	0.64	1.13	9.58	4.12	3.04	2.99	8.53	1.03	0.5	9.83	1.3	0.16	14.49	0.86	11.7	1.49	7.03	4.51	5.11	2.69	0.58	0.13	0.53	0.29	0.08	0.62	0.93	0.07	0.13	0.17	2.14	0.15	0.11	0.21	5.34	0.2	0.33	0.17	3.71	0.29	0	1.27	0.37	0.1	0.02
ENSCHIG00000001376		-	0	0	0	0	0	0	0	0	0	0	0	0	0	0	0	0	0	0	0	0	0	0	0	0	0	0	0	0	0	0	0	0	0	0	0	0	0	0	0	0	0	0	0	0	0	0	0
ENSCHIG00000001377	U5	U5 spliceosomal RNA [Source:RFAM;Acc:RF00020]	0	0	0	0	0	0	0	0	0	0	0	0	0	0	0	0	0	0	0	0	0	0	0	0	0	0	0	0	0	0	0	0	0	0	0	0	0	0	0	0	0	0	0	0	0	0	0
ENSCHIG00000001378		-	0	0	0	0	0	0	0	0	0	0	0	0	0	0	0	0	0	0	0	0	0	0	0	0	0	0	0	0	0	0	0	0	0	0	0	0	0	0	0	0	0	0	0	0	0	0	0
ENSCHIG00000001379	U6	U6 spliceosomal RNA [Source:RFAM;Acc:RF00026]	0	0	0	0	0	0	0	0	0	0	0	0	0	0	0	0	0	0	0	0	0	0	0	0	0	0	0	0	0	0	0	0	0	0	0	0	0	0	0	0	0	0	0	0	0	0	0
ENSCHIG00000001380	5S_rRNA	5S ribosomal RNA [Source:RFAM;Acc:RF00001]	0	0	0	0	0	0	0	0	0	0	0	0	0	0	0	0	0	0	0	0	0	0	0	0	0	0	0	0	0	0	0	0	0	0	0	0	0	0	0	0	0	0	0	0	0	0	0
ENSCHIG00000001381	MIR378	microRNA mir-378 [Source:NCBI gene (formerly Entrezgene);Acc:104795823]	0	0	0	0	0	0	0	0	0	0	0	0	0	0	0	0	0	0	0	0	0	0	0	0	0	0	0	0	0	0	0	0	0	0	0	0	0	0	0	0	0	0	0	0	0	0	0
ENSCHIG00000001382		-	0	0	0	0	0	0	0	0	0	0	0	0	0	0	0	0	0	0.08	0	0	0	0	0	0	0	0	0	0	0	0	0	0	0	0	0	0	0	0	0	0	0	0	0	0	0	0	0
ENSCHIG00000001383		-	0	0	0	0	0	0	0	0	0	0	0	0	0	0	0	0	0	0	0	0	0	0	0	0	0	0	0	0	0	0	0	0	0	0	0	0	0	0	0	0	0	0	0	0	0	0	0
ENSCHIG00000001384		-	27.81	46.47	60.2	49	29.61	101.81	29.99	34.92	45.1	45.67	58.39	65.55	30.14	43.48	48.34	28.91	26.95	68.45	20.64	30.48	28.19	30.23	22.23	31.81	23.68	45.48	47.4	33.5	36.27	45.69	32.22	25.04	30.38	29.56	48.58	46.42	30.09	52.24	50.23	23.35	22.1	42.77	29.58	27.76	29.94	42.61	35.73
ENSCHIG00000001385		-	0	0	0	0	0	0	0	0	0	0	0	0	0	0	0	0	0	0	0	0	0	0	0	0	0	0	0	0	0	0	0	0	0	0	0	0	0	0	0	0	0	0	0	0	0	0	0
ENSCHIG00000001386		-	1.42	0.62	0.81	0.98	0.55	1.23	0.59	0.65	1.65	0.63	1.35	1.02	0.58	0.53	1.3	0.52	0.58	0.75	0.82	0.15	0.7	0	0.45	0.22	0.75	0.36	0.84	0.68	1.31	1	0.8	1.28	1.03	1.02	0.67	0.85	0.73	0.45	2.4	0.92	0.63	0.92	0.73	0.1	1.12	0.43	0.19
ENSCHIG00000001387		-	0	0	0	0	0	0	0	0	0	0	0	0	0	0	0	0	0	0	0	0	0	0	0	0	0	0	0	0	0	0	0	0	0	0	0	0	0	0	0	0	0	0	0	0	0	0	0.04
ENSCHIG00000001388		-	0	0	0	0	0	0	0	0	0	0	0	0	0	0	0	0	0	0	0	0	0	0	0	0	0	0	0	0	0	0	0	0	0	0	0	0	0	0	0	0	0	0	0	0	0	0	0
ENSCHIG00000001389		-	0	0	0	0	0	0	0	0	0	0	0.1	0	0	0	0	0	0	0	0	0	0	0	0	0	0	0	0	0	0	0	0	0	0	0	0	0	0	0	0	0	0	0	0	0	0	0	0
ENSCHIG00000001390		-	0	0	0	0	0	0	0	0	0	0	0	0	0	0	0	0	0	0	0	0	0	0	0	0	0	0	0	0	0	0	0	0	0	0	0	0	0	0	0	0	0	0	0	0	0	0	0
ENSCHIG00000001391		-	0.08	0	0	0	0	0	0	0	0.04	0.07	0.05	0	0	0	0	0	0	0	0	0	0	0	0	0	0.38	0	0.08	0	0	0	0	0	0	0	0.08	0.04	0	0	0	0.04	0	0	0	0	0	0	0
ENSCHIG00000001392	U6	U6 spliceosomal RNA [Source:RFAM;Acc:RF00026]	0	0	0	0	0	0	0	0	0	0	0	0	0	0	0	0	0	0	0	0	0	0	0	0	0	0	0	0	0	0	0	0	0	0	0	0	0	0	0	0	0	0	0	0	0	0	0
ENSCHIG00000001393	U6	U6 spliceosomal RNA [Source:RFAM;Acc:RF00026]	0	0	0	0	0	0	0	0	0	0	0	0	0	0	0	0	0	0	0	0	0	0	0	0	0	0	0	0	0	0	0	0	0	0	0	0	0	0	0	0	0	0	0	0	0	0	0
ENSCHIG00000001394	chi-mir-147	chi-mir-147 [Source:miRBase;Acc:MI0030635]	0	0	0	0	0	0	0	0	0	0	0	0	0	0	0	0	0	0	0	0	0	0	0	0	0	0	0	0	0	0	0	0	0	0	0	0	0	0	0	0	0	0	0	0	0	0	0
ENSCHIG00000001395		-	0	0	0	0	0	0	0	0	0	0	0	0	0	0	0	0	0	0	0	0	0	0	0	0	0	0	0	0	0	0	0	0	0	0	0	0	0	0	0	0	0	0	0	0	0	0	0
ENSCHIG00000001396	5S_rRNA	5S ribosomal RNA [Source:RFAM;Acc:RF00001]	0	0	0	0	0	0	0	0	0	0	0	0	0	0	0	0	0	0	0	0	0	0	0	0	0	0	0	0	0	0	0	0	0	0	0	0	0	0	0	0	0	0	0	0	0	0	0
ENSCHIG00000001397		-	0	0	0	0	0	0	0	0	0	0	0	0	0	0	0	0	0	0	0	0	0	0	0	0	0	0	0	0	0	0	0	0	0	0	0	0	0	0	0	0	0	0	0	0	0	0	0
ENSCHIG00000001398		-	0	0	0	0	0	0	0	0	0	0	0	0	0	0	0	0	0	0	0	0	0	0	0	0	0	0	0	0	0	0	0	0	0	0	0	0	0	0	0	0	0	0	0	0	0	0	0
ENSCHIG00000001399		-	0	0	0	0	0	0	0	0	0	0	0	0	0	0	0	0	0	0	0	0	0	0	0	0	0	0	0	0	0	0	0	0	0	0	0	0	0	0	0	0	0	0	0	0	0	0	0
ENSCHIG00000001400	RNF214	ring finger protein 214 [Source:HGNC Symbol;Acc:HGNC:25335]	11.12	7.21	17.06	11.74	10.06	14.91	5.51	5.95	8.64	10.56	14.26	16.88	6.94	5.46	7.81	10.81	6.81	14.88	11.72	6.98	8.44	9.89	10.36	12.59	7.45	9.12	11.76	9.82	8.83	10.62	6.75	5.51	7.85	9.15	10.83	11.31	8.36	6.9	6	7.37	7.23	12.72	8.97	5.67	7.41	11.65	8.26
ENSCHIG00000001401		-	0	0	0	0	0	0	0	0	0	0	0	0	0	0	0	0	0	0	0	0	0	0	0	0	0	0	0	0	0	0	0	0	0	0	0	0	0	0	0	0	0	0	0	0	0	0	0
ENSCHIG00000001402		-	0	0	0	0	0	0	0	0	0	0	0	0	0	0	0	0	0	0	0	0	0	0	0	0	0	0	0	0	0	0	0	0	0	0	0	0	0	0	0	0	0	0	0	0	0.11	0	0
ENSCHIG00000001403		-	0	0	0	0	0	0	0	0	0	0	0	0	0	0	0	0	0	0	0	0	0	0	0	0	0	0	0	0	0	48.04	0	0	0	0	0	0	0	0	0	0	0	0	0	0	0	0	0
ENSCHIG00000001404	U6	U6 spliceosomal RNA [Source:RFAM;Acc:RF00026]	0	0	0	0	0	0	0	0	0	0	0	0	0	0	0	0	0	0	0	0	0	0	0	0	0	0	0	0	0	0	0	0	0	0	0	0	0	0	0	0	0	0	0	0	0	0	0
ENSCHIG00000001405	MIR504	microRNA mir-504 [Source:NCBI gene (formerly Entrezgene);Acc:104797280]	0	0	0	0	0	0	0	0	0	0	0	0	0	0	0	0	0	0	0	0	0	0	0	0	0	0	0	0	0	0	0	0	0	0	0	0	0	0	0	0	0	0	0	0	0	0	0
ENSCHIG00000001406	U3	Small nucleolar RNA U3 [Source:RFAM;Acc:RF00012]	2.31	0	0	0	0	2.8	0	0	0	0	0	0	0	0	0	0	0	4.1	0	0	0	0	0	0	0	0	0	0	0	0	0	0	0	0	0	0	0	0	0	0	0	0	0	0	0	0	0
ENSCHIG00000001407	5S_rRNA	5S ribosomal RNA [Source:RFAM;Acc:RF00001]	0	0	0	0	0	0	0	0	0	0	0	0	0	0	0	0	0	0	0	0	0	0	0	0	0	0	0	0	0	0	0	0	0	0	0	0	0	0	0	0	0	0	0	0	0	0	0
ENSCHIG00000001408		-	0	0	0	0	0	0	0	0	0	0	0	0	0	0	0	0	0	0	0	0	0	0	0	0	0	0	0	0	0	0	0	0	0	0	0	0	0	0	0	0	0	0	0	0	0	0	0
ENSCHIG00000001409		-	0	0	0	0	0	0	0	0	0	0	0	0	0	0	0	0	0	0	0	0	0	0	0	0	0	0	0	0	0	0	0	0	0	0	0	0	0	0	0	0	0	0	0	0	0	0.23	0
ENSCHIG00000001410		-	2.3	1.2	4.4	1.59	2.81	5.32	1.41	0.99	3.14	3.87	4.01	5.06	1.24	1.27	2.33	2.62	2.98	3.76	2.64	1.63	1.13	2.24	0.95	1.82	0.82	1.25	1.44	1.32	2.87	2.11	1.38	0.7	1.55	0.73	1.94	1.02	1.7	2.15	1.7	1.8	1.72	1.55	2.28	0.61	1.34	1.72	1.36
ENSCHIG00000001411		-	0	0	0	0	0	0	0	0	0	0	0	0	0	0	0	0	0	0	0	0	0	0	0	0	0	0	0	0	0	0	0	0	0	0	0	0	0	0	0	0	0	0	0	0	0	0	0
ENSCHIG00000001412		-	0.06	0	0.09	0.07	0.08	0	0	0	0	0	0	0	0	0	0	0	0	0	0.08	0	0	0	0	0	0	0	0	0	0	0.06	0	0	0	0	0	0	0	0	0	0	0	0.08	0	0	0	0	0.08
ENSCHIG00000001413		-	0	0	0	0	0	0	0	0	0	0	0	0	0	0	0	0	0	0	0	0	0	0	0	0	0	0	0	0	0	0	0	0	0	0	0	0	0	0	0	0	0	0	0	0	0	0	0
ENSCHIG00000001414	MIR412	microRNA mir-412 [Source:NCBI gene (formerly Entrezgene);Acc:104797520]	0	0	0	0	0	0	0	0	0	0	0	0	0	0	0	0	0	0	0	0	0	0	0	0	0	0	0	0	0	0	0	0	0	0	0	0	0	0	0	0	0	0	0	0	0	0	0
ENSCHIG00000001415	U6	U6 spliceosomal RNA [Source:RFAM;Acc:RF00026]	0	0	0	0	0	0	0	0	0	0	0	0	0	0	0	0	0	0	0	0	0	0	0	0	0	0	0	0	0	0	0	0	0	0	0	0	0	0	0	0	0	0	0	0	0	0	0
ENSCHIG00000001416	U6	U6 spliceosomal RNA [Source:RFAM;Acc:RF00026]	0	0	0	0	0	0	0	0	0	0	0	0	0	0	0	0	0	0	0	0	0	0	0	0	0	0	0	0	0	0	0	0	0	0	0	0	0	0	0	0	0	0	0	0	0	0	0
ENSCHIG00000001417		-	0.23	0.19	0.22	0.19	0.46	0.5	0.13	0.33	0.39	0.43	1.56	0.46	0.04	0.41	0.14	0.14	0.17	0.28	0.23	0.33	0.19	0.16	0.15	0.31	0.11	0.23	0.16	0.23	0.19	0.14	0.21	0.14	0.4	0.17	0.44	0.28	0.19	0.16	0.31	0.13	0.07	0.18	0.25	0.2	0.27	0.16	0.13
ENSCHIG00000001418	5S_rRNA	5S ribosomal RNA [Source:RFAM;Acc:RF00001]	0	0	0	0	0	0	0	0	0	0	0	0	0	0	0	0	0	0	0	0	0	0	0	0	0	0	0	0	0	0	0	0	0	0	0	0	0	0	0	0	0	0	0	0	0	0	0
ENSCHIG00000001419	TAGLN3	transgelin 3 [Source:HGNC Symbol;Acc:HGNC:29868]	16.57	6.11	7.31	10.93	24.14	14.62	7.08	19.95	63.87	5.43	8.68	34.93	4.46	10.21	16.73	9.26	7.18	12.09	1.51	6.73	8.96	3.09	2.27	2.66	2.47	5.46	8.88	4.8	5.12	8.99	8.36	7.84	5.16	4.85	3.95	11.25	4.57	7.77	6.51	6.04	9.28	1.17	2.88	7.14	7.39	3.86	3.58
ENSCHIG00000001420	OR2T1	olfactory receptor family 2 subfamily T member 1 [Source:HGNC Symbol;Acc:HGNC:8277]	0	0	0	0	0	0	0	0	0	0	0	0	0	0	0	0	0	0	0	0	0	0	0	0	0	0	0	0	0	0	0	0	0	0	0	0	0	0	0	0	0	0	0	0	0	0	0
ENSCHIG00000001421	SCYL1	SCY1 like pseudokinase 1 [Source:HGNC Symbol;Acc:HGNC:14372]	60.41	42.95	48.83	59.36	38.43	62.31	28.74	48.54	46.52	39.5	38.99	57.06	47.03	42.97	33.07	50.41	32.67	57.62	35.48	35.95	45.42	54.06	45.86	42.5	35.9	44.08	53.16	47.73	36.02	51.21	25.9	37.6	36.83	39.75	33.22	58	48.14	33.27	31.28	43.65	35.11	53.48	36.12	39.69	39.21	56.23	46.95
ENSCHIG00000001422		-	0	0	0	0	0	0.24	0	0	0	0	0	0	0	0	0	0	0	0	0	0	0	0	0	0	0	0	0	0	0	0	0	0	0	0	0	0	0	0	0	0	0	0	0	0	0	0	0
ENSCHIG00000001423		-	0	0	0	0	0	0	0	0	0	0	0	0	0	0	0	0	0	0	0	0	0	0	0	0	0	0	0	0	0	0	0	0	0	0	0	0	0	0	0	0	0	0	0	0	0	0	0
ENSCHIG00000001424	MIR127	microRNA mir-127 [Source:NCBI gene (formerly Entrezgene);Acc:104795719]	0	0	0	0	0	0	0	0	0	0	0	0	0	0	0	0	0	0	0	0	0	0	0	0	0	0	0	0	0	0	0	0	0	0	0	0	0	0	0	0	0	0	0	0	0	0	0
ENSCHIG00000001425		-	0	0	0	0	0	0	0	0	0	0	0	0	0	0	0	0	0	0	0	0	0	0	0	0	0	0	0	0	0	0	0	0	0	0	0	0	0	0	0	0	0	0	0	0	0	0	0
ENSCHIG00000001426		-	0	0	0.03	0	0	0	0	0	0	0	0.07	0	0	0	0.07	0	0	0	0	0.1	0	0	0	0	0	0	0	0	0	0	0	0	0.06	0	0	0	0	0	0	0	0	0	0	0	0	0	0.15
ENSCHIG00000001427		-	0.05	0	0	0	0	0	0	0	0	0.07	0	0	0	0.13	0	0	0	0	0	0	0	0.07	0	0	0	0	0	0	0	0	0	0	0	0	0	0	0	0	0	0	0	0	0	0	0	0	0
ENSCHIG00000001428		-	0	0	0	0	0	0	0	0	0	0	0	0	0	0	0	0	0	0	0	0	0	0	0	0	0	0	0	0	0	0	0	0	0	0	0	0	0	0	0	0	0	0	0	0	0	0	0
ENSCHIG00000001429	MIR153-2	microRNA 153-2 [Source:HGNC Symbol;Acc:HGNC:31540]	0	0	0	0	0	0	0	0	0	0	0	0	0	0	0	0	0	0	0	0	0	0	0	0	0	0	0	0	0	0	0	0	0	0	0	0	0	0	0	0	0	0	0	0	0	0	0
ENSCHIG00000001430	U6	U6 spliceosomal RNA [Source:RFAM;Acc:RF00026]	0	0	0	0	0	0	0	0	0	0	0	0	0	0	0	0	0	0	0	0	0	0	0	0	0	0	0	0	0	0	0	0	0	0	0	0	0	0	0	0	0	0	0	0	0	0	0
ENSCHIG00000001431	U6	U6 spliceosomal RNA [Source:RFAM;Acc:RF00026]	0	0	0	0	0	0	0	0	0	0	0	0	0	0	0	0	0	0	0	0	0	0	0	0	0	0	0	0	0	0	0	0	0	0	0	0	0	0	0	0	0	0	0	0	0	0	0
ENSCHIG00000001432		-	10.1	5.31	11.31	28.09	7.89	22.89	3.23	13.87	24.86	16.36	13.35	24.93	6.92	13.88	9.2	7.3	4.49	20.23	7.47	5.27	3.2	7.36	3.27	5.97	6.28	4.8	7.85	13.68	7.74	15.39	6.54	9.05	6.15	5.67	14.02	6.35	5.44	6.04	8.29	3.11	4.61	8.89	9.86	4.69	6.12	5.85	17.18
ENSCHIG00000001433		-	0	0	0	0	0	0	0	0	0	0	0	0	0	0	0	0	0	0	0	0	0	0	0	0	0	0	0	0	0	0	0	0	0	0	0	0	0	0	0	0	0	0	0	0	0	0	0
ENSCHIG00000001434	5S_rRNA	5S ribosomal RNA [Source:RFAM;Acc:RF00001]	0	0	0	0	0	0	0	0	0	0	0	0	0	0	0	0	0	0	0	0	0	0	0	0	0	0	0	0	0	0	0	0	0	0	0	0	0	0	0	0	0	0	0	0	0	0	0
ENSCHIG00000001435		-	0	0	0	0	0	0	0	0	0	0	0	0	0	0	0	0	0	0	0	0	0	0	0	0	0	0	0	0	0	0	0	0	0	0	0	0	0	0	0	0	0	0	0	0	0	0	0
ENSCHIG00000001436		-	0.04	0	0	0	0	0	0	0	0.03	0.11	0.03	0.11	0	0	0	0	0	0	0.06	0	0	0	0	0	0.06	0	0.06	0	0	0.1	0	0	0	0	0	0	0	0	0	0	0	0	0	0.08	0	0	0
ENSCHIG00000001437		-	0	0	0	0	0	0	0.02	0	0	0	0	0	0	0	0	0	0	0	0	0	0	0	0	0	0	0	0	0.06	0	0	0	0	0	0	0.03	0	0	0	0.03	0	0	0	0	0	0	0	0
ENSCHIG00000001438		-	0	0	0	0	0	0	0	0	0	0	0	0	0	0	0	0	0	0	0	0	0	0	0	0	0	0	0	0	0	0	0	0	0	0	0	0	0	0	0	0	0	0	0	0	0	0	0
ENSCHIG00000001439		-	0	0.14	0.16	0	0	0	0	0	0	0.66	0	0	0	0	0	0	0	0	0	0	0	0	0	0	0.11	0	0.53	0	0	0	0	0.13	0.42	0.12	0	0	0	0.12	0	0	0	0	0	0	0.15	0	0.38
ENSCHIG00000001440		-	0.81	0	0	0	0	0	0	0	0.48	0	0	0	0	0	0.58	0	0	0	0	0	0	0	0	0	0	0	0	0	0	0	0	0	0	0	0	0	0	0	0.26	0	0	0	0	0	0	0	3.57
ENSCHIG00000001441		-	790.42	667.78	898.06	984.69	597.29	1162.81	713.93	720.98	833.21	982.04	774.11	1071.82	634.42	686.47	709.81	748.03	669.57	1164.88	733.85	675.37	613.02	625.77	546.62	554.86	638.58	583.49	983.43	722.16	584.95	1000.56	679.55	733.16	585.95	729.57	859.58	909.17	714.45	668.63	793.7	776.21	717.65	1010.99	625.5	589.05	594.42	662.15	694.94
ENSCHIG00000001442		-	0	0	0	0	0	0	0	0	0.37	0	0	0	0	0	0	0	0.19	0.23	0	0	0	0	0	0	0	0	0	0	0	0	0	0	0	0	0	0	0	0	0	0	0	0	0	0	0	0	0
ENSCHIG00000001443	chi-mir-656	chi-mir-656 [Source:miRBase;Acc:MI0030827]	0	0	0	0	0	0	0	0	0	0	0	0	0	0	0	0	0	0	0	0	0	0	0	0	0	0	0	0	0	0	0	0	0	0	0	0	0	0	0	0	0	0	0	0	0	0	0
ENSCHIG00000001444	U6	U6 spliceosomal RNA [Source:RFAM;Acc:RF00026]	0	0	0	0	0	0	0	0	0	0	0	0	0	0	0	0	0	0	0	0	0	0	0	0	0	0	0	0	0	0	0	0	0	0	0	0	0	0	0	0	0	0	0	0	0	0	0
ENSCHIG00000001445		-	0	0	0	0	0	0	0	0	0	0	0	0	0	0	0	0	0	0	0	0	0	0	0	0	0	0	0	0	0	0	0	0	0	0	0	0	0	0	0	0	0	0	0	0	0	0	0
ENSCHIG00000001446	U6	U6 spliceosomal RNA [Source:RFAM;Acc:RF00026]	0	0	0	0	0	0	0	0	0	0	0	0	0	0	0	0	0	0	0	0	0	0	0	0	0	0	0	0	0	0	0	0	0	0	0	0	0	0	0	0	0	0	0	0	0	0	0
ENSCHIG00000001447		-	0	0	0	0	0	0	0	0	0	0	0	0	0	0	0	0	0	0	0	0	0	0	0	0	0	0	0	0	0	0	0	0	0	0	0	0	0	0	0	0	0	0	0	0	0	0	0.28
ENSCHIG00000001448	MIR216A	microRNA 216a [Source:HGNC Symbol;Acc:HGNC:31593]	0	0	0	0	0	0	0	0	0	0	0	0	0	0	0	0	0	0	0	0	0	0	0	0	0	0	0	0	0	0	0	0	0	0	0	0	0	0	0	0	0	0	0	0	0	0	0
ENSCHIG00000001449	5S_rRNA	5S ribosomal RNA [Source:RFAM;Acc:RF00001]	0	0	0	0	0	0	0	0	0	0	0	0	0	0	0	0	0	0	0	0	0	0	0	0	0	0	0	0	0	0	0	0	0	0	0	0	0	0	0	0	0	0	0	0	47.16	0	0
ENSCHIG00000001450		-	0.06	0.19	0.4	0.17	0.19	0.51	0	0.09	0.25	0	0.52	0.1	0	0.14	0.12	0	0.05	0.1	0.19	0.09	0.09	0	0	0	0	0	0	0.06	0.16	0	0.09	0.06	0.09	0	0	0.22	0.26	0	0.08	0.14	0	0.11	0.43	0	0.1	0	0.09
ENSCHIG00000001451	ZNF566	zinc finger protein 566 [Source:HGNC Symbol;Acc:HGNC:25919]	0.33	0.71	5.69	0.58	1.06	2.25	0.51	0.28	1.19	1.75	1.85	2.07	0.94	0.76	0.77	1.04	0.51	3.39	0.88	0.56	0.53	0.56	0.76	0.6	0.44	1	1.26	0.84	1.43	1.85	0.29	0.11	1.12	0.8	1.01	0.51	0.44	0.87	0.6	0.15	0.54	1.41	0.86	0.56	0.47	0.43	0.51
ENSCHIG00000001452	IRS2	insulin receptor substrate 2 [Source:HGNC Symbol;Acc:HGNC:6126]	23.66	10.81	39.01	31.43	11.44	29.17	7.51	7.32	11.13	31.21	21.18	19	18.19	14	16.14	17.63	6.82	44.9	15.51	8.17	9	11.14	10.72	10.65	12.69	11.73	30.34	25.77	11.2	28.19	7.1	7.23	13.53	17.93	17.16	23.24	11.41	10.63	15.55	12.77	9.53	40.32	7.69	7.84	11.13	23.57	10.86
ENSCHIG00000001453		-	0	0	0	0	0	0	0	0	0	0	0	0	0	0	0	0	0	0	0	0	0	0	0	0	0	0	0	0	0	0	0	0	0	0	0	0	0	0	0	0	0	0	0	0	0	0	0
ENSCHIG00000001454		-	0	0.03	0.03	0	1.87	0.03	0	0	0	0	0.06	0	0	0	1.99	0	0	0	0	0	0	0.02	0	0.02	0.02	0	0	0	0.03	2.02	0	0	0.03	0	0	0	0	0	0	0	0	0.03	0.07	0.02	0	0	0
ENSCHIG00000001455		-	0	0	0	0	0	0	0	0	0	0	0	0	0	0	0	0	0	0	0	0	0	0	0	0	0	0	0	0	0	0	0	0	0	0	0	0	0	0	0	0	0	0	0	0	0	0	0
ENSCHIG00000001456	MIR363	microRNA mir-363 [Source:NCBI gene (formerly Entrezgene);Acc:104795816]	0	0	0	0	0	0	0	0	0	0	0	0	0	0	0	0	0	0	0	0	0	0	0	0	0	0	0	0	0	0	0	0	0	0	0	0	0	0	0	0	0	0	0	0	0	0	0
ENSCHIG00000001457		-	0	0	0	0	0	0	0	0	0	0	0	0	0	0	0	0	0	0	0	0	0	0	0	0	0	0	0	0	0	0	0	0	0	0	0	0	0	0	0	0	0	0	0	0	0	0	0
ENSCHIG00000001458	U6	U6 spliceosomal RNA [Source:RFAM;Acc:RF00026]	0	0	0	0	0	0	0	0	0	0	0	0	0	0	0	0	0	0	0	0	0	0	0	0	0	0	0	0	0	0	0	0	0	0	0	0	0	0	0	0	0	0	0	0	0	0	0
ENSCHIG00000001459		-	0	0	0	0	0	0	0	0	0	0	0	0	0	0	0	0	0	0	0	0	0	0	0	0	0	0	0	0	0	0	0	0	0	0	0	0	0	0	0	0	0	0	0	0	0	0	0
ENSCHIG00000001460		-	0	0	0	0	0	0	0	0	0	0	0	0	0	0	0	0	0	0	0	0	0	0	0.07	0	0	0	0	0	0	0	0	0	0	0	0	0	0	0	0	0	0	0	0	0	0.21	0.07	0.21
ENSCHIG00000001461	U6	U6 spliceosomal RNA [Source:RFAM;Acc:RF00026]	0	0	0	0	0	0	0	0	0	0	0	0	0	0	0	0	0	0	0	0	0	0	0	0	0	0	0	0	0	0	0	0	0	0	0	0	0	0	0	0	0	0	0	0	0	0	0
ENSCHIG00000001462		-	0	0	0	0	0	0	0	0	0	0	0	0	0	0	0	0	0	0	0	0	0	0	0	0	0	0	0	0	0	0	0	0	0	0	0	0	0	0	0	0	0	0	0	0	0	0	0
ENSCHIG00000001463	chi-mir-126	chi-mir-126 [Source:miRBase;Acc:MI0030607]	0	0	0	0	0	0	0	0	0	0	0	0	0	0	0	0	0	0	0	0	0	0	0	0	0	0	0	0	0	0	0	0	0	0	0	0	0	0	0	0	0	0	0	0	0	0	0
ENSCHIG00000001464	5S_rRNA	5S ribosomal RNA [Source:RFAM;Acc:RF00001]	0	0	0	0	0	0	0	0	0	0	0	0	0	0	0	0	0	0	0	0	0	0	0	0	0	0	0	0	0	0	0	0	0	0	0	0	0	0	0	0	0	0	0	0	0	0	0
ENSCHIG00000001465		-	0	0	0	0	0	0	0	0	0	0	0	0	0	0	0	0	0	0	0	0	0	0	0	0	0	0	0	0	0	0	0	0	0	0	0	0	0	0	0	0	0	0	0	0	0	0	0
ENSCHIG00000001466		-	0	0	0	0	0	0	0	0	0	0	0	0	0	0	0	0	0	0	0	0	0	0	0	0	0	0	0	0	0	0	0	0	0	0	0	0	0	0	0	0	0	0	0	0	0	0	0
ENSCHIG00000001467		-	0	0	0	0	0	0	0	0	0	0	0	0	0	0	0	0	0	0	0	0	0	0	0.07	0	0	0	0	0	0	0	0	0	0	0	0	0	0	0	0.14	0	0	0	0	0	0	0.22	0.29
ENSCHIG00000001468		-	0	0	0	0	0	0	0	0	0	0	0	0	0	0	0	0	0	0	0	0	0	0	0	0	0	0	0	0	0	0	0	0	0	0	0	0	0	0	0	0	0	0	0	0	0	0	0
ENSCHIG00000001469		-	0	0	0	0	0	0	0	0	0	0	0	0	0	0	0	0	0	0	0	0	0	0	0	0.37	0	0	0	0	0	0	0.38	0	0	0	0	0	0	0	0	0	0	0	0	0	0	0.19	0
ENSCHIG00000001470		-	0	0	0	0	0	0	0	0	0	0	0	0	0	0	0	0	0	0	0	0	0	0	0	0	0	0	0	0	0	0	0	0	0	0	0	0	0	0	0	0	0	0	0	0	0	0	0
ENSCHIG00000001471	U6	U6 spliceosomal RNA [Source:RFAM;Acc:RF00026]	0	0	0	0	0	0	0	0	0	0	0	0	0	0	0	0	0	0	0	0	0	0	0	0	0	0	0	0	0	0	0	0	0	0	0	0	0	0	0	0	0	0	0	0	0	0	0
ENSCHIG00000001472		-	0	0	0	0	0	0	0	0	0	0	0	0	0	0	0	0	0	0	0	0	0	0	0	0	0	0	0	0	0	0	0	0	0	0	0	0	0	0	0	0	0	0	0	0	0	0	0
ENSCHIG00000001473	U6	U6 spliceosomal RNA [Source:RFAM;Acc:RF00026]	0	0	0	0	0	0	0	0	0	0	0	0	0	0	0	0	0	0	0	0	0	0	0	0	0	0	0	0	0	0	0	0	0	0	0	0	0	0	0	0	0	0	0	0	0	0	0
ENSCHIG00000001474		-	0	0	0	0	0	0	0	0	0	0	0	0	0	0	0	0	0	0	0	0	0	0	0	0	0	0	0	0	0	0	0	0	0	0	0	0	0	0	0	0	0	0	0	0	0	0	0
ENSCHIG00000001475		-	0	0	0	0	0	0	0	0	0	0	0	0	0	0	0	0	0	0	0	0	0	0	0	0	0	0	0	0	0	0.15	0	0	0	0	0	0	0	0	0	0	0	0	0.07	0	0	0	0
ENSCHIG00000001476	chi-mir-1343	chi-mir-1343 [Source:miRBase;Acc:MI0030620]	0	0	0	0	0	0	0	0	0	0	0	0	0	0	0	0	0	0	0	0	0	0	0	0	0	0	0	0	0	0	0	0	0	0	0	0	0	0	0	0	0	0	0	0	0	0	0
ENSCHIG00000001477	5S_rRNA	5S ribosomal RNA [Source:RFAM;Acc:RF00001]	0	0	0	0	0	0	0	0	0	0	0	0	0	0	0	0	0	0	0	0	0	0	0	0	0	0	0	0	0	0	0	0	0	0	0	0	0	0	0	0	0	0	0	0	0	0	0
ENSCHIG00000001478		-	0	0	0	0	0	0	0	0	0	0	0	0	0	0	0	0	0	0	0	0	0	0	0	0	0	0	0	0	0	0	0	0	0	0	0	0	0	0	0	0	0	0	0	0	0	0	0
ENSCHIG00000001479		-	0.05	0.05	0.05	0.09	0	0.03	0	0.05	0	0	0	0	0	0	0	0.05	0.02	0.05	0.05	0.04	0.02	0	0.02	0.02	0	0	0	0	0	0	7.33	0	0	0	0.02	0	0	0	0	0.04	0	0	0	0	0	0	0
ENSCHIG00000001480		-	0	0	0	0	0	0	0	0	0	0	0	0	0	0	0	0	0	0	0	0	0	0	0	0	0	0	0	0	0	0	0	0	0	0	0	0	0	0	0	0	0	0	0	0	0	0	0
ENSCHIG00000001481	OR2M4	olfactory receptor family 2 subfamily M member 4 [Source:HGNC Symbol;Acc:HGNC:8270]	0	0	0	0	0	0	0	0	0	0	0	0	0	0	0	0	0	0	0	0	0	0	0	0	0	0	0	0	0	0	0	0	0	0	0	0	0	0	0	0	0	0	0	0	0	0	0
ENSCHIG00000001482	MTHFD1	methylenetetrahydrofolate dehydrogenase, cyclohydrolase and formyltetrahydrofolate synthetase 1 [Source:HGNC Symbol;Acc:HGNC:7432]	67.38	17.85	102.03	38.59	20.74	101.54	29.1	33.07	31.54	35.4	53.05	120.53	12.82	18.91	32.47	32.46	26.54	74.28	38.8	30.1	13.1	22.24	10.53	18.2	16.98	16.13	55.54	20.4	12.01	51.11	21.43	15.45	19.69	14.82	26.12	37.81	13.69	22.39	20.45	23.06	23.85	24.48	12.66	24.25	13.93	27.25	12.53
ENSCHIG00000001483		-	0	0	0	0	0	0	0	0	0	0	0	0	0	0	0	0	0	0	0	0	0	0	0	0	0	0	0	0	0	0	0	0	0	0	0	0	0	0	0	0	0	0	0	0	0	0	0
ENSCHIG00000001484	CRAMP1	cramped chromatin regulator homolog 1 [Source:HGNC Symbol;Acc:HGNC:14122]	5.49	3.28	6.74	6.07	3.76	6.29	3.08	2.41	3.73	4.44	4.78	5.84	2.44	3.09	4.41	6.11	2.69	6.1	3.91	2.73	2.89	3.68	2.48	4.13	3.23	2.64	5.32	5.54	3.98	4.53	2.71	2.49	3.21	3.56	3.84	4.94	3.23	3.16	4	3.79	3.94	6.44	2.71	2.66	3.84	5.26	4.11
ENSCHIG00000001485		-	0	0	0	0	0	0	0	0	0	0	0	0	0	0	0	0	0	0	0	0	0	0	0	0	0	0	0	0	0	0	0	0	0	0	0	0	0	0	0	0	0	0	0	0	0	0	0
ENSCHIG00000001486		-	0.03	0.02	0.05	0	0.19	0.15	0.02	0.14	0	0	0.07	0.12	0	0.08	0.02	0	0.04	0.02	0.58	0	0.02	0.02	0	0.02	0.02	0.02	0.02	0	0	0	0	0.02	0	0.02	0	0.02	0	0	0.1	0	0.01	0.03	0.02	0.02	0	0.02	0.04
ENSCHIG00000001487		-	0	0.11	0.12	0	0	0	0	0	0	0.14	0	0	0	0	0.17	0	0	0.11	0.06	0	0.25	0.05	0	0.05	0	0.21	0	0	0.05	0	0	0	0.16	0	0	0.05	0	0.05	0.05	0	0	0.26	0.05	0	0.16	0.27	0
ENSCHIG00000001488	chi-mir-137	chi-mir-137 [Source:miRBase;Acc:MI0030625]	0	0	0	0	0	0	0	0	0	0	0	0	0	0	0	0	0	0	0	0	0	0	0	0	0	0	0	0	0	0	0	0	0	0	0	0	0	0	0	0	0	0	0	0	0	0	0
ENSCHIG00000001489	U6	U6 spliceosomal RNA [Source:RFAM;Acc:RF00026]	0	0	0	0	0	0	0	0	0	0	0	0	0	0	0	0	0	0	0	0	0	0	0	0	0	0	0	0	0	0	0	0	0	0	0	0	0	0	0	0	0	0	0	0	0	0	0
ENSCHIG00000001490		-	0	0	0	0	0	0	0	0	0	0	0	0	0	0	0	0	0	0	0	0	0	0	0	0	0	0	0	0	0	0	0	0	0	0	0	0	25.33	0	0	0	0	0	0	0	0	0	0
ENSCHIG00000001491	U6	U6 spliceosomal RNA [Source:RFAM;Acc:RF00026]	0	0	0	0	0	0	0	0	0	0	0	0	0	0	0	0	0	0	0	0	0	0	0	0	0	0	0	0	0	0	0	0	0	0	0	0	0	0	0	0	0	0	0	0	0	0	0
ENSCHIG00000001492	5S_rRNA	5S ribosomal RNA [Source:RFAM;Acc:RF00001]	0	0	0	0	0	0	0	0	0	0	0	0	0	0	0	0	0	0	0	0	0	0	0	0	0	0	0	0	0	0	0	0	0	0	0	0	0	0	0	0	0	0	0	0	0	0	0
ENSCHIG00000001493		-	0	0	0.47	0	0	0	0.34	0	0	0.18	0	0.24	0	0	0.23	0	0	0	0	0.4	0	0	0.4	0	0.15	0	0	0	0	0	0	0	0	0	0.21	0	0	0	0	0	0	0	0	0	0	0	0
ENSCHIG00000001494		-	0	0	0	0	0	0.42	0	0	0	0	0	0	0	0	0	0	0	0	0	0	0	0.31	0	0	0	0	0	0	0	0	0	0	0	0	0	0	0	0	0.3	0	0	0	0	0	0	0	0
ENSCHIG00000001495		-	0	0	0	0	0	0	0	0	0	0	0	0	0	0	0	0	0	0	0	0	0	0	0	0	0	0	0	0	0	0	0	0	0	0	0	0	0	0	0	0	0	0	0	0	0	0	0
ENSCHIG00000001496		-	0	0	0	0	0	0	0	0	0	0	0	0	0	0	0	0	0	0	0	0	0	0	0	0	0	0	0	0	0	0	0	0	0	0	0	0	0	0	0	0	0	0	0	0	0	0	0
ENSCHIG00000001497		-	0	0	0	0	0	0	0	0	0	0	0	0	0	0	0	0	0	0	0	0	0	0	0	0	0	0	0	0	0	0	0	0	0	0	0	0	0	0	0	0	0	0	0	0	0	0	0
ENSCHIG00000001498		-	0	0	0	0	0	0	0	0	0	0	0	0	0	0	0	0	0	0	0	0	0	0	0	0	0	0	0	0	0	0	0	0	0	0	0	0	0	0	0.49	0	0	0	0	0	0	0	0
ENSCHIG00000001499	MIR873	microRNA mir-873 [Source:NCBI gene (formerly Entrezgene);Acc:104795863]	0	0	0	0	0	0	0	0	0	0	0	0	0	0	0	0	0	0	0	0	0	0	0	0	0	0	0	0	0	0	0	0	0	0	0	0	0	0	0	0	0	0	0	0	0	0	0
ENSCHIG00000001500		-	0	0	0	0	0	0	0	0	0	0	0	0	0	0	0	0	0	0	0	0	0	0	0	0	0	0	0	0	0	0	0	0	0	0	0	0	0	0	0	0	0	0	0	0	0	0	0
ENSCHIG00000001501		-	0	0	0	0	0	0	0	0	0	0	0	0	0	0	0	0	0	0	0	0	0	0	0	0	0	0	0	0	0	0	0	0	0	0	0	0	0	0	0	0	0	0	0	0	0	0	0
ENSCHIG00000001502		-	0	0	0	0	0	0	0	0	0	0	0	0	0	0	0	0	0	0	0	0	0	0	0	0	0	0	0	0	0	0	0	0	0	0	0	0	0	0	0	0	0	0	0	0	0	0	0
ENSCHIG00000001503	U6	U6 spliceosomal RNA [Source:RFAM;Acc:RF00026]	0	0	0	0	0	0	0	0	0	0	0	0	0	0	0	0	0	0	0	0	0	0	0	0	0	0	0	0	0	0	0	0	0	0	0	0	0	0	0	0	0	0	0	0	0	0	0
ENSCHIG00000001504	5S_rRNA	5S ribosomal RNA [Source:RFAM;Acc:RF00001]	0	0	0	0	0	0	0	0	0	0	0	0	0	0	0	0	0	0	0	0	0	0	0	0	0	0	0	0	0	0	0	0	0	0	0	0	0	0	0	0	0	0	0	0	0	0	0
ENSCHIG00000001505		-	0	0	0	0	0	0	0	0	0	0	0	0	0	0	0	0	0	0	0	0	0	0	0	0	0	0	0	0	0	0	0	0	0	0	0	0	0	0	0	0	0	0	0	0	0	0	0
ENSCHIG00000001506		-	0	0	0	0	0	0	0	0	0	0	0	0	0	0	0	0	0	0	0	0	0	0	0	0	0	0	0	0	0	0	0	0	0	0	0	0	0	0	0	0	0	0	0	0	0	0	0
ENSCHIG00000001507		-	0	0	0	0	0	0	0	0	0	0	0	0	0	0	0	0	0	0	0	0	0	0	0	0	0	0	0	0	0	0	0	0	0	0	0	0	0	0	0	0	0	0	0	0	0	0	0
ENSCHIG00000001508		-	0	0	0	0	0	0	0	0	0	0	0	0	0	0	0	0	0	0	0	0	0	0	0	0	0	0	0	0	0	0	0	0	0	0	0	0	0	0	0	0	0	0	0	0	0	0	0
ENSCHIG00000001509		-	0	0	0	0	0	0	0	0	0	0	0	0	0	0	0	0	0	0	0	0	0	0	0	0	0	0	0	0	0	0	0	0	0	0	0	0	0	0	0	0	0	0	0	0	0	0	0
ENSCHIG00000001510	ATG16L2	autophagy related 16 like 2 [Source:HGNC Symbol;Acc:HGNC:25464]	2.72	0.88	2.84	3.36	2.11	3.86	1.14	2.1	2.61	4.63	2.63	2.96	1.19	2.1	1.54	2.31	1.25	2.61	1.36	1.41	0.86	0.96	1.09	1.11	1.04	0.68	1.59	2.28	1.4	2.06	1.68	1.51	1.37	2.1	2.27	1.79	1.74	0.99	0.98	1.81	0.74	2.29	0.79	0.98	1.58	1.6	0.67
ENSCHIG00000001511		-	0	0	0.1	0	0	0	0	0	0	0	0	0	0	0	0	0	0	0.08	0	0	0	0	0	0	0	0	0.03	0.04	0.04	0	0	0	0	0	0	0	0	0.06	0.03	0	0	0.04	0	0	0.03	0.15	0.16
ENSCHIG00000001512		-	0.05	0.05	0.05	0.02	0.09	0.03	0.06	0.02	0	0.01	0.13	0.14	0.08	0.04	0	0	0	0	0.09	0.02	0.02	0.02	0.02	0.02	0	0	0	0	0.04	0	0.05	0	0.02	0.05	0.03	0	0	0	0	0.03	0.01	0	0.02	0	0.02	0.02	0
ENSCHIG00000001513	SLC66A2	solute carrier family 66 member 2 [Source:HGNC Symbol;Acc:HGNC:26188]	11.66	10.98	13.77	11.15	7.28	18.77	8.96	8.9	9.97	10.95	8.15	11.07	10.02	11.64	9.71	11.15	9.07	19.63	10.03	8.65	14.63	17.55	10.3	10.57	11.27	13.47	16.69	9.46	9.5	14.91	8.6	11.52	12.29	11.97	12.09	11.47	17.29	13.89	14.81	13.65	9.6	20.54	11.33	11.01	14.11	13.36	10.95
ENSCHIG00000001514	MIR361	microRNA mir-361 [Source:NCBI gene (formerly Entrezgene);Acc:104796576]	0	0	0	0	0	0	0	0	0	0	0	0	0	0	0	0	0	0	0	0	0	0	0	0	0	0	0	0	0	0	0	0	0	0	0	0	0	0	0	0	0	0	0	0	0	0	0
ENSCHIG00000001515		-	0	0	0	0	0	0	0	0.21	0	0	0.51	0	0	0	0	0	0	0	0	0	0	0	0	0	0	0	0	0	0	0	0.49	0	0	0	0	0.05	0	0	0	0	0	0	0	0	0.59	0	0
ENSCHIG00000001516		-	0	0	0	0	0	0	0	0	0	0	0	0	0	0	0	0	0	0	0	0	0	0	0	0	0	0	0	0	0	0	0	0	0	0	0	0	0	0	0	0	0	0	0	0	0	0	0
ENSCHIG00000001517		-	0.07	0	0	0	0	0	0	0	0	0.09	0	0	0.05	0	0	0.17	0	0.06	0	0	0	0	0	0	0.22	0	0	0	0	0	0.05	0	0.05	0	0	0.05	0	0	0	0	0	0	0	0.04	0	0.11	0
ENSCHIG00000001518	U6	U6 spliceosomal RNA [Source:RFAM;Acc:RF00026]	0	0	0	0	0	0	0	0	0	0	0	0	0	0	0	0	0	0	0	0	0	0	0	0	0	0	0	0	0	0	0	0	0	0	0	0	0	0	0	0	0	0	0	0	0	0	0
ENSCHIG00000001519		-	0	0	0	0	0	0	0	0	0	0	0	0	0	0	0	0	0	0	0	0	0	0	0	0	0	0	0	0	0	0	0	0	0	0	0	0	0	0	0	0	0	0	0	0	0	0	0
ENSCHIG00000001520	U3	Small nucleolar RNA U3 [Source:RFAM;Acc:RF00012]	0	0	0	0	0	0	0	0	0	0	0	0	0	0	0	0	0	0	0	0	0	0	0	0	0	0	0	0	0	0	0	0	0	0	0	0	0	0	0	0	0	0	0	0	0	0	0
ENSCHIG00000001521		-	0	0	0	0	0	0	0	0	0	0	0	0	0	0	0	0	0	0	0	0	0	0	0	0	0	0	0	0	0	0	0	0	0	0	0	0	0	0	0	0	0	0	0	0	0	0	0
ENSCHIG00000001522	5S_rRNA	5S ribosomal RNA [Source:RFAM;Acc:RF00001]	0	0	0	0	0	0	0	0	0	0	0	0	0	0	0	0	0	0	0	0	0	0	0	0	0	0	0	0	0	0	0	0	0	0	0	0	0	0	0	0	0	0	0	0	0	0	0
ENSCHIG00000001523		-	0	0	0	0	0	0	0	0	0	0	0	0	0	0	0	0	0	0	0	0	0	0	0	0	0	0	0	0	0	0	0	0	0	0	0	0	0	0	0	0	0	0	0	0	0	0	0
ENSCHIG00000001524		-	0	0	0	0	0.2	0	0	0	0	0	0	0.12	0	0	0	0	0	0	0	0	0	0	0	0	0	0	0	0	0	0	0	0	0	0	0	0	0	0	0	0	0	0	0	0	0	0	0
ENSCHIG00000001525		-	0	0	0	0	0	0	0	0	0.68	0	0	0.02	0	0	0	0	0	0	0	0	0	0	0	0	0	0	0.03	0.52	0	0	0	0	0	0	0	0	0	0	0	0	0	0	0	0	0	0	0
ENSCHIG00000001526		-	0	0	0	0	0	0	0	0	0	0	0	0	0	0	0	0	0	0	0	0	0	0	0	0	0	0	0	0	0	0	0	0	0	0	0	0	0	0	0	0	0	0	0	0	0	0	0
ENSCHIG00000001527		-	0	0	0	0	0	0	0	0	0	0	0	0	0	0	0	0	0	0	0	0	0	0	0	0	0	0	0	0	0	0	0	0	0	0	0	0	0	0	0	0	0	0	0	0	0	0	0
ENSCHIG00000001528		-	0	0	0	0	0	0	0	0	0	0	0	0	0	0	0	0	0	0	0.09	0	0	0	0	0	0	0	0	0	0	0	0	0	0	0	0	0.08	0	0	0	0	0	0	0	0	0	0	0.16
ENSCHIG00000001529	U6	U6 spliceosomal RNA [Source:RFAM;Acc:RF00026]	0	0	0	0	0	0	0	0	0	0	0	0	0	0	0	0	0	0	0	0	0	0	0	0	0	0	0	0	0	0	0	0	0	0	0	0	0	0	0	0	0	0	0	0	0	0	0
ENSCHIG00000001530		-	0	0	0	0	0	0	0	0	0	0	0	0	0	0	0	0	0	0	0	0	0	0	0	0	0	0	0	0	0	0	0	0	0	0	0	0	0	0	0	0	0	0	0	0	0	0	0
ENSCHIG00000001531	MIR136	microRNA mir-136 [Source:NCBI gene (formerly Entrezgene);Acc:104797241]	0	0	0	0	0	0	0	0	0	0	0	0	0	0	0	0	0	0	0	0	0	0	0	0	0	0	0	0	0	0	0	0	0	0	0	0	0	0	0	0	0	0	0	0	0	0	0
ENSCHIG00000001532	TRIM41	tripartite motif containing 41 [Source:HGNC Symbol;Acc:HGNC:19013]	29.15	24.29	32.85	24.5	23.18	32.41	22.29	21.59	23.78	22.88	30.96	35.16	18.38	22.75	15.78	28	19.6	28.19	20.36	20.29	14.2	17.07	14.86	17.04	21.53	21.06	29.05	25.38	25.99	28.16	20.46	18.28	18.94	20.62	22.23	30.44	17.51	24.74	20.79	24.29	21.39	27.99	21.44	22.61	17.53	22.76	24.85
ENSCHIG00000001533	U6	U6 spliceosomal RNA [Source:RFAM;Acc:RF00026]	0	0	0	0	0	0	0	0	0	0	0	0	0	0	0	0	0	0	0	0	0	0	0	0	0	0	0	0	0	0	0	0	0	0	0	0	0	0	0	0	0	0	0	0	0	0	0
ENSCHIG00000001534	RIOK1	RIO kinase 1 [Source:HGNC Symbol;Acc:HGNC:18656]	2	1.78	8.43	2.64	2.01	4.02	1.62	1.03	1.88	3.59	2.39	3.2	1.17	1.2	3.17	1.66	1.34	5.72	1.58	1.06	1.28	1.38	1.31	1.2	0.89	1.53	2.71	2.37	1.86	3.6	1.4	0.75	1.4	1.77	1.68	1.99	1.1	1.07	2.08	1.04	1.01	3.27	1.23	0.91	1.77	1.96	1.38
ENSCHIG00000001535		-	12.72	0	39.53	0	0	12.15	0	0	0	5.94	0	0	0	8.27	0	0	0	0	0	4.36	0	0	0	3.23	0	0	15.42	0	0	4.47	0	0	0	2.6	0	3.11	0	4.69	0	0	0	0	0	0	0	0	0
ENSCHIG00000001536	VAX1	ventral anterior homeobox 1 [Source:HGNC Symbol;Acc:HGNC:12660]	0	0	0	0	0	0	0	0	0	0	0	0	0	0	0	0	0	0	0	0	0	0	0	0	0	0	0	0	0.25	0	0.16	0	0	0	0	0.08	0	0	0	0.08	0	0	0	0	0	0	0
ENSCHIG00000001537	chi-mir-187	chi-mir-187 [Source:miRBase;Acc:MI0030658]	0	0	0	0	0	0	0	0	0	0	0	0	0	0	0	0	0	0	0	0	0	0	0	0	0	0	0	0	0	0	0	0	0	0	0	0	0	0	0	0	0	0	0	0	0	0	0
ENSCHIG00000001538		-	0.12	0	0.54	0.92	0.65	0.15	0.12	0	0.26	0	0.17	0.2	0.37	0	0.79	0	0	0	0	0.18	0	0	0.21	0	0	0	0	0	0	0	0	0	0.13	0	0.49	0	0.18	0	0.37	0.39	0	0	0	0	0.51	0.44	0.91
ENSCHIG00000001539		-	0	0	0	0	0	0	0	0	0	0	0	0	0	0	0	0	0	0	0	0	0	0	0	0	0	0	0	0	0	0	0	0	0	0	0	0	0	0	0	0	0	0	0	0	0	0	0
ENSCHIG00000001540	5S_rRNA	5S ribosomal RNA [Source:RFAM;Acc:RF00001]	0	0	0	0	0	0	0	0	0	0	0	0	0	0	0	0	0	0	0	0	0	0	0	0	0	0	0	0	0	0	0	0	0	0	0	0	0	0	0	0	0	0	0	0	0	0	0
ENSCHIG00000001541		-	0.57	0.58	0.68	1.12	0.77	3.06	0.46	0.22	0.98	0.39	0.18	0.62	0.43	0.54	0.64	0.58	0.62	0.68	0.44	0.43	0.48	0.44	0.35	0.38	0.64	0.52	0.65	1.13	0.87	2.51	0.31	0.21	0.48	0.45	0.3	0.32	0.31	0.94	0.25	0.5	0.55	0.57	0.43	0.46	0.54	0.55	0.61
ENSCHIG00000001542		-	0	0	0	0.02	0	0.03	0	0	0.11	0	0	0.03	0	0	0	0	0.04	0	0	0	0	0	0	0	0	0.02	0.11	0	0	0	0.02	0	0	0.06	0	0	0.04	0	0	0	0.02	0.02	0	0	0	0	0
ENSCHIG00000001543		-	0	0	0	0	0	0	0	0	0	0	0	0	0	0	0	0	0	0	0	0	0	0.32	0	0	0	0	0	0	0	0	0	0	0	0	0	0	0	0	0	0	0	0	0	0	0	0	0.12
ENSCHIG00000001544		-	0	0	0	0	0	0	0	0	0	0	0	0	0	0	0	0	0	0	0	0	0	0	0	0	0	0	0	0	0	0	0	0	0	0	0	0	0	0	0	0	0	0	0	0	0	0.2	0
ENSCHIG00000001545		-	0	0	0	0	0	0	0	0	0	0	0	0	0	0	0	0	0.25	0	0.1	0	0	0	0	0.09	0	0	0	0	0	0	0	0	0	0	0	0	0	0	0	0	0	0	0	0	0	0	0
ENSCHIG00000001546		-	0	0	0	0	0	0	0	0	0	0	0	0	0	0	0	0	0	0	0	0	0	0	0	0	0	0	0	0	0	0	0	0	0	0	0	0	0	0	0	0	0	0	0	0	0	0	0
ENSCHIG00000001547		-	0	0	0	0	0	0	0	0	0	0	0	0	0	0	0	0	0	0	0	0	0	0	0	0	0	0	0	0	0	0	0	0	0	0	0	0	0	0	0	0	0	0	0	0	0	0	0
ENSCHIG00000001548	U6	U6 spliceosomal RNA [Source:RFAM;Acc:RF00026]	0	0	0	0	0	0	0	0	0	0	0	0	0	0	0	0	0	0	0	0	0	0	0	0	0	0	0	0	0	0	0	0	0	0	0	0	0	0	0	0	0	0	0	0	0	0	0
ENSCHIG00000001549	U6	U6 spliceosomal RNA [Source:RFAM;Acc:RF00026]	0	0	0	0	0	0	0	0	0	0	0	0	0	0	0	0	0	0	0	0	0	0	0	0	0	0	0	0	0	0	0	0	0	0	0	0	0	0	0	0	0	0	0	0	0	0	0
ENSCHIG00000001550		-	0	0	0	0	0	0	0	0	0	0	0	0	0	0	0	0	0	0	0	0	0	0	0	0	0	0	0	0	0	0	0	0	0	0	0	0	0	0	0	0	0	0	0	0	0	0	0
ENSCHIG00000001551		-	0	0	0	0	0	0	0	0	0	0	0	0	0	0	0	0	0	0	0	0	0	0	0	0	0	0.2	0	0	0	0	0	0	0	0	0	0	0	0	0	0	0	0	0	0	0	0	0
ENSCHIG00000001552	RHOV	ras homolog family member V [Source:HGNC Symbol;Acc:HGNC:18313]	0	0.05	0.05	0.13	0.09	0	0	0	0.04	0.12	0	0	0.12	0.11	0	0	0	0	0	0.04	0	0.04	0	0	0.04	0	0.04	0	0	0.05	0.04	0	0	0	0.05	0.05	0	0.12	0	0	0.04	0	0.04	0	0	0.05	0.09
ENSCHIG00000001553	5S_rRNA	5S ribosomal RNA [Source:RFAM;Acc:RF00001]	0	0	0	0	0	0	0	0	0	0	0	0	0	0	0	0	0	0	0	0	0	0	0	0	0	0	0	0	0	0	0	0	0	0	0	0	0	0	0	0	0	0	0	0	0	0	0
ENSCHIG00000001554		-	0	0	0	0	0	0	0	0	0	0	0	0	0	0	0	0	0	0	0	0	0	0	0	0	0	0	0	0	0	0	0	0	0	0	0	0	0	0	0	0	0	0	0	0	0	0.27	0
ENSCHIG00000001555		-	0	0	0	0	0	0	0	0	0	0	0	0	0	0	0	0	0	0	0	0	0	0	0	0	0	0	0	0	0	0	0	0	0	0	0	0	0	0	0	0	0	0	0	0	0	0	0
ENSCHIG00000001556		-	0	0	0	0	0	0	0	0	0	0	0	0	0	0	0	0	0	0	0	0	0	0	0	0	0	0	0	0	0	0	0	0	0	0	0	0	0	0	0	0	0	0	0	0	0.16	0	0
ENSCHIG00000001557	CCDC80	coiled-coil domain containing 80 [Source:HGNC Symbol;Acc:HGNC:30649]	5.76	9.07	7.45	28.19	73.78	4.62	33.45	23.72	77.2	17.05	5.16	2.88	22.92	39.11	11.88	23.45	32.74	6.29	9.4	6.22	22.48	5.19	6.03	15.59	3.43	7.91	3.9	9.46	8.41	2.73	16.69	12.07	31.17	10.83	6.65	2.12	30.18	15.02	5.56	11.38	14.95	7.45	9	8.63	14.84	8.35	8.67
ENSCHIG00000001558		-	0.01	0.07	0.18	0.02	0.02	0.12	0.14	0	0.08	0.07	0.21	0.15	0.02	0.03	0.1	0	0.04	0.08	0.08	0	0.02	0	0	0.02	0	0	0.03	0	0.07	0.14	0.11	0	0	0.03	0.1	0.07	0.06	0.04	0.07	0.04	0	0.06	0	0.14	0.02	0.15	0
ENSCHIG00000001559		-	0	0	0	0	0	0	0	0	0	0	0	0	0	0	0	0	0	0	0	0	0	0	0	0	0	0	0	0	0	0	0	0	0	0	0	0	0	0	0	0	0	0	0	0	0	0	0
ENSCHIG00000001560		-	0	0	0	0	0	0	0	0	0	0	0	0	0	0	0	0	0	0	0	0	0	0	0	0	0	0	0	0	0	0	0	0	0	0	0	0	0	0	0	0	0	0	0	0	0	0	0
ENSCHIG00000001561	AEN	apoptosis enhancing nuclease [Source:HGNC Symbol;Acc:HGNC:25722]	24.38	5.29	72.21	28.97	12.72	30.86	6.18	11.97	34.84	26.95	14.6	22.89	12.47	10.74	34.89	8.95	14.87	65.41	9.45	7.58	12.12	11.27	14.99	5	5.29	5.5	31.35	15.29	3.56	22.61	3.59	5.05	7.41	10.59	15.02	14.1	9.88	8	26.47	6.05	8.03	30.01	3.86	8.1	12.87	9.38	5.66
ENSCHIG00000001562	chi-mir-105a	chi-mir-105a [Source:miRBase;Acc:MI0030591]	0	0	0	0	0	0	0	0	0	0	0	0	0	0	0	0	0	0	0	0	0	0	0	0	0	0	0	0	0	0	0	0	0	0	0	0	0	0	0	0	0	0	0	0	0	0	0
ENSCHIG00000001563	U6	U6 spliceosomal RNA [Source:RFAM;Acc:RF00026]	0	0	0	0	0	0	0	0	0	0	0	0	0	0	0	0	0	0	0	0	0	0	0	0	0	0	0	0	0	0	0	0	0	0	0	0	0	0	0	0	0	0	0	0	0	0	0
ENSCHIG00000001564		-	0	0	0	0	0	0	0	0	0	0	0	0	0	0	0	0	0	0	0	0	0	0	0	0	0	0	0	0	0	0	0	0	0	0	0	0	0	0	0	0	0	0	0	0	0	0	0
ENSCHIG00000001565	ZNF283	zinc finger protein 283 [Source:HGNC Symbol;Acc:HGNC:13077]	0.36	0.67	1.84	0.71	0.83	1.72	0.52	0.13	0.59	0.98	1.25	1.39	0.22	0.35	0.68	0.81	0.58	1.37	0.53	0.41	0.28	0.51	0.19	0.52	0.22	0.36	1.01	0.36	0.64	1.69	0.35	0.2	0.43	0.53	0.69	0.57	0.22	0.53	0.67	0.22	0.43	0.49	0.49	0.27	0.52	0.7	0.35
ENSCHIG00000001566		-	0	0	0	0	0	0	0	0	0	0	0	0	0	0	0	0	0	0	0	0	0	0	0	0	0	0	0	0	0	0	0	0	0	0	0	0	0	0	0	0	0	0	0	0	0	0	0
ENSCHIG00000001567		-	0	0	0	0	0	0	0	0	0	0	0	0	0	0	0	0	0	0	0	0	0	0	0	0	0	0	0	0	0	0	0	0	0	0	0	0	0	0	0	0	0	0	0	0	0	0	0
ENSCHIG00000001568	U6	U6 spliceosomal RNA [Source:RFAM;Acc:RF00026]	0	0	0	0	0	0	0	0	0	0	0	0	0	0	0	0	0	0	0	0	0	0	0	0	0	0	0	0	0	0	0	0	0	0	0	0	0	0	0	0	0	0	0	0	0	0	0
ENSCHIG00000001569	5S_rRNA	5S ribosomal RNA [Source:RFAM;Acc:RF00001]	0	0	0	0	0	0	0	0	0	0	0	0	0	0	0	0	0	0	0	0	0	0	0	0	0	0	0	0	0	0	0	0	0	0	0	0	0	0	0	0	0	0	0	0	0	0	0
ENSCHIG00000001570	MLLT11	MLLT11 transcription factor 7 cofactor [Source:HGNC Symbol;Acc:HGNC:16997]	8.27	18.27	0	21.92	6.47	49.36	12.31	26.29	25.93	17.7	14.99	13.47	11.62	4.18	22.16	11.46	14.82	11.02	9.26	27.91	9.15	0	23.88	39.94	4.23	17.54	6.04	36.37	1.67	3.57	1.56	18.11	6.11	28.37	42.07	36.86	30.03	7.52	23.09	11.74	21.8	8.17	3.53	7.74	25.45	18.42	92.08
ENSCHIG00000001571		-	0	0	0	0	0	0	0	0	0	0	0	0	0	0	0	0	0	0	0	0	0	0	0	0	0	0	0	0	0	0	0	0	0	0	0	0	0	0	0	0	0	0	0	0	0	0	0
ENSCHIG00000001572		-	0	0	0	0	0	0	0	0	0	0	0	0	0	0	0	0	0	0	0	0	0	0	0	0	0	0	0	0	0	0	0	0	0	0	0	0	0	0	0	0	0	0	0	0	0	0	0
ENSCHIG00000001573		-	0	0	0	0	0	0	0	0	0	0	0	0	0	0	0	0	0	0	0	0	0	0	0	0	0	0	0	0	0	0	0	0	0	0	0	0	0	0	0	0	0	0	0	0	0	0	0
ENSCHIG00000001574	NKX6-2	NK6 homeobox 2 [Source:HGNC Symbol;Acc:HGNC:19321]	0.05	0.17	0.1	0.37	0	0	0.08	0	0.03	0.07	0	0.21	0.46	0	0	0	0	0	0	0	0	0	0	0.08	0	0	0	0.26	0	0.09	0.08	0	0	0	0	0	0.24	0	0.08	0	0	0	0	0.08	0	0	0.35
ENSCHIG00000001575		-	0	0	0	0	0	0	0	0	0	0	0	0	0	0	0	0	0	0	0	0	0	0	0	0	0	0	0	0	0	0	0	0	0	0	0	0	0	0	0	0	0	0	0	0	0	0	0
ENSCHIG00000001576		-	0	0	0	0	0	0	0	0	0.11	0	0	0	0	0	0	0	0	0	0	0	0	0	0	0	0	0	0	0	0	0	0	0	0	0	0	0	0	0	0	0	0	0	0	0	0	0	0
ENSCHIG00000001577		-	0	0	0	0	0	0	0	0	0	0	0	0	0	0	0	0	0	0	0	0	0	0	0	0	0	0	0	0	0	0	0	0	0	0	0	0	0	0	0	0	0	0	0	0	0	0	0
ENSCHIG00000001578		-	0	0	0	0	0	0	0	0	0	0	0	0	0	0	0	0	0	0	0	0	0	0	0	0	0	0	0	0	0	0	0	0	0	0	0	0	0	0	0	0	0	0	0	0	0	0	0
ENSCHIG00000001579		-	0	0	0	0	0	0	0	0	0	0	0	0	0.02	0	0	0	0	0	0	0	0	0	0	0	0	0	0	0	0	0	0	0	0	0	0	0	0	0	0.02	0	0	0	0	0	0	0	0
ENSCHIG00000001580	U6	U6 spliceosomal RNA [Source:RFAM;Acc:RF00026]	0	0	0	0	0	0	0	0	0	0	0	0	0	0	0	0	0	0	0	0	0	0	0	0	0	0	0	0	0	0	0	0	0	0	0	0	0	0	0	0	0	0	0	0	0	0	0
ENSCHIG00000001581	MIR202	microRNA mir-202 [Source:NCBI gene (formerly Entrezgene);Acc:104795765]	0	0	0	0	0	0	0	0	0	0	0	0	0	0	0	0	0	0	0	0	0	0	0	0	0	0	0	0	0	0	0	0	0	0	0	0	0	0	0	0	0	0	0	0	0	0	0
ENSCHIG00000001582	SNORD42	Small nucleolar RNA SNORD42 [Source:RFAM;Acc:RF00150]	0	0	0	0	0	0	0	0	0	0	0	0	0	0	0	0	0	0	0	0	0	0	0	0	0	0	0	0	0	0	0	0	0	0	0	0	0	0	0	0	0	0	0	0	0	0	0
ENSCHIG00000001583	U6	U6 spliceosomal RNA [Source:RFAM;Acc:RF00026]	0	0	0	0	0	0	0	0	0	0	0	0	0	0	0	0	0	0	0	0	0	0	0	0	0	0	0	0	0	0	0	0	0	0	0	0	0	0	0	0	0	0	0	0	0	0	0
ENSCHIG00000001584		-	0	0	0	0	0	0	0	0	0	0	0	0	0	0	0	0	0	0	0	0	0	0	0	0	0	0	0	0	0	0	0	0	0	0	0	0	0	0	0	0	0	0	0	0	0	0	0
ENSCHIG00000001585	5S_rRNA	5S ribosomal RNA [Source:RFAM;Acc:RF00001]	0	0	0	0	0	0	0	0	0	0	0	0	0	0	0	0	0	0	0	0	0	0	0	0	0	0	0	0	0	0	0	0	0	0	0	0	0	0	0	0	0	0	0	0	0	0	0
ENSCHIG00000001586		-	0	0.52	0.29	0.25	0	0	0	0.49	0.69	0	0.27	0	0.46	0	0	0.28	0	0	0	0	0	0	0	0	0.6	0	0.47	0.26	0.27	0.56	0	0.49	0	0	0.76	0	0	0.21	0.21	1.01	0	0	0	0	0	0	0.25
ENSCHIG00000001587		-	0	0	0	0	0	0	0	0	0	0	0	0	0	0	0	0	0	0	0	0	0	0	0	0	0	0	0	0	0	0	0	0	0	0	0	0	0	0	0	0	0	0	0	0	0	0	0
ENSCHIG00000001588		-	0	0	0	0	0	0	0	0	0	0	0	0	0	0	0	0	0	0	0	0	0	0	0	0	0	0	0	0	0	0	0	0	0	0	0	0	0	0	0	0	0	0	0	0	0	0	0
ENSCHIG00000001589	U6	U6 spliceosomal RNA [Source:RFAM;Acc:RF00026]	0	0	0	0	0	0	0	0	0	0	0	0	0	0	0	0	0	0	0	0	0	0	0	0	0	0	0	0	0	0	0	0	0	0	0	0	0	0	0	0	0	0	0	0	0	0	0
ENSCHIG00000001590		-	0	0	0	0	0	0	0	0	0	0	0	0	0	0	0	0	0	0	0	0	0	0	0	0	0	0	0	0	0	0	0	0	0	0	0	0	0	0	0	0	0	0	0	0	0	0.75	0.39
ENSCHIG00000001591		-	13.09	7.35	10.42	11.69	13.27	14.88	13.72	12.77	20.29	8.29	17.6	9.91	9.53	10.41	7.44	13.15	10.53	11.96	9.49	8.01	9.33	7.26	8.75	11.84	12.43	10.74	14.48	13.17	15.62	12.81	13.02	13.08	12.64	13.59	9.26	6.23	14.57	15.65	7.04	7.23	8.36	8.11	8.38	8.63	11.03	7.04	8.88
ENSCHIG00000001592		-	0	0	0	0	0	0	0	0	0	0	0	0	0	0	0	0	0	0	0	0	0	0	0	0	0	0	0	0	0	0	0	0	0	0	0	0	0	0	0	0	0	0	0	0	0	0	0
ENSCHIG00000001593		-	0	0	0	0	0	0	0	0.3	0	0	0	0	0	0	0	0	0	0.52	0	0	0	0.28	0	0	0.25	0.12	0	0.16	0	0	0.15	0.3	0.16	0	0	0.15	0	0	0.27	0	0	0	0	0	0	0	0
ENSCHIG00000001594	ARMC8	armadillo repeat containing 8 [Source:HGNC Symbol;Acc:HGNC:24999]	10.7	11.27	25.07	11.24	12.21	27.72	9.51	6.61	11.26	14.15	20.7	19.69	7.29	8.67	13.12	13.09	14.1	17.09	11.82	9.17	5.96	9.98	8.51	10.35	8.05	11.32	14.39	11.35	13.78	16.68	8.13	6.56	10.06	7.59	22.12	12.22	7.09	7.75	8.3	8.58	9.87	13.77	12.7	5.89	6.91	10	10.28
ENSCHIG00000001595		-	0	0	0	0	0	0	0	0	0	0	0	0	0	0	0	0	0	0	0	0	0	0	0	0	0	0	0	0	0	0	0	0	0	0	0	0	0	0	0	0	0	0	0	0	0	0	0
ENSCHIG00000001596	SNORD42	Small nucleolar RNA SNORD42 [Source:RFAM;Acc:RF00150]	0	0	0	0	0	0	0	0	0	0	0	0	0	0	0	0	0	0	0	0	0	0	0	0	0	0	0	0	0	0	0	0	0	0	0	0	0	0	0	0	0	0	0	0	0	0	0
ENSCHIG00000001597		-	0	0	0	0	0	0	0	0	0	0	0	0	0	0	0	0	0	0	0	0	0	0	0	0	0	0	0	0	0	0	0	0	0	0	0	0	0	0	0	0	0	0	0	0	0	0	0
ENSCHIG00000001598		-	0	0	0	0	0	0	0	0	0	0	0	0	0	0	0	0	0	0	0	0	0	0	0	0	0	0	0	0	0	0	0	0	0	0	0	0	0	0	0	0	0	0	0	0	0	0	0
ENSCHIG00000001599		-	0	0	0	0	0	0	0	0	0	0	0	0	0	0	0	0	0	0	0	0	0	0.1	0.05	0	0	0	0	0	0	0	0	0	0	0	0	0	0	0.15	0.15	0	0	0	0	0	0	0.17	0.27
ENSCHIG00000001600		-	0	0	0	0	0	0	0	0	0	0	0	0	0	0	0	0	0	0	0	0	0	0	0	0	0	0	0	0	0	0	0	0	0	0	0	0	0	0	0	0	0	0	0	0	0	0	0
ENSCHIG00000001601		-	0	0	0	0	0	0	0	0	0	0	0	0	0	0	0	0	0	0	0	0	0	0	0	0	0	0	0	0	0	0	0	0	0	0	0	0	0	0	0	0	0	0	0	0	0	0	0
ENSCHIG00000001602	U2	U2 spliceosomal RNA [Source:RFAM;Acc:RF00004]	0	0	0	0	0	10.53	0	0	0	0	0	0	0	0	0	0	0	0	0	0	0	0	0	0	0	0	0	0	0	0	0	0	0	0	0	0	0	0	0	0	0	0	0	0	0	0	0
ENSCHIG00000001603		-	0	0	0	0	0	0	0	0	0	0	0	0	0	0	0	0	0	0	0	0	0	0	0	0	0	0	0	0	0	0	0	0	0	0	0	0	0	0	0	0	0	0	0	0	0	0	0
ENSCHIG00000001604		-	0.74	1.8	2.21	0.55	1.31	1.45	0.7	0.46	0.72	0.69	0.56	1.38	0.54	0.72	1.21	0.79	1.74	0.63	0.9	1.16	0.75	1.31	1.21	0.84	0.9	1.02	0.24	0.55	0.56	0.75	0.95	1.11	0.64	0.87	1	0.93	0.29	1.21	1.25	0.59	1.03	1.02	1.62	1.21	0.71	1.08	2.1
ENSCHIG00000001605		-	0	0	0	0	0	0	0	0	0	0	0	0	0	0	0	0	0	0	0	0	0	0	0	0	0	0	0	0	0	0	0	0	0	0	0	0	0	0	0	0	0	0	0	0	0	0	0
ENSCHIG00000001606	FGF3	fibroblast growth factor 3 [Source:HGNC Symbol;Acc:HGNC:3681]	0	0	0	0	0	0	0	0	0	0	0	0	0	0	0	0	0	0	0	0	0	0	0	0	0	0	0	0	0	0	0	0	0	0	0	0	0	0	0	0	0	0	0	0	0	0	0
ENSCHIG00000001607	TMPRSS11A	transmembrane serine protease 11A [Source:HGNC Symbol;Acc:HGNC:27954]	0.02	0.02	0.16	0	0.02	0.17	0.05	0.07	0.11	0.02	0.12	0.08	0	0.05	0.02	0.02	0.1	0.11	0.02	0.05	0.03	0.09	0.05	0.1	0.06	0.04	0.05	0	0.02	0	0.02	0	0	0.03	0.09	0.03	0	0.02	0.03	0.02	0.05	0.04	0.02	0	0	0	0.02
ENSCHIG00000001608	MIR9-2	microRNA 9-2 [Source:HGNC Symbol;Acc:HGNC:31642]	0	0	0	0	0	0.08	0	0	0	0	0	0	0	0	0	0	0	0.02	0	0	0	0	0	0	0	0	0	0	0	0	0	0	0	0	0.02	0	0	0	0	0	0	0	0	0	0	0	0
ENSCHIG00000001609	CYP2A13	cytochrome P450 family 2 subfamily A member 13 [Source:VGNC Symbol;Acc:VGNC:103432]	0.81	0.92	1.72	0.23	0.38	1.01	0.6	1.05	1.09	0.26	0.41	2.44	0.27	0.37	0.86	0.91	0.05	0.39	0.52	0.46	0.11	0.53	0.23	0.74	0.5	0.72	0.75	0.12	0.13	0.65	0.18	0.17	0.49	0.27	0.43	1.03	0.06	0.48	0.62	0.35	0.16	0.24	0.4	0.76	0.57	0.06	0.24
ENSCHIG00000001610		-	0	0	0	0	0	0	0	0	0	0	0	0	0	0	0	0	0	0	0	0	0	0	0	0	0	0	0	0	0	0	0	0	0	0	0	0	0	0	0	0	0	0	0	0	0	0	0
ENSCHIG00000001611	U6	U6 spliceosomal RNA [Source:RFAM;Acc:RF00026]	0	0	0	0	0	0	0	0	0	0	0	0	2.09	0	0	0	0	0	0	0	0	0	0	0	0	0	0	0	0.4	0	0	0	0	0	0	0	0.33	0	0.3	0	0	0	0	0	0	0	0
ENSCHIG00000001612	U3	Small nucleolar RNA U3 [Source:RFAM;Acc:RF00012]	5.5	4.16	4.75	30.92	39.31	22.71	29.41	88.14	33.17	0	17.77	0	7.55	0	0	5.95	12.67	0	35.31	47.24	7.41	37.6	0	3.48	0	0	0	4.56	30.64	0	4.14	0	0	0	3.69	0	0	2.53	0	4.76	0	0	3.94	3.61	3.8	0	0
ENSCHIG00000001613		-	0.17	0	0.15	0	0.14	0.39	0.05	0	0.12	0.06	0.22	0.23	0	0.15	0.14	0	0.12	0.14	0.21	0.37	0.12	0.06	0	0.06	0.05	0.09	0	0.13	0.2	0.37	0	0	0.2	0	0	0	0	0.29	0	0	0.06	0.07	0.37	0	0	0.26	0.06
ENSCHIG00000001614	U2	U2 spliceosomal RNA [Source:RFAM;Acc:RF00004]	0	0	0	0	0	0	0	13.52	0	0	0	0	0	0	0	0	0	0	0	0	0	0	0	0	0	0	0	0	0	0	0	0	0	0	0	0	0	0	0	0	0	0	0	0	0	0	0
ENSCHIG00000001615		-	0	0	0	0	0	0	0	0	0	0	0	0	0	0	0	0	0	0	0	0	0	0	0	0	0	0	0	0	0	0	0	0	0	0	0	0	0	0	0	0	0	0	0	0	0	0	0
ENSCHIG00000001616		-	0	0	0	0	0	0	0	0	0	0	0	0	0	0	0	0	0	0	0	0	0	0	0	0	0	0	0	0	0	0	0	0	0	0	0	0	0	0	0	0	0	0	0	0	0	0	0
ENSCHIG00000001617		-	0	0	0	0	0	0	0	0	0	0	0	0	0	0	0	0	0	0	0	0	0	0	0	0	0	0	0	0	0	0	0	0	0	0	0	0	0	0	0	0	0	0	0	0	0	0	0
ENSCHIG00000001618	PUF60	poly(U) binding splicing factor 60 [Source:HGNC Symbol;Acc:HGNC:17042]	78.59	49.9	72.18	73.34	49.96	84.53	43.13	70.19	65.2	69.21	49.61	83.43	53.11	61.45	49.81	51.74	40.06	70.07	48.25	52.22	45.25	40.54	40.21	38.97	54.17	48.83	71.82	58.01	46.87	73.03	43.29	51.74	41.79	48.71	51.65	69.73	48.53	56.66	50.24	56.59	54.88	62.36	44.54	66.25	50.59	54.05	52.19
ENSCHIG00000001619		-	0	0	0	0	0	0	0	0	0	0	0	0	0	0	0	0	0	0	0	0	0	0	0	0	0	0	0	0	0	0	0	0	0	0	0	0	0	0	0	0	0	0	0	0	0	0	0
ENSCHIG00000001620		-	0	0	0	0	0	0	0	0	0	0	0	0	0	0	0	0	0	0	0.25	0	0	0	0	0	0	0	0	0	0	0	0	0	0.23	0	0	0	0	0.19	0	0	0	0	0	0	0	0	0
ENSCHIG00000001621		-	0.08	0.06	0	0	0	0.01	0.02	0	0	0.08	0.03	0	0	0	0.07	0	0.04	0	0.02	0	0	0	0	0	0	0	0	0	0	0	0	0	0	0	0	0	0.05	0	0	0	0	0	0	0	0	0	0
ENSCHIG00000001622	U6	U6 spliceosomal RNA [Source:RFAM;Acc:RF00026]	0	0	0	0	0	0	0	0	0	0	0	0	0	0	0	0	0	0	0	0	0	0	0	0	0	0	0	0	0	0	0	0	0	0	0	0	0	0	0	0	0	0	0	0	0	0	0
ENSCHIG00000001623		-	0	0	0	0	0	0	0	0	0	0	0	0	0	0	0	0	0	0	0	0	0	0	0	0	0	0	0	0	0	0	0	0	0	0	0	0	0	0	0	0	0	0	0	0	0	0	0
ENSCHIG00000001624	U2	U2 spliceosomal RNA [Source:RFAM;Acc:RF00004]	0	0	0	0	0	0	0	0	0	0	0	0	0	0	0	0	0	0	0	0	0	0	0	0	0	0	0	0	0	0	0	0	0	0	0	0	0	0	0	0	0	0	0	0	0	0	0
ENSCHIG00000001625	U6	U6 spliceosomal RNA [Source:RFAM;Acc:RF00026]	0	0	0	0	0	0	0	0	0	0	0	0	0	0	0	0	0	0	0	0	0	0	0	0	0	0	0	0	0	0	0	0	0	0	0	0	0	0	0	0	0	0	0	0	0	0	0
ENSCHIG00000001626	MIR301B	microRNA mir-301b [Source:NCBI gene (formerly Entrezgene);Acc:104795796]	0	0	0	0	0	0	0	0	0	0	0	0	0	0	0	0	0	0	0	0	0	0	0	0	0	0	0	0	0	0	0	0	0	0	0	0	0	0	0	0	0	0	0	0	0	0	0
ENSCHIG00000001627		-	0	0	0	0	0	0	0	0	0	0	0	0	0	0	0	0	0	0	0	0	0	0	0	0	0	0	0	0	0	0	0	0	0	0	0	0	0	0	0	0	0	0	0	0	0	0	0
ENSCHIG00000001628		-	0	0	0	0	0	0	0	0	0	0	0	0	0	0	0	0	0	0	0	0	0	0	0	0	0	0	0	0	0	0	0	0	0	0	0	0	0	0	0	0	0	0	0	0	0	0	0
ENSCHIG00000001629		-	0	0	0	0	0	0	0	0	0	0	0	0	0	0	0	0	0	0	0	0	0	0	0	0	0	0	0	0	0	0	0	0	0	0	0	0	0	0	0	0	0	0	0	0	0	0	0
ENSCHIG00000001630		-	0	0	0	0	0	0	0	0	0	0	0	0	0	0	0	0	0	0	0	0	0	0	0	0	0	0	0	0	0	0	0	0	0	0	0	0	0	0	0	0	0	0	0	0	0	0	0
ENSCHIG00000001631	FAM174C	family with sequence similarity 174 member C [Source:HGNC Symbol;Acc:HGNC:26073]	3.45	8.69	11.79	13.54	4.15	11.59	4.24	8.76	12.97	6.84	7.44	5.77	8.03	8.04	10.87	7.96	2.48	26	2.38	2.98	9.05	2.7	5.16	2.14	0.56	3.73	4.96	13.37	5.18	6.53	6.95	8.71	3.63	0.46	5.11	2.94	8.5	4.94	3.92	5.56	5.44	11.45	5.54	5.77	3	0.93	3.99
ENSCHIG00000001632		-	0	0	0	0	0	0	0	0	0	1.71	0	0	0	0	0	0	0	0	0	0	0	0	0	0	0	0	0	0	0	0	0	0	0	0	0	0	0	0	0	0	0	0	0	0	0	0	0
ENSCHIG00000001633		-	0	0	0	0	0	0	0	0	0	0	0	0	0	0	0	0	0	0	0	0	0	0	0	0	0	0	0	0	0	0	0	0	0	0	0	0	0	0	0	0	0	0	0	0	0	0.21	0
ENSCHIG00000001634		-	0	0	0	0	0	0	0	0	0	0	0	0	0	0	0	0	0	0	0	0	0	0	0	0	0	0	0	0	0	0	0	0	0	0	0	0	0	0	0	0	0	0	0	0	0	0	0
ENSCHIG00000001635	ZBTB7C	zinc finger and BTB domain containing 7C [Source:HGNC Symbol;Acc:HGNC:31700]	8.68	0.72	2.74	5.92	2.11	1.42	1.36	1.97	4.89	6.31	0.53	4.16	1.29	1.7	1.36	0.8	2.89	5.32	2.27	1.3	0.77	1.15	0.41	0.43	1.78	0.96	0.66	1.79	0.8	0.3	0.53	1.32	2.53	0.96	1.32	0.57	1.04	1.12	0.94	0.38	2.07	1.03	0.59	1.63	0.54	1.37	0.33
ENSCHIG00000001636	U6	U6 spliceosomal RNA [Source:RFAM;Acc:RF00026]	0	0	0	0	0	0	0	0	0	0	0	0	0	0	0	0	0	0	0	0	0	0	0	0	0	0	0	0	0	0	0	0	0	0	0	0	0	0	0	0	0	0	0	0	0	0	0
ENSCHIG00000001637		-	0.22	0.28	0.15	0.57	0.64	1.15	0.45	0.43	0.53	0.43	1.31	1.02	0.12	0.05	0.12	0.12	0.88	0.3	0.34	0.66	0.25	0.17	0.1	0.28	0.18	0.11	0.27	0.51	0.63	0.58	0.24	0.43	0.39	0.21	0.88	0.3	0.09	0.24	0.2	0.1	0.22	0.22	0.59	0.26	0.1	0.18	0.26
ENSCHIG00000001638	SNORA9	small nucleolar RNA, H/ACA box 9 [Source:HGNC Symbol;Acc:HGNC:32597]	0	0	0	0	0	0	0	0	0	0	0	0	0	0	0	0	0	0	0	0	0	0	0	0	0	0	0	0	0	0	0	0	0	0	0	0	0	0	0	0	0	0	0	0	0	0	0
ENSCHIG00000001639	chi-mir-219	chi-mir-219 [Source:miRBase;Acc:MI0030695]	0	0	0	0	0	0	0	0	0	0	0	0	0	0	0	0	0	0	0	0	0	0	0	0	0	0	0	0	0	0	0	0	0	0	0	0	0	0	0	0	0	0	0	0	0	0	0
ENSCHIG00000001640	U2	U2 spliceosomal RNA [Source:RFAM;Acc:RF00004]	0	0	0	0	0	0	0	0	0	0	0	0	0	0	0	0	0	0	0	0	0	0	0	0	0	0	0	0	0	0	0	0	0	0	0	0	0	0	0	0	0	0	0	0	0	0	0
ENSCHIG00000001641		-	0	0	0	0	0	0	0	0	0	0	0	0	0	0	0	0	0	0	0	0	0	0	0	0	0	0	0	0	0	0	0	0	0	0	0	0	0	0	0	0	0	0	0	0	0	0	0
ENSCHIG00000001642	U6	U6 spliceosomal RNA [Source:RFAM;Acc:RF00026]	0	0	0	0	0	0	0	0	0	0	0	0	0	0	0	0	0	0	0	0	0	0	0	0	0	0	0	0	0	0	0	0	0	0	0	0	0	0	0	0	0	0	0	0	0	0	0
ENSCHIG00000001643		-	0	0.02	0	0	0.12	0	0.02	0.02	0.04	0.08	0	0	0	0.12	0	0.05	0	0	0.05	0	0.1	0	0	0	0	0	0	0	0	0	0	0	0.11	0.12	0	0	0	0	0	0	0	0	0	0	0	0	0
ENSCHIG00000001644		-	0	0	0	0	0	0	0	0	0	0	0	0	0	0	0	0	0	0.14	0	0	0	0	0	0	0	0	0	0	0	0.14	0	0	0	0	0	0	0	0	0	0	0	0	0	0	0	0	0
ENSCHIG00000001645		-	0	0	0	0	0	0	0	0	0	0	0	0	0	0	0	0	0	0	0	0	0	0	0	0	0	0	0	0	0	0	0	0	0	0	0	0	0	0	0	0	0	0	0	0	0	0	0
ENSCHIG00000001646		-	0	0	0	0	0	0	0	0	0	0	0	0	0	0	0	0	0	0	0	0	0	0	0	0	0	0	0	0	0	0	0	0	0	0	0	0	0	0	0	0	0	0	0	0	0	0	0
ENSCHIG00000001647		-	0	0	0.38	0	0	0	0	0	0	0	0	0	0	0	0	0	0	0	0	0	0	0	0	0	0	0	0	0	0	0	0	0	0	0	0	0	0	0	0	0	0	0	0	0	0	0	0
ENSCHIG00000001648	KCNA4	potassium voltage-gated channel subfamily A member 4 [Source:HGNC Symbol;Acc:HGNC:6222]	0	0.01	0	0.01	0.01	0	0	0	0.04	0	0.01	0.05	0.08	0	0.11	0.01	0	0	0.03	0.17	0	0	0	0	0	0.08	0.08	0.09	0	0	0.09	0	0	0.07	0.62	0.29	0	0.04	0.12	0	0.12	0	0.13	0.02	0.09	0	0
ENSCHIG00000001649	U6	U6 spliceosomal RNA [Source:RFAM;Acc:RF00026]	0.07	0	0.06	0	0	0	0	0	0.05	0.14	0	0.06	0.15	0.04	0	0	0	0	0.35	0.1	0	0	0	0.15	0	0	0	0.05	0	0	0	0	0.11	0	0	0	0.1	0.05	0	0	0	0	0.26	0.04	0	0	0
ENSCHIG00000001650	U6	U6 spliceosomal RNA [Source:RFAM;Acc:RF00026]	0	0	0	0	0	0	0	0	0	0	0	0	0	0	0	0	0	0	0	0	0	0	0	0	0	0	0	0	0	0	0	0	0	0	0	0	0	0	0	0	0	0	0	0	0	0	0
ENSCHIG00000001651	chi-mir-184	chi-mir-184 [Source:miRBase;Acc:MI0030656]	0	0	0	0	0	0	0	0	0	0	0	0	0	0	0	0	0	0	0	0	0	0	0	0	0	0	0	0	0	0	0	0	0	0	0	0	0	0	0	0	0	0	0	0	0	0	0
ENSCHIG00000001652		-	0	0	0	0	0	0	0	0	0	0	0	0	0	0	0	0	0	0	0	0	0	0	0	0	0	0	0	0	0	0	0	0	0	0	0	0	0	0	0	0	0	0	0	0	0	0	0
ENSCHIG00000001653		-	0	0	0	0	0	0	0	0	0	0	0	0	0	0	0	0	0	0	0	0	0	0	0	0	0	0	0	0	0	0	0	0	0	0	0	0	0	0	0	0	0	0	0	0	0	0	0
ENSCHIG00000001654		-	0	0	0	0	0	0	0	0	0	0	0	0	0	0	0	0	0	0	0	0	0	0	0	0	0	0	0	0	0	0	0	0	0	0	0	0	0	0	0	0	0	0	0	0	0	0	0
ENSCHIG00000001655	U2	U2 spliceosomal RNA [Source:RFAM;Acc:RF00004]	0	0	0	0	0	0	0	0	0	0	0	0	0	0	0	0	0	0	0	0	0	0	0	0	0	0	0	0	0	0	0	0	0	0	0	0	0	0	0	0	0	0	0	0	0	0	0
ENSCHIG00000001656		-	0	0	0	0	0	0	0	0	0.46	0	0	0	0	0	0	0	0	0	0	0	0	0	0	0	0	0	0	0	0	0	0	0	0	0	0	0	0	0.21	0	0	0	0	0.48	0	0	0	0
ENSCHIG00000001657		-	0	0	0	0	0	0	0	0	0	0	0	0	0	0	0	0	0	0	0	0	0	0	0	0	0	0	0	0	0	0	0	0	0	0	0	0	0	0	0	0	0	0	0	0	0	0	0
ENSCHIG00000001658		-	0	0	0	0	0	0	0	0	0	0	0	0	0	0	0	0	0	0	0	0	0	0	0	0	0	0	0	0	0	0	0	0	0	0	0	0	0	0	0	0	0	0	0	0	0	0	0
ENSCHIG00000001659	KRTAP3-1	keratin associated protein 3-1 [Source:NCBI gene (formerly Entrezgene);Acc:100861180]	0	0	0	0	0	0	0	0	0	0	0	0	0	0	0	0	0	0	0	0	0	0	0	0	0	0	0	0	0	0	0	0	0	0	0	0	0	0	0	0	0	0	0	0	0	0	0
ENSCHIG00000001660	OR10D3	olfactory receptor family 10 subfamily D member 3 [Source:HGNC Symbol;Acc:HGNC:8168]	0	0	0	0	0	0	0	0	0	0	0	0	0	0	0	0	0	0	0	0	0	0	0	0	0	0	0	0	0	0	0	0	0	0	0	0	0	0	0	0	0	0	0	0	0	0	0
ENSCHIG00000001661		-	0.1	0.23	0	0.07	0.14	0.66	0.09	0	0.07	0	0.13	0.05	0.25	0	0	0.05	0.02	0	0.12	0	0	0.05	0	0.1	0.21	0	0.16	0	0	0.24	0	0	0.11	0	0.17	0	0.05	0	0	0	0	0	0.23	0.2	0	0.21	0.05
ENSCHIG00000001662		-	0	0	0	0	0	0	0	0	0	0	0	0	0	0	0	0	0	0	0	0	0	0	0	0	0	0	0	0	0	0	0	0	0	0	0	0	0	0	0	0	0	0	0	0	0	0	0
ENSCHIG00000001663		-	0.22	0.09	0	0.18	0.44	0.34	0.43	0.25	0.51	0.11	0.51	0.29	0.04	0.16	0.04	0.27	0.19	0.11	0.14	0.14	0.17	0.03	0.08	0.12	0.46	0.2	0.53	0.13	0.27	0.28	0.51	0.04	0	0.16	0.13	0.44	0.32	0.24	0.2	0.17	0	0.39	0.17	0.17	0.14	0.13	0.03
ENSCHIG00000001664		-	0	0	0	0	0	0	0	0	0	0	0	0	0	0	0	0	0	0	0	0	0	0	0	0	0	0	0	0	0	0	0	0	0	0	0	0	0	0	0	0	0	0	0	0	0	0	0
ENSCHIG00000001665	U6	U6 spliceosomal RNA [Source:RFAM;Acc:RF00026]	0	0	0	0	0	0	0	0	0	0	0	0	0	0	0	0	0	0	0	0	0	0	0	0	0	0	0	0	0	0	0	0	0	0	0	0	0	0	0	0	0	0	0	0	0	0	0
ENSCHIG00000001666	U6	U6 spliceosomal RNA [Source:RFAM;Acc:RF00026]	0	0	0	0	0	0	0	0	0	0	0	0	0	0	0	0	0	0	0	0	0	0	0	0	0	0	0	0	0	0	0	0	0	0	0	0	0	0	0	0	0	0	0	0	0	0	0
ENSCHIG00000001667	SNORA44	small nucleolar RNA, H/ACA box 44 [Source:HGNC Symbol;Acc:HGNC:32637]	0	0	0	0	0	0	0	0	0	0	0	0	0	0	0	0	0	0	0	0	0	0	0	0	0	0	0	0	0	0	0	0	0	0	0	0	0	0	0	0	0	0	0	0	0	0	0
ENSCHIG00000001668	MIR142	microRNA 142 [Source:HGNC Symbol;Acc:HGNC:31529]	0	0	0	0	0	0	0	0	0	0	0	0	0	0	0	0	0	0	0	0	0	0	0	0	0	0	0	0	0	0	0	0	0	0	0	0	0	0	0	0	0	0	0	0	0	0	0
ENSCHIG00000001669		-	0	0	0	0	0	0	0	0	0	0	0	0	0	0	0	0	0	0	0	0	0	0	0	0	0	0	0	0	0	0	0	0	0	0	0	0	0	0	0	0	0	0	0	0	0	0	0
ENSCHIG00000001670	U2	U2 spliceosomal RNA [Source:RFAM;Acc:RF00004]	0	0	0	0	0	0	0	0	0	0	0	0	0	0	0	0	0	0	0	0	0	0	0	0	0	0	0	0	0	0	0	0	0	0	0	0	0	0	0	0	0	0	0	0	0	0	0
ENSCHIG00000001671	NEURL3	neuralized E3 ubiquitin protein ligase 3 [Source:HGNC Symbol;Acc:HGNC:25162]	0	0	0	0	0	0.34	0	0	0	0	0	0	0	0	0.16	0	0	0	0	0	0	0	0	0	0	0.11	0	0	0.15	0	0	0	0.14	0	0	0.14	0	0	0	0.98	0.13	0	0	0	0	0	0
ENSCHIG00000001672	SLC27A5	solute carrier family 27 member 5 [Source:HGNC Symbol;Acc:HGNC:10999]	1.79	0.67	2.07	1.27	1.58	2.06	0.89	0.51	1.25	1.07	2.07	1.97	0.68	1.41	0.32	3.01	0.66	1.66	1.95	0.89	0.92	1.34	0.59	1.37	0.95	0.89	1.4	1.48	1.81	1.59	0.57	0.75	0.77	0.75	0.43	0.84	0.82	1.29	1.04	1.36	1.17	1.75	0.6	1.12	1.25	1.53	1.11
ENSCHIG00000001673		-	0	0	0	0	0	0	0	0	0	0	0	0	0	0	0	0	0	0	0	0	0	0	0	0	0	0	0	0	0	0	0	0	0	0	0	0	0	0	0	0	0	0	0	0	0	0.23	0
ENSCHIG00000001674		-	0	0	0	0	0	0	0	0	0	0	0	0	0	0	0	0	0	0	0	0	0	0	0	0	0	0	0	0	0	0	0	0	0	0	0	0	0	0	0	0	0	0	0	0	0	0	0
ENSCHIG00000001675	RHOU	ras homolog family member U [Source:HGNC Symbol;Acc:HGNC:17794]	0.97	2.89	3.44	2.26	2.38	3.17	1.26	1.5	3.33	4.97	0.7	1.2	1.58	1.09	2.15	1.68	1.73	3.27	0.89	2.03	0.37	1.14	0.92	1.06	1.52	3.21	5.54	6.33	2.6	4.79	2.64	2.7	2.92	3.86	1.5	1.59	3.85	2.22	3.79	3.88	2.85	3.19	1.16	3.29	1.89	3.21	0.82
ENSCHIG00000001676		-	0	0	0	0	0	0	0	0	0	0	0	0	0	0	0	0	0	0	0	0	0	0	0	0	0	0	0	0	0	0	0	0	0	0	0	0	0	0	0	0	0	0	0	0	0	0	0
ENSCHIG00000001677	U6	U6 spliceosomal RNA [Source:RFAM;Acc:RF00026]	0	0	0	0	0	0	0	0	0	0	0	0	0	0	0	0	0	0	0	0	0	0	0	0	0	0	0	0	0	0	0	0	0	0	0	0	0	0	0	0	0	0	0	0	0	0	0
ENSCHIG00000001678	MIR138-1	microRNA 138-1 [Source:HGNC Symbol;Acc:HGNC:31524]	0.02	0	0	0	0	0	0.03	0	0	0	0	0	0	0	0	0	0	0	0	0	0	0	0	0	0	0	0	0	0	0	0	0	0	0	0.07	0	0	0	0	0	0	0	0.03	0	0	0	0
ENSCHIG00000001679		-	0.14	0.01	0.01	0.08	0.4	0.16	0.17	0.09	0.16	0.12	0.06	0.16	0.03	0.05	0.07	0.1	0.09	0.03	0	0	0.07	0.09	0	0.04	0.01	0	0.01	0.12	0.07	0.03	0.01	0.09	0.08	0.04	0.03	0	0.12	0.03	0.1	0.02	0	0.18	0.03	0	0.04	0.05	0.03
ENSCHIG00000001680	U6	U6 spliceosomal RNA [Source:RFAM;Acc:RF00026]	0	0	0	0	0	0	0	0	0	0	0	0	0	0	0	0	0	0	0	0	0	0	0	0	0	0	0	0	0	0	0	0	0	0	0	0	0	0	0	0	0	0	0	0	0	0	0
ENSCHIG00000001681	U2	U2 spliceosomal RNA [Source:RFAM;Acc:RF00004]	0	0	0	0	0	0	0	0	0	0	0	0	0	0	0	0	0	40.87	0	0	0	0	0	0	0	0	0	0	0	0	0	0	0	0	0	0	0	0	0	0	0	0	0	0	0	0	0
ENSCHIG00000001682		-	0	0	0	0	0	0	0	0	0	0	0.04	0	0	0	0.07	0	0	0	0	0	0	0.03	0	0	0	0	0	0	0	0	0	0	0	0	0	0	0	0	0	0	0	0	0	0	0	0.08	0
ENSCHIG00000001683		-	0	0	0	0	0	0	0	0	0	0	0	0	0	0	0	0	0	0	0	0	0	0	0	0	0	0	0	0	0	0	0	0	0	0	0	0	0	0	0	0	0	0	0	0	0	0	0
ENSCHIG00000001684	PRR5L	proline rich 5 like [Source:HGNC Symbol;Acc:HGNC:25878]	0.42	0.35	0.31	0.36	0.44	0.31	0.25	0.64	0.51	0.65	0.3	0.39	0.18	0.39	0.2	0.33	0.16	0.32	0.13	0.05	0.22	0.29	4.64	0.32	0.29	0.46	0.49	0.61	0.2	0.5	0.26	0.29	0.63	0.59	0.32	0.33	0.23	0.47	0.11	0.39	0.15	0.55	0.2	0.25	0.86	4.29	0.49
ENSCHIG00000001685		-	0.32	0.53	0.84	0.46	1.2	2.66	0.45	0.19	1.02	0.34	1.21	1.52	0.4	0.41	0.15	0.79	1.14	0.69	0.86	0.71	0.41	1.64	0.57	0.79	0.51	0.68	0.38	0.38	1.37	2.15	0.52	0.15	0.41	0.28	1.99	0.27	0.66	0.73	0.35	0.42	0.48	0.58	0.69	0.5	0.47	0.96	0.6
ENSCHIG00000001686		-	0	0	0	0	0	0.07	0	0	0	0	0	0.12	0	0	0.06	0	0	0	0.1	0	0	0	0	0	0	0	0	0	0.05	0	0	0	0	0	0	0	0	0	0.04	0	0	0	0	0	0	0	0
ENSCHIG00000001687		-	0	0	0	0	0	0	0	0	0	0	0	0	0	0	0	0	0	0	0	0	0	0	0	0	0	0	0	0	0	0	0	0	0	0	0	0	0	0	0	0	0	0	0	0	0	0	0
ENSCHIG00000001688		-	0.07	0.02	0.4	0.29	3.35	0	0.05	0	0.11	0.15	2	0.35	1.03	0	0	0.12	1.2	0.09	0	0.06	0.06	0	0.98	0.05	0	0	0	0	0.02	0.06	0	0	0.09	0.78	0.02	0.92	3.24	0.05	0.13	0.13	0.9	0.12	0	0.04	0.03	2.85	3.18
ENSCHIG00000001689	SHTN1	shootin 1 [Source:HGNC Symbol;Acc:HGNC:29319]	0.18	0.23	0.58	0.32	0.66	1.16	0.26	0.21	0.35	0.55	0.5	0.94	0.18	0.29	0.43	0.12	0.19	0.94	0.15	0.14	0.07	0.37	0.27	0.13	0.05	0.1	0.14	0.25	0.25	0.45	0.37	0.28	0.41	0.14	0.25	0.19	0.25	0.03	0.18	0.15	0.17	0.28	0.23	0.04	0.29	0.19	0.09
ENSCHIG00000001690	CA6	carbonic anhydrase 6 [Source:HGNC Symbol;Acc:HGNC:1380]	0	0	0	0	0.07	0	0	0	0.06	0	0	0	0.12	0	0	0	0	0	0	0	0	0	0	0	0	0	0	0	0	0	0	0	0	0	0	0	0	0	0	0	0	0	0	0	0	0	0
ENSCHIG00000001691		-	0	0	0	0	0	0	0	0	0	0	0	0	0	0	0	0	0	0	0	0	0	0	0	0	0	0	0	0	0	0	0	0	0	0	0	0	0	0	0	0	0	0	0	0	0	0	0
ENSCHIG00000001692	IL5	interleukin 5 [Source:HGNC Symbol;Acc:HGNC:6016]	0	0	0	0	0	0	0	0	0	0	0	0	0	0	0	0	0	0	0	0	0	0	0	0	0	0	0	0	0	0	0	0	0	0	0	0	0	0	0	0	0	0	0	0	0	0	0
ENSCHIG00000001693		-	0	0	0	0.29	0.32	0	0	0	0.07	0.19	0	0	0.2	0	0	0	0.13	0	0.16	0	0	0	0.14	0	0.06	0	0.27	0	0	0.08	0	0	0	0	0	0	0.12	0	0	0	0	0	0.14	0	0	0.08	0
ENSCHIG00000001694	SCARNA3	small Cajal body-specific RNA 3 [Source:HGNC Symbol;Acc:HGNC:32577]	0	0	0	0	0	0	0	0	0	0	0	0	0	0	0	0	0	0	0	0	0	0	0	0	0	0	0	0	0	0	0	0	0	0	0	0	0	0	0	0	0	0	0	0	0	0	0
ENSCHIG00000001695	U6	U6 spliceosomal RNA [Source:RFAM;Acc:RF00026]	0	0	0	0	0	0	0	0	0	0	0	0	0	0	0	0	0	0	0	0	0	0	0	0	0	0	0	0	0	0	0	0	0	0	0	0	0	0	0	0	0	0	0	0	0	0	0
ENSCHIG00000001696	MIR324	microRNA mir-324 [Source:NCBI gene (formerly Entrezgene);Acc:104795802]	0	0	0	0	0	0	0	0	0	0	0	0	0	0	0	0	0	0	0	0	0	0	0	0	0	0	0	0	0	0	0	0	0	0	0	0	0	0	0	0	0	0	0	0	0	0	0
ENSCHIG00000001697		-	0	0	0	0	0	0	0	0	0	0	0	0	0	0	0	0	0	0	0	0	0	0	0	0	0	0	0	0	0	0	0	0	0	0	0	0	0	0	0	0	0	0	0	0	0	0	0
ENSCHIG00000001698		-	0	0	0	0	0	0	0	0	0	0	0	0	0	0	0	0	0	0	0	0	0	0	0	0	0	0	0	0	0	0	0	0	0	0	0	0	0	0	0	0	0	0	0	0	0	0	0
ENSCHIG00000001699		-	0	0	0	0	0	0	0	0	0	0	0	0	0	0	0	0	0	0	0	0	0	0	0	0	0	0	0	0	0	0	0	0	0	0	0	0	0	0	0	0	0	0	0	0	0	0	0
ENSCHIG00000001700		-	0.08	0.25	0.56	0	0	0.81	0.3	0	0.39	0.11	0.29	0.61	0	0	0.83	0.11	0.11	0.14	0.27	0.17	0.12	0.11	0	0.12	0	0.44	0.12	0.63	0.26	0.45	0.2	0	0.13	0.12	0.26	0.24	0	0	0.43	0.1	0.11	0.13	0.23	0.08	0	0.13	0
ENSCHIG00000001701	U2	U2 spliceosomal RNA [Source:RFAM;Acc:RF00004]	0	0	0	0	0	0	0	0	0	0	0	0	0	0	0	0	0	0	0	0	0	0	0	0	0	0	0	0	0	0	0	0	0	0	0	0	0	0	0	0	0	0	0	0	0	0	0
ENSCHIG00000001702		-	0	0	0	0	0	0	0	0	0	0	0	0	0	0	0	0	0	0.08	0	0	0	0	0	0	0.06	0	0	0.07	0	0	0	0	0	0	0	0	0	0	0	0	0	0	0	0	0	0	0
ENSCHIG00000001703		-	3.34	2.3	2.94	3.68	1.75	4.52	1.65	3.92	2.37	3.37	4.97	6.81	1.82	2.02	2.47	2.59	1.02	4.3	3.91	2.7	0.73	4.92	3.68	2.09	2.37	1.89	5.23	4.2	4.08	3.2	0.91	1.95	4.2	1.79	3.14	3.43	3.08	1.74	4.65	1.87	1.75	1.47	3.26	2.31	1.94	5.75	3.1
ENSCHIG00000001704		-	0	0	0	0	0	0	0	0	0	0	0	0	0	0	0	0	0	0	0	0	0	0	0	0	0	0	0	0	0	0	0	0	0	0	0	0	0	0	0	0	0	0	0	0	0	0	0
ENSCHIG00000001705	U6	U6 spliceosomal RNA [Source:RFAM;Acc:RF00026]	0	0	0	0	0	0	0	0	0	0	0	0	0	0	0	0	0	0	0	0	0	0	0	0	0	0	0	0	0	0	0	0	0	0	0	0	0	0	0	0	0	0	0	0	0	0	0
ENSCHIG00000001706	U3	Small nucleolar RNA U3 [Source:RFAM;Acc:RF00012]	0	0	0	8.68	12.85	0	12.83	18.79	10.85	0	0	4.43	0	0	4.87	0	4.14	0	0	0	0	0	0	0	0	0	0	0	0	4.75	0	0	0	0	0	0	0	0	0	0	0	0	0	0	0	0	0
ENSCHIG00000001707		-	0	0	0	0	0	0	0	0	0	0	0	0	0	0	0	0	0	0	0	0	0	0	0	0	0	0	0	0	0	0	0	0	0	0	0	0	0	0	0	0	0	0	0	0	0	0	0
ENSCHIG00000001708	MIR432	microRNA mir-432 [Source:NCBI gene (formerly Entrezgene);Acc:104797275]	0	0	0	0	0	0	0	0	0	0	0	0	0	0	0	0	0	0	0	0	0	0	0	0	0	0	0	0	0	0	0	0	0	0	0	0	0	0	0	0	0	0	0	0	0	0	0
ENSCHIG00000001709	U1	U1 spliceosomal RNA [Source:RFAM;Acc:RF00003]	0	0	0.38	0.35	0.41	0.33	0.09	0.23	0	0.33	0.19	0.61	0.23	0.19	0.02	0.41	0	0	0.47	0.09	0.1	0	0.06	0.04	0.27	0.18	0.19	0.45	0.33	0	0	0	0	0	0.03	0.09	0	0.04	0.15	0	0	0.45	0.13	0	0	0	0.11
ENSCHIG00000001710		-	0	0	0	0	0	0	0	0	0	0	0	0	0	0	0	0	0	0	0	0	0	0	0	0	0	0	0	0	0	0	0	0	0	0	0	0	0	0	0	0	0	0	0	0	0	0	0
ENSCHIG00000001711	U2	U2 spliceosomal RNA [Source:RFAM;Acc:RF00004]	0	0	0	0	0	0	0	0	0	0	0	0	0	0	0	0	0	0	0	0	0	0	0	0	0	0	0	0	0	0	0	0	0	0	0	0	0	0	0	0	0	0	0	0	0	0	0
ENSCHIG00000001712		-	0.08	0.07	0.22	0.04	0.07	0.23	0.02	0	0.02	0.2	0.14	0.07	0.02	0.05	0.03	0.08	0.06	0.11	0.1	0.04	0.04	0.11	0.13	0.08	0.09	0.02	0.1	0.06	0.07	0.04	0.14	0.05	0.04	0.04	0.12	0.12	0	0.11	0.08	0.02	0	0.12	0.04	0.02	0.08	0.02	0.04
ENSCHIG00000001713		-	0	0	0	0	0	0	0	0	0	0	0	0	0	0	0	0	0	0	0	0	0	0	0	0	0	0	0	0	0	0	0	0	0	0	0	0	0	0	0	0	0	0	0	0	0	0	0
ENSCHIG00000001714		-	0	0	0	0	0	0	0	0	0	0	0	0	0	0	0	0	0	0	0	0	0	0	0	0	0	0	0	0	0	0	0	0	0	0	0	0	0	0	0	0	0	0	0	0	0	0	0
ENSCHIG00000001715		-	0	0	0.03	0	0.02	0	0	0	0	0	0.03	0	0	0	0.02	0	0	0	0	0	0	0	0	0	0	0	0	0	0	0.03	0	0	0	0	0	0	0	0	0	0	0.03	0	0.01	0	0	0	0
ENSCHIG00000001716		-	0	0	0	0	0	0	0	0	0	0	0.07	0	0	0	0	0	0	0	0	0	0	0	0	0	0	0	0	0	0.06	0	0	0	0	0	0	0	0	0	0	0	0	0	0	0	0	0	0
ENSCHIG00000001717		-	0	0	0	0	0	0	0	0	0	0	0	0	0.31	0	0	0	0	0	0	0	0	0	0	0	0	0	0	0	0	0	0	0	0	0	0	0	0	0	0	0	0	0	0	0	0	0	0
ENSCHIG00000001718		-	0	0	0	0	0	0	0	0	0	0	0	0	0	0	0	0	0	0	0	0	0	0	0	0	0	0	0	0	0	0	0	0	0	0	0	0	0	0	0	0	0	0	0	0	0	0	0
ENSCHIG00000001719	MIR1-2	microRNA 1-2 [Source:HGNC Symbol;Acc:HGNC:31500]	0	0	0	0	0	0	0	0	0	0	0	0	0	0	0	0	0	0	0	0	0	0	0	0	0	0	0	0	0	0	0	0	0	0	0	0	0	0	0	0	0	0	0	0	0	0	0
ENSCHIG00000001720		-	0	0	0	0	0	0	0	0	0	0	0	0	0	0	0	0	0	0	0	0	0	0	0	0	0	0	0	0	0	0	0	0	0	0	0	0	0	0	0	0	0	0	0	0	0	0	0
ENSCHIG00000001721	U6	U6 spliceosomal RNA [Source:RFAM;Acc:RF00026]	0	0	0	0	0	0	0	0	0	0	0	0	0	0	0	0	0	0	0	0	0	0	0	0	0	0	0	0	0	0	0	0	0	0	0	0	0	0	0	0	0	0	0	0	0	0	0
ENSCHIG00000001722	CYTL1	cytokine like 1 [Source:HGNC Symbol;Acc:HGNC:24435]	1.03	1.13	3.37	2.39	1.96	6.92	0.51	0.33	2.93	3.62	7.96	4.18	0.44	1.46	1.83	0.87	0.12	11.29	0.52	0.27	1.11	1.19	0.07	0.26	0.63	0.61	0.73	2.4	1.08	1.78	0	0.64	0.14	1.53	1.98	1.59	0.26	1.17	0.49	0.6	1.09	34.26	1.26	0.17	0.8	4.5	0.14
ENSCHIG00000001723		-	0	0	0	0	0	0	0	0	0	0	0	0	0	0	0	0	0	0	0	0	0	0	0	0	0	0	0	0	0	0	0	0	0	0	0	0	0	0	0	0	0	0	0	0	0.06	0.13	0.15
ENSCHIG00000001724		-	0	0	0	0	0	0	0	0	0	0	0	0	0	0	0	0	0	0	0	0	0	0	0	0	0	0	0	0	0	0	0	0	0	0	0	0	0	0	0	0	0	0	0	0	0	0	0
ENSCHIG00000001725		-	0	0	0	0	0	0	0	0	0	0	0	0	0	0	0	0	0	0	0	0	0	0	0	0	0	0	0	0	0	0	0	0	0	0	0	0	0	0	0	0	0	0	0	0	0	0	0
ENSCHIG00000001726		-	0	0	0	0	0	0	0	0	0	0	0	0	0.22	0	0.2	0	0	0.29	0	0	0	0	0.06	0	0	0	0.02	0	0	0.16	0	0	0	0	0	0	0	0	0	0	0	0	0	0	0	0.12	0
ENSCHIG00000001727	SNORD59A	small nucleolar RNA, C/D box 59A [Source:HGNC Symbol;Acc:HGNC:10210]	0	0	0	0	0	0	0	0	0	0	0	0	0	0	0	0	0	0	0	0	0	0	0	0	0	0	0	0	0	0	0	0	0	0	0	0	0	0	0	0	0	0	0	0	0	0	0
ENSCHIG00000001728		-	0	0	0	0	0	0	0	0	0	0	0	0	0	0	0	0	0	0	0	0	0	0	0	0	0	0	0	0	0	0	0	0	0	0	0	0	0	0	0	0	0	0	0	0	0	0	0
ENSCHIG00000001729		-	0	0	0	0	0	0	0	0	0	0	0	0	0	0	0	0	0	0	0	0	0	0	0	0	0	0.01	0	0	0	0	0	0	0	0	0.02	0.02	0	0	0	0	0	0	0	0	0	0	0
ENSCHIG00000001730	U6	U6 spliceosomal RNA [Source:RFAM;Acc:RF00026]	0	0	0	0	0	0	0	0	0	0	0	0	0	0	0	0	0	0	0	0	0	0	0	0	0	0	0	0	0	0	0	0	0	0	0	0	0	0	0	0	0	0	0	0	0	0	0
ENSCHIG00000001731	chi-mir-151	chi-mir-151 [Source:miRBase;Acc:MI0030639]	0	0	0	0	0	0	0	0	0	0	0	0	0	0	0	0	0	0	0	0	0	0	0	0	0	0	0	0	0	0	0	0	0	0	0	0	0	0	0	0	0	0	0	0	0	0	0
ENSCHIG00000001732	U6	U6 spliceosomal RNA [Source:RFAM;Acc:RF00026]	0	0	0	0	0	0	0	0	0	0	0	0	0	0	0	0	0	0	0	0	0	0	0	0	0	0	0	0	0	0	0	0	0	0	0	0	0	0	0	0	0	0	0	0	0	0	0
ENSCHIG00000001733		-	0.87	0	0.3	0.54	0.14	0.6	0.51	0.12	1.29	0.86	1.45	0.67	0.46	0.4	0.13	0.4	0.22	0.28	0.89	0.98	0.36	0.23	0.25	0.49	0.43	0.1	0.98	0.26	0	0.56	0.3	0.12	0.12	0.34	0.77	1.72	0.39	0.59	0.37	0.4	0	0.25	0.13	0.43	0.14	0.87	0.25
ENSCHIG00000001734	CACNB2	calcium voltage-gated channel auxiliary subunit beta 2 [Source:HGNC Symbol;Acc:HGNC:1402]	0.96	0.61	1.56	1.28	1.04	1.57	0.75	0.63	1.13	1.94	1.91	1.91	0.48	0.55	0.67	0.96	0.87	1.4	0.77	0.61	0.63	0.48	0.69	0.58	1.01	0.52	0.63	1.35	1.03	1.17	0.58	0.38	1.12	0.9	1.07	0.81	0.52	1.14	0.41	0.56	0.89	0.76	0.75	0.3	0.4	0.78	0.79
ENSCHIG00000001735	SLC10A2	solute carrier family 10 member 2 [Source:HGNC Symbol;Acc:HGNC:10906]	0	0.03	0	0	0	0	0	0	0	0	0	0	0	0	0	0	0	0	0	0	0	0	0	0	0	0	0	0	0	0	0	0	0	0	0	0	0	0	0	0	0	0	0	0	0	0	0
ENSCHIG00000001736	U2	U2 spliceosomal RNA [Source:RFAM;Acc:RF00004]	0	0	1.28	0	0	3.6	0	0	0	2.53	0	8.6	3.09	3.3	1.42	0	0	0	1.36	0	0	0	0	1.84	0	1.63	0	1.27	0	2.69	0	1.24	0	0	2.91	0.9	1.6	0	0	1.33	3.98	1.17	1.06	0	1.03	0	0
ENSCHIG00000001737	U6	U6 spliceosomal RNA [Source:RFAM;Acc:RF00026]	0	0	0	0	0	0	0	0	0	0	0	0	0	0	0	0	0	0	0	0	0	0	0	0	0	0	0	0	0	0	0	0	0	0	0	0	0	0	0	0	0	0	0	0	0	0	0
ENSCHIG00000001738		-	0	0	0	0	0	0	0	0	0	0	0	0	0	0	0	0	0	0	0	0	0	0	0	0	0	0	0	0	0	0	0	0	0	0	0	0	0	0	0	0	0	0	0	0	0	0	0
ENSCHIG00000001739		-	0	0	0	0	0	0	0	0	0	0	0	0	0	0	0	0	0	0	0	0	0	0	0.09	0	0	0	0	0	0	0	0	0	0	0	0	0	0	0	0	0	0	0	0	0	0	0	0
ENSCHIG00000001740		-	1.42	2.13	2.68	2.09	5.19	9.47	1.86	0.56	3.52	0.79	5.44	9.46	2.01	2.58	1.21	3.21	3.87	3.15	2.99	2.2	1.41	5.16	1.92	2.75	2.13	1.89	1.02	1.41	5.08	7.29	1.61	1.06	3.55	0.31	7.1	2.23	3.41	3.08	1.44	1.54	1.85	1.91	2.28	1.58	1.24	3.34	3.01
ENSCHIG00000001741		-	0	0	0	0	0	0	0	0	0	0	0	0	0	0	0	0	0	0	0	0	0	0	0	0	0	0	0	0	0	0	0	0	0	0	0	0	0	0	0	0	0	0	0	0	0	0	0
ENSCHIG00000001742		-	0	0	0	0	0	0	0	0	0	0	0	0	0	0	0	0	0	0	0	0	0	0	0	0	0	0	0	0	0	0	0	0	0	0.51	0	0	0	0	0	0	0	0	0	0	0	0	0
ENSCHIG00000001743		-	0	0	0	0	0	0	0	0	0	0	0	0	0	0	0	0	0	0	0	0	0	0	0	0	0	0	0	0	0	0	0	0	0	0	0	0	0	0	0	0	0	0	0	0	0	0	0
ENSCHIG00000001744	GRXCR2	glutaredoxin and cysteine rich domain containing 2 [Source:HGNC Symbol;Acc:HGNC:33862]	0	0	0	0	0	0	0	0	0	0	0	0	0	0	0	0	0	0	0	0	0	0	0	0	0	0	0	0	0	0	0	0	0	0	0	0	0	0	0	0	0	0	0	0	0	0	0
ENSCHIG00000001745	PLPP6	phospholipid phosphatase 6 [Source:HGNC Symbol;Acc:HGNC:23682]	0	0.13	0.14	0.12	0.13	0.29	0.1	0	0.22	0.32	0	0.29	0	0.29	0	0.39	0.11	0.54	0.27	0	0.12	0.11	0.12	0.12	0.1	0.38	0.7	0.25	0.26	0	0.12	0	0.12	0	0.5	0.61	0	0.21	0.32	0	0.21	0.12	0.24	0.1	0	0.12	0.6
ENSCHIG00000001746		-	0	0	0	0	0	0	0	0	0	0	0	0	0	0	0	0	0	0	0	0	0	0	0	0	0	0	0	0	0	0	0	0	0	0	0	0	0	0	0	0	0	0	0	0	0	0	0
ENSCHIG00000001747	BCL7B	BAF chromatin remodeling complex subunit BCL7B [Source:HGNC Symbol;Acc:HGNC:1005]	28.77	20.78	43.6	33.57	18.39	35.06	15.78	27.98	28.42	22.25	32.84	31.16	19.94	24.41	19.24	23.65	14.21	41.77	15.37	18.14	25.4	19.04	23.31	24.8	21.84	24.88	39.16	28.13	16.64	32.61	15.92	33.21	24.9	17.81	35.81	32.64	20.96	26.22	18.71	24.01	22.99	37.44	20.96	21.76	26.16	22.27	31.06
ENSCHIG00000001748		-	0	0.2	0	0	0	1.04	0	0.09	0.18	0	1.47	0.46	0	0	0.11	0.1	0	0.32	0	0.47	0.18	0.09	0.19	0.09	0	0.15	0	0	0	1.06	0	0.18	0	0.09	1.97	0.29	0	0.09	0	0.1	0	0.4	0.09	0.08	0.2	0.2	0.58
ENSCHIG00000001749		-	0	0	0	0	0	0	0	0	0	0	0	0	0	0	0	0	0	0	0	0.07	0	0	0	0	0	0	0	0	0	0	0	0	0	0	0	0	0	0	0	0	0	0	0	0	0	0	0
ENSCHIG00000001750		-	0	0	0.13	0	0	0	0	0	0.1	0	0	0	0	0	0	0	0	0	0	0	0	0.1	0	0	0	0	0	0	0	0	0.11	0	0	0	0	0	0	0	0	0	0	0	0	0	0	0	0
ENSCHIG00000001751	U6	U6 spliceosomal RNA [Source:RFAM;Acc:RF00026]	0	0	0	0	0	0	0	0	0	0	0	0	0	0	0	0	0	0	0	0	0	0	0	0	0	0	0	0	0	0	0	0	0	0	0	0	0	0	0	0	0	0	0	0	0	0	0
ENSCHIG00000001752	SCARNA16	small Cajal body-specific RNA 16 [Source:HGNC Symbol;Acc:HGNC:32573]	5.44	3.1	19.48	8.37	5.42	5.97	4.48	2.45	19.09	18.05	19.88	7.4	2.76	3.54	23.58	3.23	3.45	7.52	3.74	2.51	3.54	2.94	2.23	2.2	3.91	2.37	3.32	14.71	3.39	8.14	3.95	1.97	1.97	3.44	7.91	5.43	1.26	2.4	6.63	12.74	14.75	7.77	2.46	15.3	3.57	2.6	1.6
ENSCHIG00000001753	CCDC85B	coiled-coil domain containing 85B [Source:HGNC Symbol;Acc:HGNC:24926]	11.7	10.79	7.74	10.26	18.47	11.65	12.83	14.87	21.5	9	16.46	23.73	14.17	18.39	13.08	18.58	20.3	12.81	12.09	16.48	11.67	9.15	8.78	14.02	7.74	9.02	11.37	10.44	15.49	14.36	9.71	12.06	8.37	7.22	21.77	25.26	8.84	12.11	9.73	17.35	12.37	13.28	14.84	10.33	7.81	10.78	17.24
ENSCHIG00000001754		-	0	0	0	0	0	0	0	0	0	0	0	0	0	0	0	0	0	0	0	0	0	0	0	0	0	0	0	0	0	0	0	0	0	0	0	0	0.41	0	0	0	0	0	0	0	0	0	0
ENSCHIG00000001755	U6	U6 spliceosomal RNA [Source:RFAM;Acc:RF00026]	0	0	0	0	0	0	0	0	0	0	0	0	0	0	0	0	0	0	0	0	0	0	0	0	0	0	0	0	0	0	0	0	0	0	0	0	0	0	0	0	0	0	0	0	0	0	0
ENSCHIG00000001756	ISLR	immunoglobulin superfamily containing leucine rich repeat [Source:HGNC Symbol;Acc:HGNC:6133]	18.17	8.31	10.51	13.13	32.69	15.36	14.98	13.54	27.51	21.94	8.96	21.16	10.17	26.98	7.82	17.76	11.01	3.7	8.27	8.72	15.27	11.03	8.15	12.8	14.16	8.75	8.35	14.84	14.03	9.63	9.13	17.37	14.63	11.75	14.69	14.96	13.41	13.06	10.14	16.12	13.84	7.37	7.47	13.15	14.04	11.38	16.9
ENSCHIG00000001757	MIR374A	microRNA mir-374a [Source:NCBI gene (formerly Entrezgene);Acc:104795818]	0	0	0	0	0	0	0	0	0	0	0	0	0	0	0	0	0	0	0	0	0	0	0	0	0	0	0	0	0	0	0	0	0	0	0	0	0	0	0	0	0	0	0	0	0	0	0
ENSCHIG00000001758	U2	U2 spliceosomal RNA [Source:RFAM;Acc:RF00004]	0	0	0	0	0	0	0	0	0	0	0	0	0	0	0	0	0	0	0	0	0	0	0	0	0	0	0	0	0	0	0	0	0	0	0	0	0	0	0	0	0	0	0	0	0	0	0
ENSCHIG00000001759	FAM107A	family with sequence similarity 107 member A [Source:HGNC Symbol;Acc:HGNC:30827]	23.94	10.57	28.3	42.83	13.47	19.8	12.07	24.45	16.14	30.57	27.76	55.44	24.76	18.16	23.55	20.07	12.57	53.57	20.02	7.03	14.25	13.61	17.44	14.87	17.8	11.85	35.14	51.41	13.67	23.48	14.26	12.01	13.52	36.01	32.09	29.91	35.15	18.08	25.63	20.7	14.24	40.33	25.53	12.39	18.14	14.99	17.61
ENSCHIG00000001760		-	0	0	0	0	0	0	0	0	0	0	0	0	0	0	0	0	0	0	0	0	0	0	0	0	0	0	0	0	0	0	0	0	0	0	0	0	0	0	0	0	0	0	0	0	0	0	0
ENSCHIG00000001761	U6	U6 spliceosomal RNA [Source:RFAM;Acc:RF00026]	0	0	0	0	0	0	0	0	0	0	0	0	0	0	0	0	0	0	0	0	0	0	0	0	0	0	0	0	0	0	0	0	0	0	0	0	0	0	0	0	0	0	0	0	0	0	0
ENSCHIG00000001762		-	0	0	0	0	0	0	0	0	0	0	0	0	0	0	0	0	0	0	0	0	0	0	0	0	0	0	0	0	0	0	0	0	0	0	0	0	0	0	0	0	0	0	0	0	0	0	0
ENSCHIG00000001763		-	0.11	0.16	0.21	0.12	0.27	0.23	0.14	0	0.05	0.13	0.15	0.07	0.03	0.11	0.13	0.06	0.18	0.03	0.15	0.08	0.08	0.11	0	0.09	0.02	0.09	0.1	0.06	0.13	0.19	0.11	0.05	0.06	0.1	0.13	0.04	0	0.06	0.23	0.03	0.03	0.03	0.11	0.02	0.31	0.07	0.1
ENSCHIG00000001764		-	0.05	0	0.26	0	0.08	0	0	0	0.21	0	0.17	0	0	0.06	0	0.24	0	0	0	0.07	0	0	0.3	0.22	0	0.06	0	0	0.16	0.08	0.07	0.21	0	0.07	0.08	0	0.36	0.07	0.27	0.15	0	0	0.22	0.19	0	0.08	0
ENSCHIG00000001765		-	0.3	3.33	0.26	2.29	0.23	0.8	7.6	0.43	7.87	0	0.76	1.05	0.21	1.21	2.83	3.38	9.73	0	0.94	5.68	2.55	0	0	4.97	0.18	4.49	0	2.96	0.46	0	2.4	0	5.47	0	0.91	1.57	0	1.56	10.3	5.17	6.39	1.12	0.85	5.13	3.79	1.09	0
ENSCHIG00000001766	ASB17	ankyrin repeat and SOCS box containing 17 [Source:HGNC Symbol;Acc:HGNC:19769]	0	0	0	0	0	0	0	0	0.11	0	0	0	0	0	0	0	0	0	0	0	0	0	0	0.34	0	0	0	0	0	0	0	0	0.24	0	0	0	0	0.21	0.31	0	0	0	0	0	0.12	1.68	3.28
ENSCHIG00000001767		-	0	0	0	0.12	0	0	0	0	0	0	0	0	0	0.1	0	0	0	0	0	0	0	0	0	0	0	0	0	0	0	0	0	0	0	0	0	0	0	0	0	0	0	0	0	0	0	0	0
ENSCHIG00000001768		-	0	0	0	0	0	0	0	0	0	0	0	0	0	0	0	0	0	0	0	0	0	0	0	0	0	0	0	0	0	0	0	0	0	0	0	0	0	0	0	0	0	0	0	0	0	0	0
ENSCHIG00000001769	U6	U6 spliceosomal RNA [Source:RFAM;Acc:RF00026]	0	0	0	0	0	0	0	0	0	0	0	0	0	0	0	0	0	0	0	0	0	0	0	0	0	0	0	0	0	0	0	0	0	0	0	0	0	0	0	0	0	0	0	0	0	0	0
ENSCHIG00000001770	U6	U6 spliceosomal RNA [Source:RFAM;Acc:RF00026]	0	0	0	0	0	0	0	0	0	0	0	0	0	0	0	0	0	0	0	0	0	0	0	0	0	0	0	0	0	0	0	0	0	0	0	0	0	0	0	0	0	0	0	0	0	0	0
ENSCHIG00000001771	MIR539	microRNA 539 [Source:HGNC Symbol;Acc:HGNC:32529]	0	0	0	0	0	0	0	0	0	0	0	0	0	0	0	0	0	0	0	0	0	0	0	0	0	0	0	0	0	0	0	0	0	0	0	0	0	0	0	0	0	0	0	0	0	0	0
ENSCHIG00000001772		-	0	0	0	0	0	0	0	0	0	0	0	0	0	0	0	0	0	0	0	0	0	0	0	0	0	0	0	0	0	0	0	0	0	0	0	0	0	0	0	0	0	0	0	0	0	0	0
ENSCHIG00000001773		-	0	0	0	0	0	0	0	0	0	0	0	0	0	0	0	0	0	0	0	0	0	0	0	0	0	0	0	0	0	0	0	0	0	0	0	0	0	0	0	0	0	0	0	0	0	0	0
ENSCHIG00000001774		-	0	0	0	0	0	0	0	0	0	0	0	0	0	0	0	0	0	0	0	0	0	0	0	0	0	0	0	0	0	0	0	0	0	0	0	0	0	0	0	0	0	0	0	0	0	0	0
ENSCHIG00000001775	SLITRK5	SLIT and NTRK like family member 5 [Source:HGNC Symbol;Acc:HGNC:20295]	0.74	0.09	0.23	0.44	0.19	0.32	0.31	0.41	0.76	0.44	0.23	0.46	0.04	0.19	0.33	0.32	0.07	0.21	0.1	0.06	0.09	0.26	0.06	0.1	0.06	0.23	0.23	0.53	0.52	0.4	0.15	0.06	0.15	0.16	0.15	0	0	0	0.07	0.23	0.15	0.16	0.25	0.09	0.07	0.18	0.04
ENSCHIG00000001776	U2	U2 spliceosomal RNA [Source:RFAM;Acc:RF00004]	0	0	1.28	0	0	3.6	10.24	0	0	2.53	0	8.6	3.09	0	1.42	0	0	0	1.36	0	0	0	0	1.84	0	1.63	0	1.27	0	2.69	0	1.24	0	0	2.91	0.9	1.6	0	0	1.33	3.98	1.17	1.06	0	1.03	0	0
ENSCHIG00000001777		-	0	0	0	0.08	0.18	0	0.04	0.04	0	0	0.2	0.1	0.04	0.1	0	0.05	0	0	0.19	0.13	0	0.2	0.04	0.21	0.11	0.04	0.04	0.18	0.14	0	0.04	0.53	0.04	0	0.14	0	0.17	0	0.16	0	0.15	0.04	0.04	0	0	0	0
ENSCHIG00000001778		-	0	0	0	0	0	0	0	0	0	0	0	0	0	0	0	0	0	0	0	0	0	0	0	0	0	0	0	0	0	0	0	0	0	0	0	0	0	0	0	0	0	0	0	0	0	0	0
ENSCHIG00000001779	ABCC11	ATP binding cassette subfamily C member 11 [Source:HGNC Symbol;Acc:HGNC:14639]	0.02	0	0	0	0.01	0	0	0	0.01	0	0	0	0	0	0.01	0	0	0	0	0.01	0	0	0	0	0	0	0	0	0	0	0.01	0	0.01	0	0	0	0	0	0.05	0	0	0	0	0	0	0.11	0.07
ENSCHIG00000001780		-	0	0	0	0	0	0	0	0	0	0	0	0	0	0	0	0	0	0	0	0	0	0	0	0	0	0	0	0	0	0	0	0	0	0	0	0	0	0	0	0	0	0	0	0	0.3	0	0
ENSCHIG00000001781		-	0	0	0	0	0	0	0	0	0	0	0	0	0	0	0	0	0	0	0	0	0	0	0	0	0	0	0	0	0	0	0	0	0	0	0	0	0	0	0	0	0	0	0	0	0	0	0.08
ENSCHIG00000001782		-	0	0	0	0	0	0	0	0	0	0	0	0	0	0	0	0	0	0	0	0	0	0	0	0	0	0	0	0	0	0	0	0	0	0	0	0	0	0	0	0	0	0	0	0	0	0	0
ENSCHIG00000001783		-	0	0	0	0	0	0	0	0	0	0	0	0	0	0	0	0	0	0	0	0	0	0	0	0	0	0	0	0	0	0	0	0	0	0	0	0	0	0	0	0	0	0	0	0	0	0	0
ENSCHIG00000001784	U6	U6 spliceosomal RNA [Source:RFAM;Acc:RF00026]	0	0	0	0	0	0	0	0	0	0	0	0	0	0	0	0	0	0	0	0	0	0	0	0	0	0	0	0	0	0	0	0	0	0	0	0	0	0	0	0	0	0	0	0	0	0	0
ENSCHIG00000001785		-	0	0	0	0	0	0	0	0	0	0	0	0	0	0	0	0	0	0	0	0	0	0	0	0	0	0	0	0	0	0	0	0	0	0	0	0	0	0	0	0	0	0	0	0	0	0	0
ENSCHIG00000001786		-	0	0	0	0	0	0	0	0	0	0	0	0	0	0	0	0	0	0	0	0	0	0	0	0	0	0	0	0	0	0	0	0	0	0	0	0	0	0	0	0	0	0	0	0	0	0	0
ENSCHIG00000001787		-	0	0	0	0	0	0	0	0	0	0	0	0	0	0	0	0	0	0	0	0	0	0	0	0	0	0	0	0	0	0	0	0	0	0	0	0	0	0	0	0	0	0	0	0	0	0	0
ENSCHIG00000001788		-	0	0	0	0	0	0	0	0	0	0	0	0	0	0	0	0	0	0	0	0	0	0	0	0	0	0	0	0	0	0	0	0	0	0	0	0	0	0	0	0	0	0	0	0	0	0	0
ENSCHIG00000001789		-	0	0	0	0	0	0	0	0	0	0	0	0	0	0	0	0	0	0	0	0	0	0	0	0	0	0	0	0	0	0	0	0	0	0	0	0	0	0	0	0	0	0	0	0	0	0	0
ENSCHIG00000001790	U2	U2 spliceosomal RNA [Source:RFAM;Acc:RF00004]	0	0	0	0	0	0	0	0	0	0	0	0	0	0	0	0	0	0	0	0	0	0	0	0	0	0	0	0	0	0	0	0	0	0	0	0	0	0	0	0	0	0	0	0	0	0	0
ENSCHIG00000001791		-	0	0.05	0.08	0	0.03	0.11	0.04	0.02	0.12	0.02	0.05	0.1	0	0.03	0	0.02	0.02	0.02	0	0.06	0	0	0	0.04	0.02	0.07	0.02	0.05	0.05	0	0.02	0.02	0	0	0	0	0	0.04	0	0	0.04	0	0.05	0.02	0	0.06	0
ENSCHIG00000001792		-	0	0	0	0	0	0	0	0	0	0	0	0	0	0	0	0	0	0	0	0	0	0	0	0	0	0	0	0	0	0	0	0	0	0	0	0	0	0	0	0	0	0	0	0	0	0	0
ENSCHIG00000001793		-	0	0	0	0	0	0	0	0	0	0	0	0	0	0	0	0	0	0	0	0	0	0	0	0	0	0	0	0	0	0	0	0	0	0	0	0	0	0	0	0	0	0	0	0	0	0	0
ENSCHIG00000001794		-	0	0	0	0	0	0	0	0	0	0	0	0	0	0	0	0	0.1	0	0	0	0	0	0	0	0	0	0	0	0	0	0	0	0	0	0	0	0	0	0	0	0	0	0	0	0	0	0
ENSCHIG00000001795		-	0	0	0	0	0	0	0	0	0	0.24	0	0	0	0	0	0	0	0	0	0	0	0	0	0	0	0	0	0	0	0.37	0	0	0	0	0	0.32	0	0	0	0	0	0	0	0	0	0	0.33
ENSCHIG00000001796	chi-mir-497	chi-mir-497 [Source:miRBase;Acc:MI0030811]	0	0	2.45	0	0	0	0	0	0	0	0	0	0	0	0	0	0	0	0	0	0	0	0	0	0	0	0	0	0	0	0	0	0	0	0	0	0	0	1.27	0	0	0	0	0	0	0	0
ENSCHIG00000001797	U6	U6 spliceosomal RNA [Source:RFAM;Acc:RF00026]	0	0	0	0	0	0	0	0	0	0	0	0	0	0	0	0	0	0	0	0	0	0	0	0	0	0	0	0	0	0	0	0	0	0	0	0	0	0	0	0	0	0	0	0	0	0	0
ENSCHIG00000001798	U6	U6 spliceosomal RNA [Source:RFAM;Acc:RF00026]	0	0	0	0	0	0	0	0	0	0	0	0	0	0	0	0	0	0	0	0	0	0	0	0	0	0	0	0	0	0	0	0	0	0	0	0	0	0	0	0	0	0	0	0	0	0	0
ENSCHIG00000001799		-	48.55	49.32	59.3	52.53	38.04	69.21	39.94	44.84	45.52	50.63	60.88	70.66	41.2	40.92	36.84	55.8	36.38	59.12	39.66	42.04	37.53	36.36	40.93	45.25	40.31	46.17	57.21	48.19	42.56	60.87	45.67	41.43	36.8	38.85	72.81	65.59	33.09	42	36.05	46.83	38.05	62.14	52.73	45.83	41.37	42.18	47.67
ENSCHIG00000001800	RNaseP_nuc	Nuclear RNase P [Source:RFAM;Acc:RF00009]	0	0	0	0	0	0	0	0	0	0	0	0	0	0	0	0	0	0	0	0	0	0	0	0	0	0	0	0	0	0	0	0	0	0	0	0	0	0	0	0	0	0	0	0	0	0	0
ENSCHIG00000001801		-	0.06	0	0	0	0	0	0	0	0.33	0	0	0	0	0	0	0	0.47	0	0	0	0	0	0.32	0	0	0	0	0	0	0	0	0	0	0	0.26	0	0	0.79	1.06	0	0	0	0	0	0.77	3.09	5.31
ENSCHIG00000001802	U2	U2 spliceosomal RNA [Source:RFAM;Acc:RF00004]	0	0	1.28	0	0	3.6	0	0	0	2.53	0	8.6	3.09	0	1.42	0	0	0	1.36	0	0	0	0	1.84	0	1.63	0	1.27	0	2.69	0	1.24	0	0	2.91	0.9	1.6	0	0	1.33	3.98	1.17	1.06	0	1.03	0	0
ENSCHIG00000001803		-	0.03	0.02	0.04	0.04	0.03	0.02	0.01	0	0.02	0.02	0.13	0.02	0	0.01	0.02	0.08	0	0.02	0	0.02	0	0	0.07	0	0.02	0.02	0.07	0.06	0.06	0.04	0.03	0	0	0.03	0.04	0.1	0.04	0.15	0.02	0.02	0	0.02	0	0	0.02	0.04	0.06
ENSCHIG00000001804		-	0	0	0	0	0	0	0	0	0	0	0	0	0	0	0	0	0	0	0	0	0	0	0	0	0	0	0	0	0	0	0	0	0	0	0	0	0	0	0	0	0	0	0	0	0	0	0
ENSCHIG00000001805		-	0	0	0	0	0	0	0	0	0	0	0	0	0	0	0	0	0	0	0	0	0	0	0	0	0	0	0	0	0	0	0	0	0	0	0	0	0.26	0	0	0	0	0	0	0.36	0	0	0
ENSCHIG00000001806		-	0	0	0	0	0	0	0	0	0	0	0	0	0	0	0	0	0	0	0	0	0	0	0	0	0	0	0	0	0	0	0	0	0	0	0	0	0	0	0	0	0	0	0	0	0	0	0
ENSCHIG00000001807	U1	U1 spliceosomal RNA [Source:RFAM;Acc:RF00003]	0	0	0	0	0	0	0	0	0	0	0	0	0	0	0	0	0	0	0	0	0	0	0	0	0	0	0	0	0	0	0	0	0	0	0	0	0	0	0	0	0	0	0	0	0	0	0
ENSCHIG00000001808	MIR135B	microRNA mir-135b [Source:NCBI gene (formerly Entrezgene);Acc:104795728]	0	0	0	0	0	0	0	0	0	0	0	0	0	0	0	0	0	0	0	0	0	0	0	0	0	0	0	0	0	0	0	0	0	0	0	0	0	0	0	0	0	0	0	0	0	0	0
ENSCHIG00000001809	U6	U6 spliceosomal RNA [Source:RFAM;Acc:RF00026]	0	0	0	0	0	0	0	0	0	0	0	0	0	0	0	0	0	0	0	0	0	0	0	0	0	0	0	0	0	0	0	0	0	0	0	0	0	0	0	0	0	0	0	0	0	0	0
ENSCHIG00000001810		-	0.13	0.8	0.35	0.16	0.21	0	0.22	0	0.72	0	0.24	0.45	0	0.45	0	0.21	0.36	0.43	0.21	0.86	0.16	0.17	0	0.18	0	0	0	0	0.31	0	0	0	0	0.32	0.61	0.19	0	0.41	0.33	0.19	0	0	0.38	0.16	0	0	0.38
ENSCHIG00000001811	U2	U2 spliceosomal RNA [Source:RFAM;Acc:RF00004]	0	0	0	0	0	0	0	0	0	0	0	0	0	0	0	0	0	0	16.37	0	0	0	0	0	0	0	0	0	0	0	0	0	0	0	0	0	0	0	0	0	0	0	0	0	0	0	0
ENSCHIG00000001812		-	0	0	0	0	0	0	0	0	0	0	0	0	0	0	0	0	0	0	0	0	0	0	0	0	0	0	0	0	0	0	0	0	0	0	0	0	0	0	0.05	0	0	0	0	0	0	0.09	0.05
ENSCHIG00000001813		-	0	0	0	0	0	0	0	0	0	0	0	0	0	0	0	0	0	0	0	0	0	0	0	0	0	0	0	0	0	0	0	0	0	0	0	0	0	0	0	0	0	0	0	0	0	0	0
ENSCHIG00000001814	U6	U6 spliceosomal RNA [Source:RFAM;Acc:RF00026]	0	0	0	0	0	0	0	0	0	0	0	0	0	0	0	0	0	0	0	0	0	0	0	0	0	0	0	0	0	0	0	0	0	0	0	0	0	0	0	0	0	0	0	0	0	0	0
ENSCHIG00000001815	FBXL18	F-box and leucine rich repeat protein 18 [Source:HGNC Symbol;Acc:HGNC:21874]	3.38	3.58	3.32	4.72	3.21	3.01	1.9	3.99	3.85	2.56	2.01	3.15	2.78	3.47	1.73	3.53	2.02	2.88	1.93	2.27	3.02	2.92	3.54	3.01	2.58	4.15	4.48	4.79	3.82	2.66	2.43	2.78	3.28	3.17	2.84	4.1	2.99	3.87	2.58	4.32	4.03	4.61	2.96	4.46	4.03	4.26	3.98
ENSCHIG00000001816		-	5.72	6.24	16.69	9.86	6.38	21.61	5.81	12.7	23.45	8.92	8.62	12.48	4.66	13.65	5.36	30.49	15.38	52.73	6.17	6.92	2.43	6.03	2.77	4.52	3.55	5.07	5.59	28.87	13.51	17.31	6.82	2.79	4.01	4	7.27	4.87	9.42	8.75	3.97	3.91	2.61	9.79	7.98	4.13	15.38	11.47	3.47
ENSCHIG00000001817		-	0	0	0	0	0	0	0	0	0	0	0	0	0	0	0	0	0	0	0	0	0	0	0	0	0	0	0	0	0	0	0	0	0	0	0	0	0	0	0	0	0	0	0	0	0	0	0
ENSCHIG00000001818		-	0	0	0	0	0	0	0	0	0	0	0	0	0	0	0	0	0	0	0	0	0	0	0	0	0	0	0	0	0	0	0	0	0	0	0	0	0	0	0	0	0	0	0	0	0	0	0
ENSCHIG00000001819		-	0	0	0	0	0	0	0	0	0	0	0	0.27	0	0	0	0.11	0	0	0	0	0	0	0	0	0	0	0	0	0	0	0	0	0	0	0	0	0	0	0	0	0	0	0	0	0	0	0
ENSCHIG00000001820		-	0	0	1.44	0	0	0	0	0	0	0	0	0	0	0	0	0	0	14.1	0	0	0	0	0	0	0	0	0	0	0	0	0	0	0	0	0	0	0	0	0	0	0	0	0	0	0	0	0
ENSCHIG00000001821		-	0	0	0	0	0	0	0	0	0	0	0	0	0	0	0	0	0	0	0	0	0	0	0	0	0	0	0	0	0	0	0	0	0	0	0	0	0	0	0	0	0	0	0	0	0	0	0
ENSCHIG00000001822	U3	Small nucleolar RNA U3 [Source:RFAM;Acc:RF00012]	0	0	0	0	0	0	0	0	0	0	0	0	0	0	4.97	0	0	0	0	0	0	0	0	0	0	0	0	0	0	0	0	0	0	0	0	0	0	0	0	0	0	0	0	0	0	0	0
ENSCHIG00000001823		-	3.47	0	0	0	0	2.09	0	0	0	0	0	0	0	0	0	0	0	0	6.7	0	0	0	0	0	1.77	0	0	0	0	0	0	0	0	0	0	2.27	0	0	2.86	0	0	0	0	0	0	0	0
ENSCHIG00000001824	U6	U6 spliceosomal RNA [Source:RFAM;Acc:RF00026]	0	0	0	0	0	0	0	0	0	0	0	0	0	0	0	0	0	0	0	0	0	0	0	0	0	0	0	0	0	0	0	0	0	0	0	0	0	0	0	0	0	0	0	0	0	0	0
ENSCHIG00000001825	MIR18A	microRNA mir-18a [Source:NCBI gene (formerly Entrezgene);Acc:104795752]	0	0	0	0	0	0	0	0	0	0	0	0	0	0	0	0	0	0	0	0	0	0	0	0	0	0	0	0	0	0	0	0	0	0	0	0	0	0	0	0	0	0	0	0	0	0	0
ENSCHIG00000001826	FANCI	FA complementation group I [Source:HGNC Symbol;Acc:HGNC:25568]	0.37	0.62	0.5	0.9	0.7	1.34	0.92	0.32	0.97	1.39	0.52	1.23	0.23	0.32	0.41	0.49	0.3	0.51	0.23	0.21	0.3	0.18	0.33	0.45	0.25	0.34	0.48	0.68	0.72	1.05	0.8	0.18	0.64	0.37	0.4	0.45	0.32	0.63	0.34	0.57	0.8	0.42	0.3	0.26	0.54	0.65	0.91
ENSCHIG00000001827	U2	U2 spliceosomal RNA [Source:RFAM;Acc:RF00004]	0	0	0	0	0	0	0	0	0	0	0	0	0	0	0	0	0	0	0	0	0	0	0	0	0	0	0	0	0	0	0	0	0	0	0	0	0	0	0	0	0	0	0	0	0	0	0
ENSCHIG00000001828	MIR367	microRNA 367 [Source:HGNC Symbol;Acc:HGNC:31781]	0	0	0	0	0	0	0	0	0	0	0	0	0	0	0	0	0	0	0	0	0	0	0	0	0	0	0	0	0	0	0	0	0	0	0	0	0	0	0	0	0	0	0	0	0	0	0
ENSCHIG00000001829		-	0.09	0	0	0	0	0	0	0	0	0.11	0	0	1.17	1.71	0	0.83	0	0	0	0	0	0.6	0.25	0.37	0	0.4	0	0	0	0.56	0	0	0	0	0.13	0	0.12	1.46	0.22	0.38	0.11	0	0.12	0	0	2.98	1.27
ENSCHIG00000001830		-	0	0	0	0	0	0	0	0	0	0	0	0	0	0	0	0	0	0	0	0	0	0	0	0	0	0	0	0	0	0	0	0	0	0	0	0	0	0	0	0	0	0	0	0	0	0	0
ENSCHIG00000001831	U6	U6 spliceosomal RNA [Source:RFAM;Acc:RF00026]	0	0	0	0	0	0	0	0	0	0	0	0	0	0	0	0	0	0	0	0	0	0	0	0	0	0	0	0	0	0	0	0	0	0	0	0	0	0	0	0	0	0	0	0	0	0	0
ENSCHIG00000001832	U6	U6 spliceosomal RNA [Source:RFAM;Acc:RF00026]	0	0	0	0	0	0	0	0	0	0	0	0	0	0	0	0	0	0	0	0	0	0	0	0	0	0	0	0	0	0	0	0	0	0	0	0	0	0	0	0	0	0	0	0	0	0	0
ENSCHIG00000001833		-	0	0	0	0	0	0	0	0	0	0	0	0	0	0	0	0	0	0	0	0	0	0	0	0	0	0	0	0	0	0	0	0	0	0	0	0	0	0	0	0	0	0	0	0	0	0	0
ENSCHIG00000001834		-	0.01	0.02	0	0	0.02	0.37	0	0	0	0.01	0	0.04	0	0.07	0.03	0.27	0.03	0	0	0.07	0	0	0.02	0	0	0	0.08	0	0	0.03	0	0	0	0	0	0.17	0	0	0	0.08	0.01	0.09	0	0	0	0.03	0
ENSCHIG00000001835		-	0	0	0	0	0	0	0	0	0	0	0	0	0	0	0	0	0	0	0	0	0	0	0	0	0	0	0	0	0	0	0	0	0	0	0	0	0	0	0	0	0	0	0	0	0	0	0
ENSCHIG00000001836	U6	U6 spliceosomal RNA [Source:RFAM;Acc:RF00026]	0	0.05	0	0	0	0	0	0.05	0	0	0	0	0	0	0.09	0.05	0	0	0.05	0	0.05	0	0	0	0	0.04	0	0	0	0	0.05	0	0	0.04	0	0	0	0	0	0	0	0	0	0	0	0	0
ENSCHIG00000001837		-	0	0	0.06	0	0	0.03	0.02	0	0	0	0	0	0	0	0	0	0	0.03	0	0	0	0	0	0	0	0	0	0.05	0	0	0	0	0.03	0	0.03	0	0	0	0.02	0	0	0	0	0	0	0	0
ENSCHIG00000001838	DYM	dymeclin [Source:HGNC Symbol;Acc:HGNC:21317]	20.5	23.95	22.09	25.73	18.54	31.16	14.07	16.6	22.27	19.56	23.76	26.71	19.59	20.27	18.12	21.11	17.39	25.57	16.48	18.85	22.8	20.4	23.23	21.04	22.61	26.57	21.78	22.5	23.36	24.27	17.52	15.71	20.29	22.02	20.37	20.68	18.03	23.37	23.06	20.6	17	23.17	24.42	19.19	22.83	24.64	24.67
ENSCHIG00000001839		-	0.13	0.41	0	0	0	0	0	0	0	0	0	0	0	0	0	0	0.18	0.42	0	0	0.18	0	0	0	1.12	1.26	0.54	1.08	1.21	0.11	1.04	2.43	0.77	3.52	1.7	3.35	0	1.1	0.53	1.23	1.02	6.46	4.58	1.72	1.24	0.31	4.78
ENSCHIG00000001840	LRRC10B	leucine rich repeat containing 10B [Source:HGNC Symbol;Acc:HGNC:37215]	0	0.23	0.09	0.36	0.14	0.07	0.16	0.13	0.24	0	0	0.42	0.11	0.33	0	0.13	0.14	0.26	0.26	0.12	0.1	0	0	0.13	0.32	0	0	0.16	0	0.15	0.35	0	0.05	0.11	0	0.34	0.05	0.33	0.24	0	0.3	0.12	0	0.1	0.1	0.47	0.41
ENSCHIG00000001841	U6	U6 spliceosomal RNA [Source:RFAM;Acc:RF00026]	0	0	0	0	0	0	0	0	0	0	0	0	0	0	0	0	0	0	0	0	0	0	0	0	0	0	0	0	0	0	0	0	0	0	0	0	0	0	0	0	0	0	0	0	0	0	0
ENSCHIG00000001842		-	0	0	0	0	0	0	0	0	0	0	0	0	0	0	0	0	0	0	0	0	0	0	0	0	0	0	0	0	0	0	0	0	0	0	0	0	0	0	0	0	0	0	0	0	0	0	0
ENSCHIG00000001843		-	0	0	0	0	0	0	0	0	0	0	0	0	0	0	0	0	0	0	0	0	0	0	0	0	0	0	0	0	0	0	0	0	0	0	0	0	0	0	0	0	0	0	0	0	0	0	0
ENSCHIG00000001844		-	0	0	0	0	0	0	0	0	0	0	0	0	0	0	0	0	0	0	0	0	0	0	0	0	0	0	0	0	0	0	0	0	0	0	0	0	0	0	0	0	0	0	0	0	0	0	0
ENSCHIG00000001845		-	0	0	0	0	0	0	0	0	0	0	0	0	0	0	0	0	0	0	0	0	0	0	0	0	0	0	0	0	0	0	0	0	0	0	0	0	0	0	0	0	0	0	0	0	0	0	0
ENSCHIG00000001846	KCNA5	potassium voltage-gated channel subfamily A member 5 [Source:HGNC Symbol;Acc:HGNC:6224]	4.42	2.48	2.33	4.46	3.72	2.94	4.86	4.38	4.42	1.75	2.61	6.29	5.33	2.65	1.73	3.81	4.11	3.79	3.62	3.45	6.07	2.12	3.83	5.54	3.47	2.78	1.96	5.14	3.98	4.85	4.98	2.85	4.87	4.89	3.52	4.02	5.7	3.03	3.28	5.08	4.13	5.75	3.51	4.32	2.99	2.04	2.19
ENSCHIG00000001847	U2	U2 spliceosomal RNA [Source:RFAM;Acc:RF00004]	0	0	0	0	0	0	0	0	0	0	0	0	0	0	0	0	0	0	0	0	0	0	0	0	0	0	0	0	0	0	0	0	0	0	0	0	0	0	0	0	0	0	0	0	0	0	0
ENSCHIG00000001848		-	0	0	0	0	0	0	0	0	0	0	0	0	0	0	0	0	0	0	0	0	0	0	0	0	0	0	0	0	0	0	0	0	0	0	0	0	0	0	0	0	0	0	0	0	0	0	0
ENSCHIG00000001849	TXNL4B	thioredoxin like 4B [Source:HGNC Symbol;Acc:HGNC:26041]	2.98	3.29	2.18	2.66	2.41	3.62	1.49	1.76	2.04	2.62	2.07	4.76	1.33	1.95	1.86	3.05	1.85	2.69	2.1	1.2	1.86	1.89	1.44	2.15	2.35	3.18	3.45	3.1	3.08	2.59	1.84	1.26	2.11	1.79	1.48	1.57	1.51	1.77	1.64	2.92	2.77	4.25	2.23	1.61	1.5	3.18	3.15
ENSCHIG00000001850		-	0	0	0.04	0.35	0	0.11	0	0	0	0.04	0	0	0	0	0	0	0	0	0	0	0	0	0	0	0	0	0	0	0	0	0	0	0	0	0	0	0	0	0	0	0	0.04	0	0	0	0	0
ENSCHIG00000001851	KIF23	kinesin family member 23 [Source:HGNC Symbol;Acc:HGNC:6392]	0.48	0.22	0.57	0.79	0.86	0.68	1.1	0.17	0.67	0.91	0.94	0.57	0.59	0.1	0.89	0.16	0.49	0.25	0.12	0.58	0.03	0.06	0	0.06	0.12	0.19	0.34	0.2	0.33	0.21	0.1	0.18	0.25	0.03	0.69	0.23	0.42	0.06	0.18	0.5	0.03	0.18	0.49	0.03	0.03	0.25	0.09
ENSCHIG00000001852	OCLN	occludin [Source:HGNC Symbol;Acc:HGNC:8104]	1.06	1.02	1.51	2.31	1.2	2.78	1.09	1.24	1.69	0.86	1.69	1.52	1.45	1.14	0.86	1.23	0.86	1.73	0.53	0.87	1.01	0.75	1.89	0.95	1.23	0.77	1.79	2.15	1.37	1.98	1.1	0.86	1.02	1.12	1.78	1.1	1.62	0.78	0.69	1.04	0.92	2.14	1.09	0.71	1.02	1.13	0.56
ENSCHIG00000001853		-	0	0	0	0	0	0	0	0	0	0	0	0	0	0	0	0	0	0	0	0	0	0	0	0	0	0	0	0	0	0	0	0	0	0	0	0	0	0	0	0	0	0	0	0	0	0	0
ENSCHIG00000001854	METTL22	methyltransferase 22, Kin17 lysine [Source:HGNC Symbol;Acc:HGNC:28368]	43.01	46.63	43.27	42.16	32.55	41.04	41	45.88	34.61	40.31	42.61	43.41	38.03	47.81	33.19	39.87	35.63	35.64	45.95	42.43	37.32	47.04	42.06	33.79	43.29	52.36	53.56	42.91	40.65	49.42	45.11	39.57	40.77	51.97	40.36	42	44.78	43.28	41.54	46.97	43.87	43.14	51.99	49.31	31.8	45.11	41.67
ENSCHIG00000001855		-	0.24	0	0	0	0	0	0	0	1.01	0	0	0	0	0	0	0	0	0	0	0	0	0.31	0.29	0	0	0	0	0	0	0	0	0	0	0	0	0	0	0.14	0.14	0	0	0	0	0	0.2	1.08	1.1
ENSCHIG00000001856	FAM110A	family with sequence similarity 110 member A [Source:HGNC Symbol;Acc:HGNC:16188]	0.35	0.36	0.38	0.27	0.48	0.41	0.28	0.22	0.82	0.31	0.4	0.46	0.63	0.18	0.2	0.5	0.42	0.83	0.36	0.18	0.24	0.62	0.37	0.49	0.42	0.18	0.22	0.4	0.23	0.39	0.44	0.34	0.59	0.58	0.24	0.33	0.18	0.29	0.35	0.49	0.56	0.23	0.18	0.28	0.34	0.23	0.4
ENSCHIG00000001857	chi-mir-29b	chi-mir-29b [Source:miRBase;Acc:MI0030727]	0	0	0	0	0	0	0	0	0	0	0	0	0	0	0	0	0	0	0	0	0	0	0	0	0	0	0	0	0	0	0	0	0	0	0	0	0	0	0	0	0	0	0	0	0	0	0
ENSCHIG00000001858	U6	U6 spliceosomal RNA [Source:RFAM;Acc:RF00026]	0	0	0	0	0	0	0	0	0	0	0	0	0	0	0	0	0	0	0	0	0	0	0	0	0	0	0	0	0	0	0	0	0	0	0	0	0	0	0	0	0	0	0	0	0	0	0
ENSCHIG00000001859	U6	U6 spliceosomal RNA [Source:RFAM;Acc:RF00026]	0	0	0	0	0	0	0	0	0	0	0	0	0	0	0	0	0	0	0	0	0	0	0	0	0	0	0	0	0	0	0	0	0	0	0	0	0	0	0	0	0	0	0	0	0	0	0
ENSCHIG00000001860		-	0	0	0	0	0	0	0	0	0	0	0	0	0	0	0	0	0	0	0	0	0	0	0	0	0	0	0	0	0	0	0	0	0	0	0	0	0	0	0	0	0	0	0	0	0	0	0
ENSCHIG00000001861	U2	U2 spliceosomal RNA [Source:RFAM;Acc:RF00004]	0	0	0	0	0	0	0	0	0	0	0	0	0	0	0	0	0	0	0	0	0	0	0	0	0	0	0	0	0	0	0	0	0	0	0	0	0	0	0	0	0	0	0	0	0	0	0
ENSCHIG00000001862		-	0	0	0	0	0	0	0	0	0	0	0	0	0	0	0	0	0	0	0	0	0	0	0	0.23	0	0	0	0	0	0	0	0	0	0	0	0	0	0	0	0	0	0	0	0	0	0	0
ENSCHIG00000001863		-	0	0	0	0	0	0	0	0	0	0	0	0	0	0	0	0	0	0	0	0	0	0	0	0	0	0	0	0	0	0	0	0	0	0	0	0	0	0.01	0.01	0	0	0	0	0	0.02	0.05	0.16
ENSCHIG00000001864	GALNT5	polypeptide N-acetylgalactosaminyltransferase 5 [Source:HGNC Symbol;Acc:HGNC:4127]	0.03	0.03	0.06	0.17	0.03	0	0.04	0.05	0.05	0	0	0.12	0.07	0	0	0	0	0	0	0	0.02	0	0	0	0	0	0	0	0.16	0	0	0	0.08	0	0.07	0	0.05	0	0.02	0.02	0	0	0	0	0.03	0.03	0
ENSCHIG00000001865	MX1	MX dynamin like GTPase 1 [Source:HGNC Symbol;Acc:HGNC:7532]	8.65	2.09	3.71	3.39	2.79	6	3.52	1.61	2.99	3.26	2.41	6.93	3.99	1.77	2.38	3.86	2.4	2.86	2.71	2.92	2.75	11.57	1.93	2.11	7.29	1.93	2.77	3.67	1.93	3.26	3.91	1.73	1.89	2.12	3.66	3.59	3.15	1.88	2.39	2.52	2.1	1.85	2.89	3.09	2.48	12.73	2.42
ENSCHIG00000001866		-	0	0	0	0	0	0	0	0	0	0	0	0	0	0	0	0	0	0	0	0	0	0	0	0	0	0	0	0	0	0	0	0	0	0	0	0	0	0	0	0	0	0	0	0	0	0	0
ENSCHIG00000001867		-	0	0	0	0	0	0	0	0	0.07	0	0	0	0	0.07	0.06	0	0	0	0	0	0.01	0.09	0.08	0	0	0	0	0	0	0	0	0	0	0	0	0	0	0.26	0.22	0	0	0.06	0	0	0	1.62	1.07
ENSCHIG00000001868		-	0	0	0	0	0	0	0	0	0	0	0	0	0	0	0	0	0	0	0	0	0	0	0	0	0	0	0	0	0	0	0	0	0	0	0	0	0	0	0	0	0	0	0	0	0	0	0
ENSCHIG00000001869	SNORA24	small nucleolar RNA, H/ACA box 24 [Source:HGNC Symbol;Acc:HGNC:32614]	11.58	7.56	98.25	21.1	5.54	9.75	3.69	5.81	7.7	9.85	7.3	10.5	9.84	7.04	8.17	12.32	3.59	11.08	8.33	6.04	7.2	5.71	5.21	5.3	8.57	3.54	12.94	14.65	7.4	12.7	6.73	5.55	6.23	5.11	61.87	16.3	4.94	5.83	7.22	7.89	6.34	20.4	7.16	6.24	4.94	10.71	10.04
ENSCHIG00000001870	SNORD62	Small nucleolar RNA SNORD62 [Source:RFAM;Acc:RF00153]	0	0	0	0	0	0	0	0	0	0	0	0	0	0	0	0	0	0	0	0	0	0	0	0	0	0	0	0	0	0	0	0	0	0	0	0	0	0	0	0	0	0	0	0	0	0	0
ENSCHIG00000001871	U6	U6 spliceosomal RNA [Source:RFAM;Acc:RF00026]	0	0	0	0	0	0	0	0	0	0	0	0	0	0	0	0	0	0	0	0	0	0	0	0	0	0	0	0	0	0	0	0	0	0	0	0	0	0	0	0	0	0	0	0	0	0	0
ENSCHIG00000001872		-	0	0	0.05	0	0.14	0.05	0	0	0.04	0.05	0	0.21	0.16	0	0.05	0	0	0.05	0	0	0	0	0	0	0	0	0.04	0	0	0	0	0	0	0	0	0	0.04	0	0	0	0	0	0	0	0	0	0
ENSCHIG00000001873		-	0	0	0	0	0	0	0	0	0	0	0	0	0	0	0	0	0	0	0	0	0	0	0	0	0	0	0	0	0	0	0	0	0	0	0	0	0	0	0	0	0	0	0	0	0	0	0
ENSCHIG00000001874	U2	U2 spliceosomal RNA [Source:RFAM;Acc:RF00004]	0	0	0	0	0	0	0	0	0	0	0	0	0	0	0	0	0	0	0	0	0	0	0	0	0	0	0	0	0	0	0	0	0	0	0	0	0	0	0	0	0	0	0	0	0	0	0
ENSCHIG00000001875	ANKMY2	ankyrin repeat and MYND domain containing 2 [Source:HGNC Symbol;Acc:HGNC:25370]	7.37	9.97	21.07	13.07	8.59	26.51	10.02	6.2	6.77	7.62	19.15	17.08	5.92	7.41	6.55	16.94	7.73	15.9	9.91	9.19	5.28	8.2	6.24	11.95	6.43	7.72	13.24	11.24	14.41	18.2	8.24	5.73	7.65	4.06	10.67	9.62	4.23	8.26	5.49	8.73	6.52	9.94	11.23	6.83	6.01	7.43	6.16
ENSCHIG00000001876		-	0	0	0	0	0	0	0	0	0	0	0	0	0	0	0	0	0	0	0	0	0	0	0	0	0	0	0	0	0	0	0	0	0	0	0	0	0	0	0	0	0	0	0	0	0	0	0.27
ENSCHIG00000001877	ERC2	ELKS/RAB6-interacting/CAST family member 2 [Source:HGNC Symbol;Acc:HGNC:31922]	0	0	0	0.06	0	0.02	0	0	0.03	0.03	0	0.03	0	0.01	0.01	0	0	0.03	0	0	0	0	0	0	0.01	0	0	0	0.05	0	0	0	0	0	0	0	0	0.02	0.02	0	0.01	0.03	0	0.01	0.01	0	0
ENSCHIG00000001878	TEX264	testis expressed 264, ER-phagy receptor [Source:HGNC Symbol;Acc:HGNC:30247]	7.31	6.27	6.59	9.67	7.79	4.91	5.46	15.08	10.08	4.25	2.19	6.11	10.31	7.27	4.37	8.24	5.78	6.88	6.94	7.53	8.2	9.35	10.72	8.34	5.66	5.78	10.04	7.48	6.75	6.12	7.7	9.61	8.8	11.53	6.83	14.36	11.02	10.12	10.85	7.76	8.94	9.66	8.9	9.18	8.19	15.73	15.92
ENSCHIG00000001879		-	0.07	0	0	0	0.11	0	0	0	0	0	0	0	0	0	0	0	0	0	0	0	0	0	0	0	0	0	0	0	0	0	0	0	0	0	0	0	0	0	0	0	0.09	0	0	0	0	0	0.1
ENSCHIG00000001880		-	0.26	0.12	0	0.42	0.12	0.55	0	0.13	0.21	0.29	1.02	0.39	0.21	0	0.82	0.24	0.2	0	0.33	0.22	0	0	0.31	0.11	0	0.17	0	0.12	0.46	0.29	0	0.4	0.22	0	0.12	0	0	0	0	0	0.2	0	0.12	0.09	0	0	0.22
ENSCHIG00000001881		-	0.28	0.39	0.23	0.46	0.61	1.56	0.31	0.3	0.08	0.6	0.49	0.41	0.24	0.65	0.56	0.52	0.05	0.06	0	0.21	0.21	0.05	0.22	0.31	0.18	0.56	0.31	1.05	0.64	0.75	0.3	0.18	0.03	0.44	0.39	0.42	0.19	0.2	0.25	0.4	0.04	0.08	0.15	0.19	0.16	0	0.13
ENSCHIG00000001882		-	0	0	0	0	0	0	0	0	0	0	0	0	0	0	0	0	0	0	0	0	0	0	0	0	0	0	0	0	0	0	0	0	0	0	0	0	0	0	0	0	0	0	0	0	0	0.07	0.3
ENSCHIG00000001883	EFL1	elongation factor like GTPase 1 [Source:HGNC Symbol;Acc:HGNC:25789]	17.41	9.75	25.74	17.48	9.94	19.69	7.03	7.72	10.4	13.95	16.07	18.02	11.72	10.75	10.76	11.13	6.71	25.81	12.81	9.35	9.99	14.48	12.42	12.08	10.49	11.28	17.39	13.45	10.01	13.14	6.24	5.84	9.88	12.32	14.43	15.51	8.28	8.42	7.1	8.31	8.3	20.35	14.13	7.88	10.15	15.42	11.52
ENSCHIG00000001884		-	0	0	0	0	0	0	0	0	0	0	0	0	0	0	0	0	0	0	0	0	0	0	0	0	0	0	0	0	0	0	0	0	0	0	0	0	0	0	0	0	0	0	0	0	0	0	0
ENSCHIG00000001885	U6	U6 spliceosomal RNA [Source:RFAM;Acc:RF00026]	0	0	0	0	0	0	0	0	0	0	0	0	0	0	0	0	0	0	0	0	0	0	0	0	0	0	0	0	0	0	0	0	0	0	0	0	0	0	0	0	0	0	0	0	0	0	0
ENSCHIG00000001886	U6	U6 spliceosomal RNA [Source:RFAM;Acc:RF00026]	0	0	0	0	0	0	0	0	0	0	0	0	0	0	0	0	0	0	0	0	0	0	0	0	0	0	0	0	0	0	0	0	0	0	0	0	0	0	0	0	0	0	0	0	0	0	0
ENSCHIG00000001887	SNORD62	Small nucleolar RNA SNORD62 [Source:RFAM;Acc:RF00153]	0	0	0	0	0	0	0	0	0	0	0	0	0	0	0	0	0	0	0	0	0	0	0	0	0	0	0	0	0	0	0	0	0	0	0	0	0	0	0	0	0	0	0	0	0	0	0
ENSCHIG00000001888	U2	U2 spliceosomal RNA [Source:RFAM;Acc:RF00004]	0	0	0	0	0	0	0	0	0	0	0	0	0	0	0	0	0	0	0	0	0	0	0	0	0	0	0	0	0	0	0	0	0	0	0	0	0	0	0	0	0	0	0	0	0	0	0
ENSCHIG00000001889		-	0	0	0	0	0	0	0	0	0	0	0	0	0	0	0	0	0	0	0	0	0	0	0	0	0	0	0	0	0	0	0	0	0	0	0	0	0	0	0	0	0	0	0	0	0	0	0
ENSCHIG00000001890	MIRLET7G	microRNA let-7g [Source:NCBI gene (formerly Entrezgene);Acc:104795704]	0	0	0	0	0	0	0	0	0	0	0	0	0	0	0	0	0	0	0	0	0	0	0	0	0	0	0	0	0	0	0	0	0	0	0	0	0	0	0	0	0	0	0	0	0	0	0
ENSCHIG00000001891		-	0	0	0	0	0	0	0	0	0	0	0	0	0	0	0	0	0	0	0	0	0	0	0	0	0	0	0	0	0	0	0	0	0	0	0	0	0	0	0	0	0	0	0	0	0	0	0
ENSCHIG00000001892		-	0	0	0	0	0	0	0	0	0	0	0	0	0	0	0	0	0	0	0.16	0	0	0	0	0	0	0	0	0	0	0	0	0	0	0	0	0	0	0	0	0	0	0	0	0	0	0	0
ENSCHIG00000001893		-	0	0	0	0	0	0	0	0	0	0	0	0	0	0	0	0	0	0	0	0	0	0	0	0	0	0	0	0	0	0	0	0	0	0	0	0	0	0	0	0	0	0	0	0	0	0	0
ENSCHIG00000001894		-	0.44	0	0	0	0	0	0	0	0.3	0	0	0.38	0	0.25	0	0	0	2.19	0	0	0	0	0	0	0	0	0	0	0	0	0	0.33	0	0	0.66	0	0	0.53	0	0	0.29	0	0	0.56	0	0	0
ENSCHIG00000001895	RAB9A	RAB9A, member RAS oncogene family [Source:HGNC Symbol;Acc:HGNC:9792]	0.86	9.81	2.18	8.22	6.53	3.78	1.81	0.41	3.38	0.31	3.81	3.27	2.33	3.41	2.44	4.72	2.82	8.11	0.46	5.68	3.11	0.6	5.3	1.82	4.15	0.35	1.73	5.66	4.2	7.6	2.37	1.64	4.55	0	1.17	0.45	4.12	1.18	1.83	9.2	1.24	1.39	0	1.39	0.87	3.13	2.28
ENSCHIG00000001896		-	0	0	0	0	0	0	0	0	0	0	0	0	0	0	0.5	0	0	0	0	0	0	0	0	0	0	0	0	0	0	0	0	0	0	0	0	0	0	0	0	0	0	0.46	0	0	0	0.44	0
ENSCHIG00000001897		-	0	0	0	0	0	0	0	0	0	0	0	0	0	0	0	0	0	0	0	0	0	0	0	0	0	0	0	0	0	0	0	0	0	0	0	0	0	0	0	0	0	0	0	0	0	0	0
ENSCHIG00000001898	U6	U6 spliceosomal RNA [Source:RFAM;Acc:RF00026]	0	0	0	0	0	0	0	0	0	0	0	0	0	0	0	0	0	0	0	0	0	0	0	0	0	0	0	0	0	0	0	0	0	0	0	0	0	0	0	0	0	0	0	0	0	0	0
ENSCHIG00000001899	MIR26A2	microRNA 26a-2 [Source:HGNC Symbol;Acc:HGNC:31611]	0	0	0	0	0	0	0	0	0	0	0	0	0	0	0	0	0	0	0	0	0	0	0	0	0	0	0	0	0	0	0	0	0	0	0	0	0	0	0	0	0	0	0	0	0	0	0
ENSCHIG00000001900	U6	U6 spliceosomal RNA [Source:RFAM;Acc:RF00026]	0	0	0	0	0	0	0	0	0	0	0	0	0	0	0	0	0	0	0	0	0	0	0	0	0	0	0	0	0	0	0	0	0	0	0	0	0	0	0	0	0	0	0	0	0	0	0
ENSCHIG00000001901	SNORD62	Small nucleolar RNA SNORD62 [Source:RFAM;Acc:RF00153]	0	0	0	0	0	0	0	0	0	0	0	0	0	0	0	0	0	0	0	0	0	0	0	0	0	0	0	0	0	0	0	0	0	0	0	0	0	0	0	0	0	0	0	0	0	0	0
ENSCHIG00000001902	U2	U2 spliceosomal RNA [Source:RFAM;Acc:RF00004]	0	0	0	0	0	0	0	0	0	0	0	0	0	0	0	0	0	0	0	0	0	0	0	0	0	0	0	0	0	0	0	0	0	0	0	0	0	0	0	0	0	0	0	0	0	0	0
ENSCHIG00000001903		-	0	0	0	0	0	0.06	0	0	0	0.21	0.05	0	0	0	0	0	0	0	0	0.03	0	0.11	0	0.08	0	0	0	0	0.1	0	0	0	0	0	0	0	0	0	0	0.03	0.09	0	0	0	0	0	0
ENSCHIG00000001904		-	0	0	0	0	0	0	0	0	0	0	0	0	0	0	0	0	0	0	0	0	0	0	0.65	0	0	0	0	0	0	0	0	0	0	0	0	0	0	0	0	0	0	0	0.67	0	0	0	0
ENSCHIG00000001905		-	1.32	1.58	3.19	2.06	4.84	3.91	2.3	1	2.99	3.46	4.23	3.32	0.89	1.85	1.39	2.4	2.48	2.31	2.34	1.62	1.09	1.54	0.6	1.96	0.74	1.26	0.88	1.27	4.13	1.55	1.24	0.9	2.24	1.08	2.39	1	0.73	1.95	1.5	1.95	1.1	1.45	1.57	0.74	0.85	1.05	0.62
ENSCHIG00000001906	MICALL2	MICAL like 2 [Source:HGNC Symbol;Acc:HGNC:29672]	2.25	0.72	1.58	1.74	1.81	1.66	1.51	0.79	1.81	1.1	1.98	3.9	1.41	1.34	1.3	0.77	0.83	1.64	0.84	0.87	0.84	0.62	1.15	0.96	1.16	0.45	1.38	1.27	1.26	0.94	1.27	1.74	0.63	0.81	0.98	1.77	1.84	1.04	1.76	1.1	1.2	0.66	0.67	1.39	0.8	0.84	1.79
ENSCHIG00000001907		-	0	0	0	0	0	0.02	0	0	0	0	0	0.23	0	0	0	0	0	0	0	0	0	0	0	0	0	0	0	0	0	0	0	0	0	0	0	0	0	0	0.03	0.2	0	0	0	0	0	0	0
ENSCHIG00000001908	JMJD4	jumonji domain containing 4 [Source:HGNC Symbol;Acc:HGNC:25724]	8.29	6.24	7.33	8.6	4.63	8.67	3.05	5.91	6.62	7.56	5.25	6.67	3.28	6.37	4.08	6.57	3.86	6.95	4.4	4.79	3.99	4.76	3.96	5.72	6.4	5.64	10.04	8	4.5	7.28	3.15	3.66	5.08	6.32	4.51	7.56	4.09	5.67	4.41	5.19	6.34	9.46	4.42	5.06	5.13	4.84	3.54
ENSCHIG00000001909	DPM3	dolichyl-phosphate mannosyltransferase subunit 3, regulatory [Source:HGNC Symbol;Acc:HGNC:3007]	39.63	19.88	34.66	43.7	26.53	47.06	23.53	50.58	42.12	29.14	19.3	46.05	19.43	32.77	23.21	20.24	23.53	49.56	34.09	16.79	17.36	18.05	11.38	11.33	14.37	16.04	34.18	16.99	22.08	28.07	20.13	32.5	10	23.69	14.74	24.23	26.73	19.93	19.73	39.12	19.52	36.77	23.78	28.14	14.49	15.12	25.16
ENSCHIG00000001910		-	0.1	0.14	0.66	0.83	1.05	1.02	0.34	0.13	0.39	0.62	0.77	0.63	0.65	0.11	0.47	0	0	1.94	0	0.4	0.4	0.13	0.13	0.13	0.12	0.99	0.64	0.26	0.3	0.31	0.55	0.4	0.69	0.88	0.15	1.02	0.13	0.47	0.25	0.27	0.35	0.45	0.27	0.11	0	1.09	0.15
ENSCHIG00000001911	U6	U6 spliceosomal RNA [Source:RFAM;Acc:RF00026]	0	0	0	0	0	0	0	0	0	0	0	0	0	0	0	0	0	0	0	0	0	0	0	0	0	0	0	0	0	0	0	0	0	0	0	0	0	0	0	0	0	0	0	0	0	0	0
ENSCHIG00000001912	SNORA63	Small nucleolar RNA SNORA63 [Source:RFAM;Acc:RF00092]	23.04	0	0	0	0	0	0	29.43	0	0	0	0	65.3	0	0	0	76.26	0	0	0	0	0	0	0	0	0	0	0	0	0	0	0	0	0	0	0	28	0	0	0	0	0	0	0	0	0	0
ENSCHIG00000001913	U2	U2 spliceosomal RNA [Source:RFAM;Acc:RF00004]	0	0	0	0	0	0	0	0	0	0	0	0	0	0	0	0	0	0	0	0	0	0	0	0	0	0	0	0	0	0	0	0	0	0	0	0	0	0	0	0	0	0	0	0	0	0	0
ENSCHIG00000001914		-	0	0	0	0	0	0	0	0	0	0.02	0	0	0	0	0	0	0	0	0	0	0	0	0	0	0	0	0.02	0	0	0	0	0	0	0	0.02	0	0	0	0	0	0	0	0	0	0	0	0
ENSCHIG00000001915	MIR212	microRNA 212 [Source:HGNC Symbol;Acc:HGNC:31589]	0	0	0	0	0	0	0	0	0	0	0	0	0	0	0	0	0	0	0	0	0	0	0	0	0	0	0	0	0	0	0	0	0	0	0	0	0	0	0	0	0	0	0	0	0	0	0
ENSCHIG00000001916	U6	U6 spliceosomal RNA [Source:RFAM;Acc:RF00026]	0	0	0	0	0	0	0	0	0	0	0	0	0	0	0	0	0	0	0	0	0	0	0	0	0	0	0	0	0	0	0	0	0	0	0	0	0	0	0	0	0	0	0	0	0	0	0
ENSCHIG00000001917		-	0	0	0	0	0	0	0	0	0	0	0	0	0	0	0	0	0	0	0	0	0	0	0	0	0	0	0	0	0	0	0	0	0	0	0	0	0	0	0	0	0	0	0	0	0	0.05	0.05
ENSCHIG00000001918	HES7	hes family bHLH transcription factor 7 [Source:HGNC Symbol;Acc:HGNC:15977]	0	0	0	0.23	0	0.07	0	0	0.17	0.11	0.14	0	0.06	0.05	0.07	0	0	0	0	0	0	0	0.12	0	0	0.05	0	0	0	0.07	0	0	0.19	0.05	0.19	0	0	0.05	0.05	0.12	0	0.06	0	0	0	0	0
ENSCHIG00000001919	NUBP1	nucleotide binding protein 1 [Source:HGNC Symbol;Acc:HGNC:8041]	23.6	25.19	39.58	27.94	17.98	24.44	16.21	19.64	25.37	25.08	20.74	29.58	17.75	21.19	19.01	14.86	17.81	29.09	18.44	15.16	15.03	17.24	18.32	14.53	15.74	19.6	28.25	24.39	13	22.64	16.12	15.56	13.92	19.68	27.96	23.06	16.21	20.01	16.54	14.61	21.33	28.58	18.76	20.78	15.15	24.18	15.86
ENSCHIG00000001920		-	0.81	0	1.4	0.17	2.58	1.22	0	0	2.33	0.15	2.32	2.71	0	0.93	1.36	0.06	0	1.45	0	0	0	0	0.06	0.11	0.05	0	3.02	0.06	5.06	0.06	0	0	0	0	0	0	0	0.05	0.05	0.06	0	0.06	0.11	0.05	0	0	0
ENSCHIG00000001921	MAN2B1	mannosidase alpha class 2B member 1 [Source:NCBI gene (formerly Entrezgene);Acc:102183410]	32.27	19.79	34.67	41.98	42.42	33.92	20.1	31.34	40.18	39.5	23.72	31.37	27.07	31.83	19.87	32.11	13.89	26.42	19.09	18.62	21.65	19.55	18.18	23.4	31.16	19.85	32.98	35.61	25.68	26.71	19.93	31.18	24.84	28.65	30.47	44.68	26.93	27.24	23.38	33.59	19.09	37.09	22.11	27.47	25.47	23.79	22.88
ENSCHIG00000001922	TGFB3	transforming growth factor beta 3 [Source:HGNC Symbol;Acc:HGNC:11769]	4.34	1.97	2.31	1.72	5.46	5.8	2.16	3.4	7.86	4.65	8.16	8.08	2.77	3.69	3.82	2.27	3.16	2.8	3.27	1.51	2.08	1.7	1.07	2.71	1.22	0.63	1.39	1.52	2.95	2.15	1.3	3.01	2.17	0.89	4.53	1.62	3.76	2.23	2.71	1.98	1.86	1.78	1.55	1.28	2.15	1.82	1.2
ENSCHIG00000001923	U2	U2 spliceosomal RNA [Source:RFAM;Acc:RF00004]	0	0	0	0	0	0	0	0	0	0	0	0	0	0	0	0	0	0	0	0	0	0	0	0	0	0	0	0	0	0	0	0	0	0	0	0	0	0	0	0	0	0	0	0	0	0	0
ENSCHIG00000001924		-	0.65	0.49	0	0.79	1.01	0.19	0.13	0	0.29	1.12	0.71	0.19	1.45	1.37	0.35	0	0.29	0.7	1.23	0.31	0.3	0.43	1.55	0.45	0.39	0.98	0.6	0.82	0.17	0.87	0	0.31	0.32	0.69	0.33	0.16	0.45	0.69	1.24	0.32	0.42	1.62	1.08	0	0.33	0.8	0.79
ENSCHIG00000001925		-	0.24	0	0	0	0	0.09	0	0.05	0.04	0.07	0	0	0	0.07	0	0	0	0	0	0	0	0	0.05	0	0	0	0	0	0.1	0	0	0	0	0.07	0	0	0.15	0	0	0	0.08	0	0	0	0	0	0
ENSCHIG00000001926		-	0	0	0	0	0	0	0	0	0.18	0	0	0	0	0	0	0	0	0	0	0	0	0	0	0	0	0	0	0	0	0	0	0	0	0	0	0	0	0.09	0.17	0	0	0	0	0	0	0.3	0.76
ENSCHIG00000001927	U6	U6 spliceosomal RNA [Source:RFAM;Acc:RF00026]	0	0	0	0	0	0	0	0	0	0	0	0	0	0	0	0	0	0	0	0	0	0	0	0	0	0	0	0	0	0	0	0	0	0	0	0	0	0	0	0	0	0	0	0	0	0	0
ENSCHIG00000001928		-	0	0	0	0	0	0	0	0	0	0	0	0	0	0	0	0	0	0	0	0	0	0	0	0	0	0	0	0	0	0	0	0	0	0	0	0	0	0	0	0	0	0	0	0	0	0	0
ENSCHIG00000001929	chi-mir-107	chi-mir-107 [Source:miRBase;Acc:MI0030595]	0	0	0	0	0	0	0	0	0	0	0	0	0	0	0	0	0	0	0	0	0	0	0	0	0	0	0	0	0	0	0	0	0	0	0	0	0	0	0	0	0	0	0	0	0	0	0
ENSCHIG00000001930		-	0.07	0	0	0	0	0	0	0	0	0	0	0	0	0	0	0	0	0	0	0	0	0	0	0	0	0	0	0	0	0	0	0	0	0	0	0	0	0	0	0	0	0	0	0	0	0	0
ENSCHIG00000001931	U3	Small nucleolar RNA U3 [Source:RFAM;Acc:RF00012]	0	0	0	0	0	0	0	0	0	0	0	0	0	0	0	0	0	0	0	0	0	0	0	0	0	0	0	0	0	0	0	0	0	0	0	0	0	0	0	0	0	0	0	0	0	0	0
ENSCHIG00000001932	SNORA63	Small nucleolar RNA SNORA63 [Source:RFAM;Acc:RF00092]	0	0	0	0	0	0	0	0	0	0	0	0	0	0	0	0	0	0	0	0	0	0	0	0	0	0	0	0	0	0	0	0	0	0	0	0	0	0	0	0	0	0	0	0	0	0	0
ENSCHIG00000001933	DRC1	dynein regulatory complex subunit 1 [Source:HGNC Symbol;Acc:HGNC:24245]	2.62	1.57	1.4	1.32	0.44	0.51	0.76	0.48	1.45	1.24	0.97	1.35	1.63	0.6	1.66	0.4	1.1	0.92	0.7	0.44	0.33	0.91	0.71	2.78	2.59	0.96	1.63	1.77	0.84	1.36	1.2	1.46	0.9	0.79	1.85	2.32	1.67	3.02	3.03	0.57	1.59	1.28	6.8	0.8	1.74	1.85	3.7
ENSCHIG00000001934		-	0.01	0	0	0	0	0.02	0	0	0.25	0.01	0.02	0	0.04	0.01	0	0	0	0	0	0.01	0	0	0	0.26	0	0.02	0	0	0.03	0	0	0	0	0	0	0	0	0.05	0	0	0.01	0	0	0	0	0	0.01
ENSCHIG00000001935	chi-mir-767	chi-mir-767 [Source:miRBase;Acc:MI0030834]	0	0	0	0	0	0	0	0	0	0	0	0	0	0	0	0	0	0	0	0	0	0	0	0	0	0	0	0	0	0	0	0	0	0	0	0	0	0	0	0	0	0	0	0	0	0	0
ENSCHIG00000001936	SNORA63	Small nucleolar RNA SNORA63 [Source:RFAM;Acc:RF00092]	2.38	25.21	8.81	10.33	12.86	10.01	10.77	4.41	3.21	5.69	18.05	7.18	3.25	8.69	10.38	11.79	6.3	4.31	13.09	8.03	4.66	11.13	6.56	37.85	68.55	15.38	6.93	22.71	103.51	12.88	14.43	7.82	11.64	7.16	36.52	11.99	3.59	14.98	15.88	6.61	8.31	12.97	26.51	38.4	10.42	13.03	9.74
ENSCHIG00000001937	U6	U6 spliceosomal RNA [Source:RFAM;Acc:RF00026]	0	0	0	0	0	0	0	0	0	0	0	0	0	0	0	0	0	0	0	0	0	0	0	0	0	0	0	0	0	0	0	0	0	0	0	0	0	0	0	0	0	0	0	0	0	0	0
ENSCHIG00000001938		-	0	0	0	0	0	0	0	0	0	0	0	0	0	0	0	0	0	0	0	0	0	0	0	0	0	0	0	0	0	0	0	0	0	0	0	0	0	0	0	0	0	0	0	0	0	0	0
ENSCHIG00000001939	WNK3	WNK lysine deficient protein kinase 3 [Source:HGNC Symbol;Acc:HGNC:14543]	0	0	0.04	0	0.05	0.11	0.02	0	0.07	0.06	0.02	0.05	0	0.03	0.02	0.02	0.02	0	0	0	0	0	0.04	0	0.06	0.03	0	0	0	0.03	0	0.01	0.02	0	0.04	0	0	0	0.04	0.01	0	0.06	0.02	0	0	0.02	0.02
ENSCHIG00000001940		-	0	0	0	0	0	0	0	0	0	0	0	0	0	0	0	0	0	0	0	0	0	0	0	0	0	0	0	0	0	0	0	0	0	0	0	0	0	0	0	0	0	0	0	0	0	0	0
ENSCHIG00000001941	U6	U6 spliceosomal RNA [Source:RFAM;Acc:RF00026]	0	0	0	0	0	0	0	0	0	0	0	0	0	0	0	0	0	0	0	0	0	0	0	0	0	0	0	0	0	0	0	0	0	0	0	0	0	0	0	0	0	0	0	0	0	0	0
ENSCHIG00000001942	MIR331	microRNA mir-331 [Source:NCBI gene (formerly Entrezgene);Acc:104795806]	0	0	0	0	0	0	0	0	0	0	0	0	0	0	0	0	0	0	0	0	0	0	0	0	0	0	0	0	0	0	0	0	0	0	0	0	0	0	0	0	0	0	0	0	0	0	0
ENSCHIG00000001943	U2	U2 spliceosomal RNA [Source:RFAM;Acc:RF00004]	0	0	0	0	0	0	0	0	0	0	0	0	0	0	0	0	0	0	0	0	0	0	0	0	0	0	0	0	0	0	0	0	0	0	0	0	0	0	0	0	0	0	0	0	0	0	0
ENSCHIG00000001944		-	0	0	0	0	0	0	0	0	0	0	0	0	0	0	0	0	0	0	0	0	0	0	0	0	0	0	0	0	0	0	0	0	0	0	0	0	0	0	0	0	0	0	0	0	0	0	0
ENSCHIG00000001945		-	0	0	0	0	0	0	0	0	0	0	0	0	0	0	0	0	0	0	0	0	0	0	0	0	0	0	0	0	0	0	0	0	0	0	0	0	0	0	0	0	0	0	0	0	0	0	0
ENSCHIG00000001946		-	0.71	0.53	0.4	0.51	0.55	1.47	0.58	0.25	1.34	0.99	2.57	0.41	0.08	0.54	1.44	0.46	0.31	0.86	0.19	0.08	0.82	0.39	0.59	0.41	0	0.14	0.33	0.18	0.27	0.28	0.51	0.08	0.35	0	0.36	0.61	0.5	0.39	0.46	0	0.53	0.35	0.17	0.07	0.55	0.62	0.17
ENSCHIG00000001947	DDO	D-aspartate oxidase [Source:HGNC Symbol;Acc:HGNC:2727]	8.66	9.07	9.97	11.93	15.47	17.99	12.69	7.9	10.59	11.83	13.37	10.02	8.72	9.68	7.2	17.95	14.88	12.53	14.62	17.26	7.53	13	11.33	10.16	9.45	7.58	8.09	10.98	15.78	24.49	14.9	6.97	14.86	12.05	7.05	7.62	6.51	15.35	8.65	12.8	13.95	8.79	14.78	14.36	9.43	12.36	12.6
ENSCHIG00000001948		-	0	0	0	0	0	0	0	0	0	0.12	0	0	0	0	0	0	0	0	0	0	0	0	0	0	0	0	0	0	0	0	0	0	0	0	0	0	0	0	0	0	0	0	0	0	0	0	0
ENSCHIG00000001949		-	0	0	0	0	0	0	0	0	0	0	0	0	0	0	0	0	0	0	0	0	0	0	0	0	0	0	0	0	0.03	0	0	0	0	0	0	0	0	0	0	0	0	0	0	0	0	0	0
ENSCHIG00000001950	chi-mir-98	chi-mir-98 [Source:miRBase;Acc:MI0030844]	0	0	0	0	0	0	0	0	0	0	0	0	0	0	0	0	0	0	0	0	0	0	0	0	0	0	0	0	0	0	0	0	0	0	0	0	0	0	0	0	0	0	0	0	0	0	0
ENSCHIG00000001951	U6	U6 spliceosomal RNA [Source:RFAM;Acc:RF00026]	0	0	0	0	0	0	0	0	0	0	0	0	0	0	0	0	0	0	0	0	0	0	0	0	0	0	0	0	0	0	0	0	0	0	0	0	0	0	0	0	0	0	0	0	0	0	0
ENSCHIG00000001952		-	0	0	0	0	0	0	0	0	0	0	0	0	0	0	0	0	0	0	0	0	0	0	0	0	0	0	0	0	0	0	0	0	0	0	0	0	0	0	0	0	0	0	0	0	0	0	0
ENSCHIG00000001953	U6	U6 spliceosomal RNA [Source:RFAM;Acc:RF00026]	0	0	0	0	0	0	0	0	0	0	0	0	0	0	0	0	0	0	0	0	0	0	0	0	0	0	0	0	0	0	0	0	0	0	0	0	0	0	0	0	0	0	0	0	0	0	0
ENSCHIG00000001954		-	0	0	0	0	0	0	0	0	0	0	0	0	0	0	0	0	0	0	0	0	0	0	0	0	0	0	0	0	0	0	0	0	0	0	0	0	0	0	0	0	0	0	0	0	0	0	0
ENSCHIG00000001955	U2	U2 spliceosomal RNA [Source:RFAM;Acc:RF00004]	0	0	0	0	0	0	0	0	0	0	0	0	0	0	0	0	0	0	0	0	0	0	0	0	0	0	0	0	0	0	0	0	0	0	0	0	0	0	0	0	0	0	0	0	0	0	0
ENSCHIG00000001956		-	0	0	0	0	0	0.07	0	0	0	0	0	0	0	0	0	0	0	0	0	0	0	0	0	0	0	0	0	0	0	0	0	0	0	0	0.06	0	0	0	0	0	0	0	0	0	0	0	0.06
ENSCHIG00000001957	SNORD113-1	small nucleolar RNA, C/D box 113-1 [Source:HGNC Symbol;Acc:HGNC:32980]	0	0	0	0	0	0	0	0	0	0	0	0	0	0	0	0	0	0	0	0	0	0	0	0	0	0	0	0	0	0	0	0	0	0	0	0	0	0	0	0	0	0	0	0	0	0	0
ENSCHIG00000001958	MOCOS	molybdenum cofactor sulfurase [Source:HGNC Symbol;Acc:HGNC:18234]	0.42	0.28	0.82	0.67	0.73	0.55	0.23	0.38	0.61	0.92	0.42	0.89	0.38	0.64	0.47	0.56	0.36	0.6	0.44	0.25	0.45	0.37	0.11	0.62	0.41	0.31	0.39	0.48	0.54	0.55	0.24	0.15	0.38	0.44	0.53	0.45	0.47	0.37	0.14	0.19	0.33	0.56	0.34	0.1	0.31	0.44	0.52
ENSCHIG00000001959		-	0	0	0	0	0	0	0	0	0	0	0	0	0	0	0	0	0	0	0	0	0	0	0	0	0	0	0	0	0	0	0	0	0	0	0	0	0	0	0	0	0	0	0	0	0	0	0
ENSCHIG00000001960	VASN	vasorin [Source:HGNC Symbol;Acc:HGNC:18517]	2.93	2.15	4.7	6.5	3.46	3.21	1.84	3.48	3.35	5.13	5	5.02	2.65	4.95	2.96	4.22	2.7	4.37	2.25	1.73	2.61	2.39	3.51	2.46	2.02	1.9	9.53	2.47	3.08	2.63	1.57	3.71	3.42	2.55	8.69	5.5	2.53	3.36	3.15	2.58	2.15	3.41	2.51	2.19	3.38	3.92	3.32
ENSCHIG00000001961		-	0.29	0.2	0.34	0.08	0.32	0.86	0.85	0.32	0.31	0.42	0.28	0.38	0.18	0.28	0.63	0.24	0.62	0.13	0.41	0.05	0.44	0.05	0.11	1.37	0.48	0.58	0.07	0.35	0.59	0.65	0.73	0.7	0.61	2.03	0.17	0	0.05	0.12	0.47	0.85	0.11	0.05	0.5	0.11	1.66	0.03	1.94
ENSCHIG00000001962		-	0	0	0	0	0	0	0	0	0	0	0	0	0	0	0	0	0	0	0	0	0	0	0	0	0	0	0	0	0	0	0	0	0	0	0	0	0	0	0	0	0	0	0	0	0	0	0
ENSCHIG00000001963		-	0	0	0	0	0	0	0	0	0	0	0	0	0	0	0	0	0	0	0	0	0	0	0	0	0	0	0	0	0	0	0	0	0	0	0	0	0	0	0	0	0	0	0	0	0	0	0
ENSCHIG00000001964	MIR133A1	microRNA 133a-1 [Source:HGNC Symbol;Acc:HGNC:31517]	4.63	6.66	10.68	3.81	14.87	2.21	15.57	4.53	31.94	23.27	31.04	25.45	6.77	6.06	8.95	7.2	33.35	3.03	16.22	12.96	13.28	4.91	6.97	8.43	11.45	6.7	8.99	4.65	11.28	6.9	8.68	4.87	13.54	5.7	21.46	7.77	7.88	7.71	14.17	4.6	8.27	2.6	6.45	4.74	7.24	5.57	9.03
ENSCHIG00000001965	U6	U6 spliceosomal RNA [Source:RFAM;Acc:RF00026]	0	0	0	0	0	0	0	0	0	0	0	0	0	0	0	0	0	0	0	0	0	0	0	0	0	0	0	0	0	0	0	0	0	0	0	0	0	0	0	0	0	0	0	0	0	0	0
ENSCHIG00000001966	7SK	7SK RNA [Source:RFAM;Acc:RF00100]	0	0	0	0	0	0	0	0	0	0	0	0	0	0	0	0	0	0	0	0	0	0	0	0	0	0	0	0	0	0	0	0	0	0	0	0	0	0	0	0	0	0	0	0	0	0	0
ENSCHIG00000001967	snoZ196	Small nucleolar RNA Z196/R39/R59 family [Source:RFAM;Acc:RF00134]	0	0	0	0	0	0	0	0	0	0	0	0	0	0	0	0	0	0	0	0	0	0	0	0	0	0	0	0	0	0	0	0	0	0	0	0	0	0	0	0	0	0	0	0	0	0	0
ENSCHIG00000001968		-	0	0	0	0	0	0	0	0	0	0	0	0	0	0	0	0	0	0	0	0	0	0	0	0	0	0	0	0	0	0	0	0	0	0	0	0	0	0	0	0	0	0	0	0	0	0	0
ENSCHIG00000001969		-	0	0	0	0	0	0	0	0	0.45	0	0	0	0	0	0	0	0	0	0	0.25	0	0	0	0	0	0	0	0	0	0	0	0	0	0	0	0	0	0	0.42	0	0	0	0.48	0	0	0	0
ENSCHIG00000001970		-	0	0	0	0	0	0	0	0	0	0	0	0	0	0	0	0	0	0	0	0	0	0	0	0	0	0	0	0	0	0	0	0	0	0	0	0	0	0	0	0	0	0	0	0	0	0	0
ENSCHIG00000001971		-	0	0	0	0	0	0	0	0	0	0	0	0	0	0	0	0	0	0	0	0	0	0	0	0	0	0	0	0	0	0	0	0.28	0	0	0	0	0	0	0	0	0	0	0	0.13	0	0	0
ENSCHIG00000001972	FJX1	four-jointed box kinase 1 [Source:HGNC Symbol;Acc:HGNC:17166]	1.12	1.47	1.57	3.07	2.25	1.96	1.34	2.47	6.09	3.28	3.09	2.18	2.15	3	3.05	1.31	0.91	2.57	0.76	0.77	1.48	0.44	2.39	1.45	0.48	1.19	1.04	1.22	1.34	2.83	0.91	1.15	1.73	0.58	2.15	1.39	2	0.91	1.02	0.48	0.91	0.97	1.21	0.72	0.99	0.88	0.86
ENSCHIG00000001973		-	0	0	0	0	0	0	0	0	0	0	0	0	0	0	0	0	0	0	0	0	0	0	0	0	0	0	0	0	0	0	0	0	0	0	0	0	0	0	0	0	0	0	0	0	0	0	0
ENSCHIG00000001974		-	0	0	0	0	0	0	0	0	0	0	0	0	0	0	0	0	0	0	0	0	0	0	0	0	0	0	0	0	0	0	0	0	0	0	0	0	0	0	0	0	0	0	0	0	0	0	0
ENSCHIG00000001975		-	0	0	0	0	0	0	0	0	0	0	0	0	0	0	0	0	0	0	0	0	0	0	0	0	0	0	0	0	0	0	0	0	0	0	0	0	0	0	0	0	0	0	0	0	0	0	0
ENSCHIG00000001976		-	0	0	0	0	0	0	0	0.04	0.13	0	0	0	0	0	0	0	0	0	0	0	0	0	0	0	0	0	0	0	0	0.04	0	0	0.04	0	0	0	0	0.03	0	0	0	0	0	0	0	0	0
ENSCHIG00000001977	U6	U6 spliceosomal RNA [Source:RFAM;Acc:RF00026]	0	0	0	0	0	0	0	0	0	0	0	0	0	0	0	0	0	0	0	0	0	0	0	0	0	0	0	0	0	0	0	0	0	0	0	0	0	0	0	0	0	0	0	0	0	0	0
ENSCHIG00000001978		-	0	0	0	0	0	0	0	0	0	0	0	0	0	0	0	0	0	0	0	0	0	0	0	0	0	0	0	0	0	0	0	0	0	0	0	0	0	0	0	0	0	0	0	0	0	0	0
ENSCHIG00000001979	chi-mir-23b	chi-mir-23b [Source:miRBase;Acc:MI0030712]	0	0	0	0	0	0	0	0	0	0	0	0	0	0	0	0	0	0	0	0	0	0	0	0	0	0	0	0	0	0	0	0	0	0	0	0	0	0	0	0	0	0	0	0	0	0	0
ENSCHIG00000001980	5S_rRNA	5S ribosomal RNA [Source:RFAM;Acc:RF00001]	0	0	0	0	0	0	0	0	0	0	0	0	0	0	0	0	0	0	0	0	0	0	0	0	0	0	0	0	0	0	0	0	0	0	0	0	0	0	0	0	0	0	0	0	0	0	0
ENSCHIG00000001981	U6	U6 spliceosomal RNA [Source:RFAM;Acc:RF00026]	1.09	0.13	0.99	1.02	0.2	0.82	0.05	0.06	1.01	0.27	0.36	0.07	0.22	0	4.26	0	0.78	2.1	0.47	0.12	0.35	0.06	0	0.18	0.31	0.1	0.95	0.89	0	0.2	0.06	0.17	0	0	0.06	0	0.12	0.06	0.84	0	0.22	0.76	0.18	0	0.2	0.32	0
ENSCHIG00000001982		-	0	0	0	0	0	0	0	0	0	0	0	0	0	0	0	0	0	0	0	0	0	0	0	0	0	0	0	0	0	0	0	0	0	0	0	0	0	0	0	0	0	0	0	0	0	0	0.02
ENSCHIG00000001983		-	1.09	0.94	1.01	0.69	1.54	3.27	0.57	1.53	0.68	1.49	3.43	1.65	1.84	0.58	1.13	1.51	1.05	1.73	0.6	0.8	0.6	0.72	1.76	1.33	0.26	0.91	0.32	0.38	3.15	0.87	0.57	0.44	0.81	0.27	2.54	0.69	0.52	0.37	0.38	0.6	0.36	1.28	1.17	0.43	0.87	0.45	1.26
ENSCHIG00000001984		-	0	0	0	0	0	0	0	0	0.1	0	0	0	0	0	0	0	0	0	0	0	0	0	0.12	0	0	0	0	0	0	0	0	0	0	0	0	0	0	0.09	0	0	0	0	0	0	0	0.64	0.66
ENSCHIG00000001985		-	0	0	0.17	0	0	0	0	0	0	0	0	0	0	0	0	0	0	0	0.28	0	0	0	0	0	0	0	0	0	0	0	0	0	0	0	0	0	0	0.11	0	0	0.07	0	0	0	0	0	0
ENSCHIG00000001986	MIR329B	microRNA mir-329b [Source:NCBI gene (formerly Entrezgene);Acc:104795804]	0	0	0	0	0	0	0	0	0	0	0	0	0	0	0	0	0	0	0	0	0	0	0	0	0	0	0	0	0	0	0	0	0	0	0	0	0	0	0	0	0	0	0	0	0	0	0
ENSCHIG00000001987	U6	U6 spliceosomal RNA [Source:RFAM;Acc:RF00026]	0	0	0	0	0	0	0	0	0	0	0	0	0	0	0	0	0	0	0	0	0	0	0	0	0	0	0	0	0	0	0	0	0	0	0	0	0	0	0	0	0	0	0	0	0	0	0
ENSCHIG00000001988	ST8SIA4	ST8 alpha-N-acetyl-neuraminide alpha-2,8-sialyltransferase 4 [Source:HGNC Symbol;Acc:HGNC:10871]	0.96	1.2	1.24	1.1	2.53	3.76	1.79	0.79	2.45	1.42	1.58	4.07	0.76	0.49	1.35	1.18	1.62	1.71	1.33	0.88	1.14	1.46	0.68	1.54	0.72	0.62	0.59	1.06	3.1	3.66	1.59	0.4	1.42	0.93	2.2	0.97	0.7	0.91	0.74	0.53	0.82	0.84	1.9	0.95	0.7	1.34	0.84
ENSCHIG00000001989	5S_rRNA	5S ribosomal RNA [Source:RFAM;Acc:RF00001]	0	0	0	0	0	0	0	0	0	0	0	0	0	0	0	0	0	0	0	0	0	0	0	0	0	0	0	0	0	0	0	0	0	0	0	0	0	0	0	0	0	0	0	0	0	0	0
ENSCHIG00000001990		-	0	0	0	0	0	0	0	0	0	0	0	0	0	0	0	0	0	0	0	0	0	0	0	0	0	0	0	0	0	0	0	0	0	0	0	0	0	0	0	0	0	0	0	0	0	0	0
ENSCHIG00000001991		-	0	0	0	0	0	0	0	0	0	0	0	0	0	0	0	0	0	0	0	0	0	0	0	0	0	0	0	0	0	0	0	0	0	0	0	0	0	0	0	0	0	0	0	0	0	0	0
ENSCHIG00000001992	AP1AR	adaptor related protein complex 1 associated regulatory protein [Source:HGNC Symbol;Acc:HGNC:28808]	3.67	2.41	15.46	3.26	3.63	13.55	1.74	1.19	3.61	4.55	6.75	7.3	3.84	3.05	6.62	2.76	2.61	18.45	4.43	2.53	1.1	1.62	1.33	2.61	1.08	2.17	3.68	2.81	2.93	8.07	2.16	0.51	2.68	0.65	5.59	2.68	1.8	3.05	2.59	1.11	1.71	3.51	3.81	1.17	1.55	1.23	1.18
ENSCHIG00000001993		-	0	0	0	0	0	0	0	0	0	0	0	0	0	0	0	0	0	0	0	0	0	0	0	0	0	0	0	0	0	0	0	0	0	0	0	0	0	0	0	0	0	0	0	0	0	0	0
ENSCHIG00000001994	OGT	O-linked N-acetylglucosamine (GlcNAc) transferase [Source:HGNC Symbol;Acc:HGNC:8127]	33.01	21.82	52.69	25.26	29.2	56.89	22.47	15.83	24.84	34.9	53.77	50.2	13.82	14.04	22.42	38.26	25.24	51.99	34.53	22.94	15.41	21.07	16.65	21.7	13.65	15.38	22.03	23.88	26.87	35.65	20.53	9.83	17.75	11.79	24.54	15.31	12.4	16.77	14	16.85	22.5	27.28	18.69	14.65	16.76	18.96	13.48
ENSCHIG00000001995	U6	U6 spliceosomal RNA [Source:RFAM;Acc:RF00026]	0	0	0	0	0	0	0	0	0	0	0	0	0	0	0	0	0	0	0	0	0	0	0	0	0	0	0	0	0	0	0	0	0	0	0	0	0	0	0	0	0	0	0	0	0	0	0
ENSCHIG00000001996		-	0	0	0	0	0	0	0	0	0	0	0	0	0	0	0	0	0	0	0	0	0	0	0	0	0	0.08	0	0	0	0	0	0	0	0	0	0.1	0	0	0	0	0.09	0	0	0	0	0	0
ENSCHIG00000001997		-	0	0	0	0.04	0.04	0	0	0.04	0	0	0	0	0	0	0	0	0	0	0	0	0	0	0	0	0	0	0	0	0	0	0.04	0.07	0	0	0	0	0	0	0	0	0.17	0	0	0	0	0	0
ENSCHIG00000001998	HDHD3	haloacid dehalogenase like hydrolase domain containing 3 [Source:HGNC Symbol;Acc:HGNC:28171]	0	0	0	0	0	0	0	0	0	0	0	0	0	0	0	0	0	0	0	0	0	0	0	0	0	0	0	0	0	0	0	0	0	0	0	0	0	0	0	0	0	0	0	0	0	0	0
ENSCHIG00000001999		-	0	0	0	0	0	0	0	0	0	0	0	0	0	0	0	0	0	0	0	0	0	0	0	0	0	0	0	0	0	0	0	0	0	0	0	0	0	0.03	0	0	0	0	0	0	0	0	0
[truncated: 25,272 more rows]
[truncated: 13 more columns]

## Sheet: DEGs in each group
Gene_id	Gene_name	Gene_description	T_6M_slow_vs_T_6M_fast	T_12M_slow_vs_T_12M_fast	L_3M_slow_vs_L_3M_fast	L_12M_slow_vs_L_12M_fast	T_3M_slow_vs_T_3M_fast	L_6M_slow_vs_L_6M_fast	Sum
2812			530	1107	353	623	348	718	2812
ENSCHIG00000007729	SENP7	SUMO specific peptidase 7 [Source:HGNC Symbol;Acc:HGNC:30402]	no|up	no|up	no|down	no|up	no|down	yes|up	1
ENSCHIG00000007728	ZMYND12	zinc finger MYND-type containing 12 [Source:HGNC Symbol;Acc:HGNC:21192]	no|down	yes|down	no|down	no|up	no|up	no|up	1
ENSCHIG00000006632	DPP6	dipeptidyl peptidase like 6 [Source:HGNC Symbol;Acc:HGNC:3010]	no|down	no|up	yes|up	no|up	yes|up	no|up	2
ENSCHIG00000021739	TRIM69	tripartite motif containing 69 [Source:HGNC Symbol;Acc:HGNC:17857]	yes|down	yes|down	no|up	no|down	no|no test	no|up	2
ENSCHIG00000015744	C3orf84	chromosome 3 open reading frame 84 [Source:HGNC Symbol;Acc:HGNC:44666]	yes|down	yes|down	no|up	no|down	no|down	no|up	2
ENSCHIG00000012987	MTCP1	mature T cell proliferation 1 [Source:HGNC Symbol;Acc:HGNC:7423]	no|down	no|down	no|down	no|down	no|down	yes|down	1
ENSCHIG00000012983	MMP24	matrix metallopeptidase 24 [Source:HGNC Symbol;Acc:HGNC:7172]	no|up	no|up	no|up	yes|down	no|up	no|up	1
ENSCHIG00000007235			no|up	no|down	no|up	no|up	no|down	yes|up	1
ENSCHIG00000022516			no|down	no|up	no|down	no|down	no|down	yes|down	1
ENSCHIG00000013960	PIGO	phosphatidylinositol glycan anchor biosynthesis class O [Source:HGNC Symbol;Acc:HGNC:23215]	no|down	no|down	no|down	no|up	yes|up	no|up	1
ENSCHIG00000025430	ARMC7	armadillo repeat containing 7 [Source:HGNC Symbol;Acc:HGNC:26168]	no|down	no|down	no|up	no|down	no|up	yes|up	1
ENSCHIG00000025343	TBATA	thymus, brain and testes associated [Source:HGNC Symbol;Acc:HGNC:23511]	no|down	yes|down	no|up	no|down	no|no test	no|up	1
ENSCHIG00000021734	NUF2	NUF2 component of NDC80 kinetochore complex [Source:HGNC Symbol;Acc:HGNC:14621]	no|down	no|up	no|down	no|up	no|up	yes|up	1
ENSCHIG00000018835	KIAA0753	KIAA0753 [Source:HGNC Symbol;Acc:HGNC:29110]	no|down	no|down	no|down	yes|down	no|down	yes|down	2
ENSCHIG00000025438	PLP1	proteolipid protein 1 [Source:HGNC Symbol;Acc:HGNC:9086]	no|up	no|up	no|down	yes|up	no|down	no|up	1
ENSCHIG00000008960			no|up	no|up	no|down	yes|down	no|down	no|down	1
ENSCHIG00000023917	SPEM1	spermatid maturation 1 [Source:HGNC Symbol;Acc:HGNC:32429]	no|down	yes|down	no|up	no|down	no|no test	no|up	1
ENSCHIG00000008964			no|down	yes|down	no|no test	no|no test	no|no test	no|no test	1
ENSCHIG00000012506	LEXM	lymphocyte expansion molecule [Source:HGNC Symbol;Acc:HGNC:26854]	no|down	yes|down	no|down	no|down	no|no test	no|up	1
ENSCHIG00000012508	TRERF1	transcriptional regulating factor 1 [Source:HGNC Symbol;Acc:HGNC:18273]	no|down	no|down	yes|down	no|up	no|down	no|down	1
ENSCHIG00000014904			yes|up	no|up	no|up	no|up	no|down	no|up	1
ENSCHIG00000007657			yes|down	yes|down	no|no test	yes|down	no|no test	no|up	3
ENSCHIG00000007658	FKBP6	FKBP prolyl isomerase family member 6 (inactive) [Source:HGNC Symbol;Acc:HGNC:3722]	yes|down	yes|down	no|down	yes|down	no|up	no|up	3
ENSCHIG00000022356	CAPN7	calpain 7 [Source:HGNC Symbol;Acc:HGNC:1484]	no|up	no|up	yes|up	no|up	no|up	no|up	1
ENSCHIG00000008173	RSPH14	radial spoke head 14 homolog [Source:HGNC Symbol;Acc:HGNC:13437]	no|down	no|down	no|down	yes|down	no|up	no|down	1
ENSCHIG00000009568	SPACA4	sperm acrosome associated 4 [Source:HGNC Symbol;Acc:HGNC:16441]	no|down	yes|down	no|no test	no|no test	no|no test	no|up	1
ENSCHIG00000023776	VEGFD	vascular endothelial growth factor D [Source:HGNC Symbol;Acc:HGNC:3708]	no|up	no|down	no|no change	yes|down	no|down	no|up	1
ENSCHIG00000009561	B3GNT2	UDP-GlcNAc:betaGal beta-1,3-N-acetylglucosaminyltransferase 2 [Source:HGNC Symbol;Acc:HGNC:15629]	no|down	yes|up	no|up	no|up	no|down	no|up	1
ENSCHIG00000022100	NHLRC1	NHL repeat containing E3 ubiquitin protein ligase 1 [Source:HGNC Symbol;Acc:HGNC:21576]	no|down	no|down	no|up	no|down	no|up	yes|down	1
ENSCHIG00000023352	ZIC4	Zic family member 4 [Source:HGNC Symbol;Acc:HGNC:20393]	yes|up	no|up	no|up	no|down	no|down	no|down	1
ENSCHIG00000012166	FBN3	fibrillin 3 [Source:HGNC Symbol;Acc:HGNC:18794]	yes|down	no|down	no|down	no|up	no|down	no|down	1
ENSCHIG00000012168	COLQ	collagen like tail subunit of asymmetric acetylcholinesterase [Source:HGNC Symbol;Acc:HGNC:2226]	yes|down	no|down	no|up	no|down	no|up	no|up	1
ENSCHIG00000015692	BTBD8	BTB domain containing 8 [Source:HGNC Symbol;Acc:HGNC:21019]	no|down	no|down	yes|down	no|up	no|down	yes|up	2
ENSCHIG00000015693			yes|down	yes|down	no|up	no|down	no|down	no|down	2
ENSCHIG00000015691	FANK1	fibronectin type III and ankyrin repeat domains 1 [Source:HGNC Symbol;Acc:HGNC:23527]	no|down	yes|down	no|up	no|down	no|up	no|up	1
ENSCHIG00000012767	DHRS7B	dehydrogenase/reductase 7B [Source:HGNC Symbol;Acc:HGNC:24547]	no|up	no|up	yes|down	no|up	no|down	yes|down	2
ENSCHIG00000012766	TDRD1	tudor domain containing 1 [Source:HGNC Symbol;Acc:HGNC:11712]	no|down	yes|down	no|up	no|down	no|no test	no|down	1
ENSCHIG00000022104	CFAP69	cilia and flagella associated protein 69 [Source:HGNC Symbol;Acc:HGNC:26107]	no|up	yes|down	no|down	no|up	no|down	no|up	1
ENSCHIG00000012768			no|up	no|up	no|up	no|up	no|up	yes|up	1
ENSCHIG00000018533	SAYSD1	SAYSVFN motif domain containing 1 [Source:HGNC Symbol;Acc:HGNC:21025]	no|up	no|up	no|up	no|up	no|up	yes|up	1
ENSCHIG00000023179			no|down	yes|down	no|down	no|up	no|down	no|up	1
ENSCHIG00000008149	APOLD1	apolipoprotein L domain containing 1 [Source:HGNC Symbol;Acc:HGNC:25268]	no|up	no|up	no|down	no|up	yes|down	no|up	1
ENSCHIG00000010829	PTCRA	pre T cell antigen receptor alpha [Source:HGNC Symbol;Acc:HGNC:21290]	yes|down	no|down	no|up	no|down	no|down	no|down	1
ENSCHIG00000001486			no|down	no|up	yes|down	yes|up	no|up	no|down	2
ENSCHIG00000012865	SPATC1	spermatogenesis and centriole associated 1 [Source:HGNC Symbol;Acc:HGNC:30510]	no|down	yes|down	no|no test	no|up	no|down	no|up	1
ENSCHIG00000011069			yes|down	yes|down	no|up	no|down	no|down	no|down	2
ENSCHIG00000008817	TAGAP	T cell activation RhoGTPase activating protein [Source:HGNC Symbol;Acc:HGNC:15669]	no|down	no|down	yes|down	no|down	yes|down	no|down	2
ENSCHIG00000009367	OSMR	oncostatin M receptor [Source:HGNC Symbol;Acc:HGNC:8507]	yes|up	no|up	no|up	no|up	no|down	no|up	1
ENSCHIG00000011063			no|up	no|up	yes|up	no|up	yes|up	no|up	2
ENSCHIG00000024394	ATP6V0A4	ATPase H+ transporting V0 subunit a4 [Source:HGNC Symbol;Acc:HGNC:866]	no|down	no|down	yes|down	no|down	no|down	no|up	1
ENSCHIG00000009363	ENKUR	enkurin, TRPC channel interacting protein [Source:HGNC Symbol;Acc:HGNC:28388]	no|up	no|down	no|up	no|up	no|down	yes|up	1
ENSCHIG00000015522	MPHOSPH6	M-phase phosphoprotein 6 [Source:HGNC Symbol;Acc:HGNC:7214]	no|up	no|down	no|down	no|down	no|up	yes|up	1
ENSCHIG00000026520	ZFP37	ZFP37 zinc finger protein [Source:HGNC Symbol;Acc:HGNC:12863]	no|up	no|up	no|up	no|up	no|down	yes|up	1
ENSCHIG00000026521			yes|up	no|down	no|no test	no|down	no|no test	no|down	1
ENSCHIG00000011664	NFASC	neurofascin [Source:HGNC Symbol;Acc:HGNC:29866]	no|up	no|up	yes|down	no|up	no|down	no|up	1
ENSCHIG00000011660	PRPF40A	pre-mRNA processing factor 40 homolog A [Source:HGNC Symbol;Acc:HGNC:16463]	no|up	no|down	no|up	no|up	no|down	yes|up	1
ENSCHIG00000027212	GCHFR	GTP cyclohydrolase I feedback regulator [Source:HGNC Symbol;Acc:HGNC:4194]	no|down	no|up	yes|down	no|up	no|down	no|up	1
ENSCHIG00000019057	GALNTL5	polypeptide N-acetylgalactosaminyltransferase like 5 [Source:HGNC Symbol;Acc:HGNC:21725]	no|down	yes|down	no|down	no|down	no|down	no|up	1
ENSCHIG00000018588	UHRF1	ubiquitin like with PHD and ring finger domains 1 [Source:HGNC Symbol;Acc:HGNC:12556]	yes|down	no|down	no|down	no|down	no|down	no|down	1
ENSCHIG00000023004	NR6A1	nuclear receptor subfamily 6 group A member 1 [Source:HGNC Symbol;Acc:HGNC:7985]	no|down	no|up	yes|up	no|up	no|up	no|up	1
ENSCHIG00000023005	CSRP3	cysteine and glycine rich protein 3 [Source:HGNC Symbol;Acc:HGNC:2472]	no|down	yes|down	no|up	yes|down	no|down	yes|down	3
ENSCHIG00000027219	TAF6	TATA-box binding protein associated factor 6 [Source:HGNC Symbol;Acc:HGNC:11540]	no|up	no|down	no|up	no|down	no|up	yes|down	1
ENSCHIG00000010722	SDHAF1	succinate dehydrogenase complex assembly factor 1 [Source:HGNC Symbol;Acc:HGNC:33867]	no|down	yes|down	no|up	no|up	no|up	no|down	1
ENSCHIG00000018580	CDCA2	cell division cycle associated 2 [Source:HGNC Symbol;Acc:HGNC:14623]	yes|down	yes|down	no|down	no|down	no|down	no|down	2
ENSCHIG00000019504	ENO3	enolase 3 [Source:HGNC Symbol;Acc:HGNC:3354]	no|down	no|up	no|down	no|down	no|down	yes|down	1
ENSCHIG00000002858	ELOVL2	ELOVL fatty acid elongase 2 [Source:HGNC Symbol;Acc:HGNC:14416]	yes|down	yes|down	no|down	no|up	no|up	no|up	2
ENSCHIG00000018051			no|up	no|up	yes|down	no|up	no|down	no|up	1
ENSCHIG00000018050	KCTD19	potassium channel tetramerization domain containing 19 [Source:HGNC Symbol;Acc:HGNC:24753]	no|down	yes|down	no|up	no|down	no|up	no|down	1
ENSCHIG00000009143	ACTG2	actin gamma 2, smooth muscle [Source:HGNC Symbol;Acc:HGNC:145]	no|down	no|down	no|down	yes|down	no|down	no|down	1
ENSCHIG00000009141	RRS1	ribosome biogenesis regulator 1 homolog [Source:HGNC Symbol;Acc:HGNC:17083]	no|down	no|up	yes|up	no|up	no|up	no|down	1
ENSCHIG00000011686	MCTP1	multiple C2 and transmembrane domain containing 1 [Source:HGNC Symbol;Acc:HGNC:26183]	no|up	no|up	no|up	no|up	no|down	yes|up	1
ENSCHIG00000011689	ADAM23	ADAM metallopeptidase domain 23 [Source:HGNC Symbol;Acc:HGNC:202]	no|down	yes|up	no|down	no|up	no|up	no|down	1
ENSCHIG00000025435			no|up	no|up	no|up	yes|up	no|down	no|up	1
ENSCHIG00000002853			no|up	no|down	no|down	no|down	no|up	yes|down	1
ENSCHIG00000019696	VWA5A	von Willebrand factor A domain containing 5A [Source:HGNC Symbol;Acc:HGNC:6658]	no|up	no|up	no|up	yes|up	no|up	no|up	1
ENSCHIG00000019697	GRID2IP	Grid2 interacting protein [Source:HGNC Symbol;Acc:HGNC:18464]	no|down	no|down	no|up	yes|up	no|down	no|up	1
ENSCHIG00000026184			yes|down	no|up	no|down	no|down	no|down	no|down	1
ENSCHIG00000026185			no|down	yes|down	no|up	no|down	no|down	no|up	1
ENSCHIG00000026639	FAM71B	family with sequence similarity 71 member B [Source:HGNC Symbol;Acc:HGNC:28397]	yes|down	yes|down	no|no test	no|down	no|no test	no|down	2
ENSCHIG00000026630	C15orf61	chromosome 15 open reading frame 61 [Source:HGNC Symbol;Acc:HGNC:34453]	no|down	yes|up	no|down	no|up	no|down	no|down	1
ENSCHIG00000026636	CENPT	centromere protein T [Source:HGNC Symbol;Acc:HGNC:25787]	yes|down	yes|down	no|up	no|down	no|down	no|down	2
ENSCHIG00000026189			no|down	yes|down	no|down	yes|down	no|up	no|up	2
ENSCHIG00000003729	DNAJB5	DnaJ heat shock protein family (Hsp40) member B5 [Source:HGNC Symbol;Acc:HGNC:14887]	no|down	no|down	no|down	yes|down	yes|down	no|down	2
ENSCHIG00000003728	KERA	keratocan [Source:HGNC Symbol;Acc:HGNC:6309]	no|up	no|down	no|down	no|down	no|down	yes|up	1
ENSCHIG00000001557	CCDC80	coiled-coil domain containing 80 [Source:HGNC Symbol;Acc:HGNC:30649]	no|down	no|down	yes|down	no|down	no|down	no|down	1
ENSCHIG00000010620	KCNC1	potassium voltage-gated channel subfamily C member 1 [Source:HGNC Symbol;Acc:HGNC:6233]	no|up	no|up	no|down	no|down	no|down	yes|down	1
ENSCHIG00000024904	DNAI2	dynein axonemal intermediate chain 2 [Source:HGNC Symbol;Acc:HGNC:18744]	no|down	yes|down	no|down	no|down	no|no test	no|up	1
ENSCHIG00000016684	UCP2	uncoupling protein 2 [Source:NCBI gene (formerly Entrezgene);Acc:102184455]	no|up	no|up	no|up	no|up	yes|up	no|down	1
ENSCHIG00000017907			no|up	no|up	no|down	yes|up	no|down	no|up	1
ENSCHIG00000009039	GPR75	G protein-coupled receptor 75 [Source:HGNC Symbol;Acc:HGNC:4526]	no|down	no|down	no|up	no|up	yes|up	no|up	1
ENSCHIG00000015831			no|up	yes|down	no|down	no|down	no|up	no|up	1
ENSCHIG00000025981	ADAMTSL1	ADAMTS like 1 [Source:HGNC Symbol;Acc:HGNC:14632]	no|down	yes|up	no|down	no|up	no|down	no|up	1
ENSCHIG00000025980	ZBBX	zinc finger B-box domain containing [Source:HGNC Symbol;Acc:HGNC:26245]	no|down	yes|down	no|no test	no|no test	no|no test	no|up	1
ENSCHIG00000007882	YRDC	yrdC N6-threonylcarbamoyltransferase domain containing [Source:HGNC Symbol;Acc:HGNC:28905]	no|down	yes|up	no|up	yes|up	no|down	no|down	2
[truncated: 2,718 more rows]

## Sheet: 145 genes in Figure 3 
Sucluster_4 contained 145 genes, and their expression in L muscle showed an increase trend with the number of months of age of the goats.
[truncated: 146 more rows]

[truncated: 3 more sheets: 321 genes in Figure 3, 149 genes in Figue 4, 125 genes in Figure 4]
