# Supplementary material for: Transcriptomic and metabolomic dissection of skeletal muscle of crossbred Chongming white goats with different meat production performance
Source: BMC Genomics. 2024 May 4;25:443. doi: 10.1186/s12864-024-10304-3 (PMC11069289; doi:10.1186/s12864-024-10304-3)
Supplement: Supplementary file 2 — Additional file 2: Supplementary DATA_S2: The statistics of different expression metabolites (DEMs) [file 12864_2024_10304_MOESM2_ESM.xlsx]

## Sheet: 141 DEMs between L and T
ID	Metabolite	Metab ID	Significant	Regulate	KEGG Compound ID	Mode	CAS ID	M/Z	Retention time	Adducts	Formula	Fragmentation Score	Theoretical Fragmentation Score	Library ID	KEGG Compound First Category	KEGG Compound Second Category	KEGG Pathway ID	KEGG Pathway First Category	KEGG Pathway Second Category	HMDB Superclass	HMDB Class	HMDB Subclass	Fragmentation Score	Theoretical Fragmentation Score	KEGG Pathway Description	KEGG Pathway Description	VIP_pred_OPLS-DA	VIP_PLS-DA	FC(L_group/T_group)	P_value	FDR	M1127_L	M1152_L	M1153_L	M1165_L	M1172_L	M1177_L	M1194_L	M1196_L	M1228_L	M1247_L	M1261_L	M2011_L	M2068_L	M2071_L	M2112_L	M2120_L	M2144_L	M2145_L
neg_1133	PE-NMe(18:0/18:1(9Z))	metab_2683	yes	up	C01241	neg	-	804.575	6.60127	M+FA-H	C42H82NO8P	0	88.5	PW_C057566;HMDB0112970	-	-	-	-	-	Lipids and lipid-like molecules	Glycerophospholipids	Glycerophosphoethanolamines	0	88.5	-	-	1.1759	1.2991	1.0224	0.0008633	0.006604	6.3844	6.3622	6.4031	6.4637	6.5504	6.3845	6.378	6.5017	6.496	6.6745	6.578	6.6018	6.6358	6.3562	6.4788	6.674	6.5999	6.5804
neg_1135	PE(P-16:0/18:2(9Z,12Z))	metab_2685	yes	down	-	neg	802981-98-2	698.512	6.67638	M-H	C39H74NO7P	0	72.6	LMGP02030094;HMDB0011343	-	-	-	-	-	Lipids and lipid-like molecules	Glycerophospholipids	Glycerophosphoethanolamines	0	72.6	-	-	1.6525	1.5787	0.9395	0.002411	0.01416	4.469	4.8819	5.3515	4.9741	4.7941	5.4519	4.045	4.4508	5.1715	5.0324	5.2127	4.6234	4.0495	5.0006	4.7889	5.3017	5.2609	4.8698
neg_1177	4-Decan-4-Ylbenzenesulfonic Acid	metab_2730	yes	up	-	neg	-	297.153	7.10295	M-H	C16H26O3S	79.9	0	-	-	-	-	-	-	-	-	-	79.9	0	-	-	1.0147	0.9098	1.0229	0.0008607	0.006604	5.0705	4.9889	5.1424	5.0587	5.2152	5.0752	5.2667	5.1297	4.9926	5.2167	5.064	5.0695	5.1625	5.0756	5.4576	5.3417	5.4033	5.24
neg_1408	LysoPI(20:4(5Z,8Z,11Z,14Z)/0:0)	metab_2980	yes	up	-	neg	1246430-04-5	619.288	7.12683	M-H	C29H49O12P	0	58.7	HMDB0061690	-	-	-	-	-	Lipids and lipid-like molecules	Glycerophospholipids	Glycerophosphoinositols	0	58.7	-	-	1.658	1.6896	1.0827	0.009121	0.03806	4.0463	4.1809	4.8083	3.8675	4.9189	4.5491	4.4973	4.9691	4.0599	5.0525	4.1562	4.8181	6.0017	4.6277	5.3503	4.7207	4.2886	5.1258
neg_1529	LysoPC(0:0/16:0)	metab_3110	yes	up	-	neg	66757-27-5	540.33	6.42625	M+FA-H	C24H50NO7P	0	80.7	HMDB0240262	-	-	-	-	-	Lipids and lipid-like molecules	Glycerophospholipids	Glycerophosphocholines	0	80.7	-	-	1.5145	1.5686	1.0568	0.005395	0.02523	4.9184	4.7947	5.0029	4.7895	5.2989	4.6748	5.0713	5.3055	4.8144	5.2257	4.5968	5.0122	5.423	5.1023	5.4522	4.9522	4.6838	5.2973
neg_1567	Amrubicinol (mixture)	metab_3147	yes	up	-	neg	-	520.139	6.08335	M+Cl	C25H27NO9	0	64.6	HMDB0248365	-	-	-	-	-	Benzenoids	Naphthacenes	Tetracenequinones	0	64.6	-	-	1.2477	1.2531	1.0494	0.02625	0.08076	5.3898	5.3931	5.0426	5.1514	5.0379	5.4455	5.3184	5.2077	4.8311	4.8051	5.1693	4.8607	4.1177	4.8441	5.0343	5.0072	5.2041	4.8259
neg_1597	Amygdalin	metab_3177	yes	up	C08325	neg	29883-15-6	494.105	6.0041	M+K-2H	C20H27NO11	40.8	0	HMDB0035030;MJDBOTE0001644	-	-	map01100	Metabolism	Global and overview maps	Organic oxygen compounds	Organooxygen compounds	Carbohydrates and carbohydrate conjugates	40.8	0	Metabolic pathways	Metabolic pathways	1.3325	1.3536	1.0559	0.02399	0.07585	5.1909	5.0533	4.9853	5.129	5.046	5.2134	5.381	4.9242	4.9113	4.4312	5.0503	5.0794	4.8425	5.0206	5.2402	5.0177	4.8488	4.4743
neg_18	D-Fructose 6-phosphate	metab_3397	yes	down	C00085	neg	643-13-0	259.022	0.58235	M-H, 2M-H, M+K-2H, M-H2O-H	C6H13O9P	76.9	0	HMDB0304311;HMDB0000124;MJDBNL00000133	-	-	map01100;map00500;map01200;map00052;map04922;map05230;map05415;map04152;map04931	Metabolism;Metabolism;Metabolism;Metabolism;Organismal Systems;Human Diseases;Human Diseases;Environmental Information Processing;Human Diseases	Global and overview maps;Carbohydrate metabolism;Global and overview maps;Carbohydrate metabolism;Endocrine system;Cancer: overview;Cardiovascular disease;Signal transduction;Endocrine and metabolic disease	Organic oxygen compounds	Organooxygen compounds	Carbohydrates and carbohydrate conjugates	76.9	0	Metabolic pathways;Starch and sucrose metabolism;Carbon metabolism;Galactose metabolism;Glucagon signaling pathway;Central carbon metabolism in cancer;Diabetic cardiomyopathy;AMPK signaling pathway;Insulin resistance	Metabolic pathways;Starch and sucrose metabolism;Carbon metabolism;Galactose metabolism;Glucagon signaling pathway;Central carbon metabolism in cancer;Diabetic cardiomyopathy;AMPK signaling pathway;Insulin resistance	2.0721	1.9323	0.9254	0.005156	0.02452	7.2444	7.6132	5.5861	6.5003	5.6125	7.3517	6.8406	5.1719	7.3962	7.2543	6.8022	6.4523	6.9766	7.097	6.274	6.2517	7.0198	5.7347
neg_1833	2-Amino-5-[[1-[carboxymethyl(2-hydroxypropanoyl)amino]-1-oxo-3-sulfanylpropan-2-yl]amino]-5-oxopentanoic acid	metab_3434	yes	down	-	neg	-	378.097	1.9998	M-H	C13H21N3O8S	0	43.1	HMDB0257811	-	-	-	-	-	Nucleosides, nucleotides, and analogues	Purine nucleosides	Purine 2''-deoxyribonucleosides	0	43.1	-	-	3.4497	3.1536	0.5521	0.0103	0.04101	3.3035	4.2302	0.0001	0.0001	0.0001	4.37	4.1571	0.0001	4.4297	4.3727	0.0001	0.0001	0.0001	4.5754	0.0001	0.0001	0.0001	0.0001
neg_1847	N-Biotinyl-4-aminobenzoic acid	metab_3449	yes	up	-	neg	-	384.098	1.99183	M+Na-2H	C17H21N3O4S	0	38.4	HMDB0248835	-	-	-	-	-	Organoheterocyclic compounds	Biotin and derivatives	Not Available	0	38.4	-	-	1.3673	1.363	1.0473	0.007853	0.03403	5.5873	5.2251	5.5609	5.3322	5.3273	5.5025	4.9165	5.2156	5.3539	5.1739	5.4647	5.202	4.5458	5.3225	5.5151	5.2103	5.4714	5.4925
neg_1861	S-Adenosyl-L-homocysteine	metab_3465	yes	up	C00021	neg	979-92-0	383.114	1.93875	M-H	C14H20N6O5S	82.6	0	HMDB0000939	-	-	map01100;map00270;map01240;map01230;map05208	Metabolism;Metabolism;Metabolism;Metabolism;Human Diseases	Global and overview maps;Amino acid metabolism;Global and overview maps;Global and overview maps;Cancer: overview	Organoheterocyclic compounds	Lactones	Gamma butyrolactones	82.6	0	Metabolic pathways;Cysteine and methionine metabolism;Biosynthesis of cofactors;Biosynthesis of amino acids;Chemical carcinogenesis - reactive oxygen species	Metabolic pathways;Cysteine and methionine metabolism;Biosynthesis of cofactors;Biosynthesis of amino acids;Chemical carcinogenesis - reactive oxygen species	1.4205	1.3117	1.0339	4.495e-06	0.0001944	4.8199	4.8817	4.8642	4.9549	4.8584	4.8324	4.7317	4.8994	4.8279	4.8582	4.6599	4.8371	4.9158	4.9096	4.9184	4.8774	4.8302	4.8923
neg_1916	2-Acetolactate	metab_3524	yes	up	C00900	neg	-	131.034	1.26212	M-H	C5H8O4	0	41.8	LMFA01050472;HMDB0006833	-	-	-	-	-	Organic acids and derivatives	Keto acids and derivatives	Short-chain keto acids and derivatives	0	41.8	-	-	1.4941	1.3898	1.0549	0.0005168	0.004706	4.2138	4.0495	4.2478	4.1106	4.6945	4.2046	4.2521	4.2408	4.1739	4.3403	4.3268	4.2569	5.0378	4.3097	4.4591	4.358	4.3626	4.4238
neg_1949	Citramalic Acid	metab_3559	yes	down	C00815	neg	597-44-4;2306-22-1	147.029	1.11992	M-H	C5H8O5	80.2	0	HMDB0000426	-	-	-	-	-	Lipids and lipid-like molecules	Fatty Acyls	Fatty acids and conjugates	80.2	0	-	-	1.4989	1.4556	0.9586	0.001002	0.007198	5.1756	5.0194	5.2982	5.1245	5.3112	5.1783	5.1716	5.2306	4.9545	5.2889	5.619	5.3886	5.2317	5.4745	5.7128	5.3413	5.5943	5.9836
neg_1991	Serylserine	metab_3599	yes	down	-	neg	6620-95-7	213.049	0.8446	M+Na-2H	C6H12N2O5	0	32.2	HMDB0029048	-	-	-	-	-	Organic acids and derivatives	Carboxylic acids and derivatives	Amino acids, peptides, and analogues	0	32.2	-	-	1.4771	1.3651	0.9114	0.02317	0.07403	4.2145	3.6238	3.9459	4.3564	3.4237	4.1623	4.0017	4.318	3.8082	4.4581	4.0328	4.1981	2.9378	3.5887	3.3445	2.9048	3.4629	2.9153
neg_2028	4-Aminophenylmannoside	metab_3636	yes	down	-	neg	-	306.076	0.709	M+Cl	C12H17NO6	0	31.4	HMDB0246178	-	-	-	-	-	Organic oxygen compounds	Organooxygen compounds	Carbohydrates and carbohydrate conjugates	0	31.4	-	-	1.2226	1.3082	0.9649	0.03091	0.09209	5.781	5.3765	6.554	5.7672	5.8374	5.9023	5.5363	5.8746	5.5349	5.745	5.6412	6.1295	5.3519	6.012	6.5916	5.3189	5.9273	6.4624
neg_2032	Deoxycytidine	metab_3641	yes	down	C00881	neg	951-77-9	272.089	0.701	M+FA-H	C9H13N3O4	0	48.4	HMDB0000014;HMDB0250725;PW_C000008	Nucleic acids	Nucleosides	map00240;map01100;map02010	Metabolism;Metabolism;Environmental Information Processing	Nucleotide metabolism;Global and overview maps;Membrane transport	Nucleosides, nucleotides, and analogues	Pyrimidine nucleosides	Pyrimidine 2''-deoxyribonucleosides	0	48.4	Pyrimidine metabolism;Metabolic pathways;ABC transporters	Pyrimidine metabolism;Metabolic pathways;ABC transporters	1.0804	1.0152	0.9699	0.01557	0.05472	4.7863	4.5981	5.2557	4.9612	5.0051	5.0257	4.4189	4.9801	4.6611	5.0444	4.594	4.6812	4.4234	5.0529	5.1356	4.5235	5.0508	5.1964
neg_2082	Glutamylalanine	metab_3692	yes	up	-	neg	21064-18-6	217.082	0.6618	M-H	C8H14N2O5	0	35.9	HMDB0003764	-	-	-	-	-	Organic acids and derivatives	Carboxylic acids and derivatives	Amino acids, peptides, and analogues	0	35.9	-	-	1.7428	1.5113	1.0503	1.234e-06	8.407e-05	4.9296	4.9564	4.8095	4.8284	4.9818	4.4888	4.9472	4.9069	4.7738	4.7736	4.8035	4.5914	4.4922	4.7694	4.8891	4.6856	4.8053	4.9214
neg_2086	Uridine diphosphate-N-acetylglucosamine	metab_3696	yes	down	C00043	neg	528-04-1	606.074	0.653817	M-H	C17H27N3O17P2	55.7	0	HMDB0000290;PW_C000196	-	-	map01100;map00520;map05415;map00524;map04931	Metabolism;Metabolism;Human Diseases;Metabolism;Human Diseases	Global and overview maps;Carbohydrate metabolism;Cardiovascular disease;Biosynthesis of other secondary metabolites;Endocrine and metabolic disease	Nucleosides, nucleotides, and analogues	Pyrimidine nucleotides	Pyrimidine nucleotide sugars	55.7	0	Metabolic pathways;Amino sugar and nucleotide sugar metabolism;Diabetic cardiomyopathy;Neomycin, kanamycin and gentamicin biosynthesis;Insulin resistance	Metabolic pathways;Amino sugar and nucleotide sugar metabolism;Diabetic cardiomyopathy;Neomycin, kanamycin and gentamicin biosynthesis;Insulin resistance	1.29	1.1363	0.9692	0.001453	0.009527	6.0309	6.3093	6.0146	5.7999	6.0838	6.1403	6.2185	5.7738	6.1971	6.2708	5.8946	6.0213	5.5472	6.1983	6.2095	5.9273	6.068	6.1444
neg_2104	Beta-tyvelose	metab_3716	yes	up	-	neg	-	185.021	0.645883	M+K-2H	C6H12O4	0	32.5	HMDB0249152	-	-	-	-	-	Organic oxygen compounds	Organooxygen compounds	Carbohydrates and carbohydrate conjugates	0	32.5	-	-	2.545	2.3058	1.1495	3.402e-05	0.0007254	4.0595	3.8727	4.525	4.182	4.7942	3.8416	3.9799	4.775	3.3225	4.5619	4.0991	4.3276	4.864	4.312	4.78	4.3241	4.0055	4.6817
neg_2131	N-Acetyl-D-Glucosamine 6-Phosphate	metab_3742	yes	up	C00357	neg	102029-88-9;73495-11-1;18191-20-3	300.049	0.614117	M-H	C8H16NO9P	59	0	HMDB0001062;PW_C000837;HMDB0002817	-	-	map01100;map00520	Metabolism;Metabolism	Global and overview maps;Carbohydrate metabolism	Organic oxygen compounds	Organooxygen compounds	Carbohydrates and carbohydrate conjugates	59	0	Metabolic pathways;Amino sugar and nucleotide sugar metabolism	Metabolic pathways;Amino sugar and nucleotide sugar metabolism	2.1923	2.0709	1.1171	0.00015	0.002011	4.4811	4.7542	4.2675	3.6835	5.1075	4.2823	4.8738	4.6488	4.5047	4.1164	4.3211	4.0694	6.3878	4.7286	4.4824	4.043	4.3117	4.1888
neg_2139	2-Hydroxyethanesulfonate	metab_3747	yes	down	C05123	neg	107-36-8	124.99	0.614117	M-H	C2H6O4S	0	45.1	HMDB0003903	-	-	map01100;map00430	Metabolism;Metabolism	Global and overview maps;Metabolism of other amino acids	Organic acids and derivatives	Organic sulfonic acids and derivatives	Organosulfonic acids and derivatives	0	45.1	Metabolic pathways;Taurine and hypotaurine metabolism	Metabolic pathways;Taurine and hypotaurine metabolism	2.6442	2.1914	0.8353	9.874e-05	0.001565	2.6755	2.7216	2.9783	2.6962	2.7177	3.1217	2.7181	2.6899	2.6551	3.8382	2.7811	3.6113	3.7933	3.796	3.1528	4.1485	3.9564	2.7967
neg_2162	Mytilin B	metab_3769	yes	down	-	neg	70579-26-9	383.089	0.598217	M+K-2H	C14H22N2O8	0	42.2	HMDB0033442	-	-	-	-	-	Organic acids and derivatives	Carboxylic acids and derivatives	Amino acids, peptides, and analogues	0	42.2	-	-	2.5898	2.2069	0.8807	0.0001962	0.002425	3.8817	4.3495	4.8745	4.2123	4.1962	4.5624	3.656	3.8908	3.5929	5.1983	4.643	5.1168	3.6604	5.066	4.9771	5.3119	5.2049	5.1123
neg_2168	DL-Ethionine	metab_3774	yes	down	-	neg	-	325.125	0.598217	2M-H	C6H13NO2S	0	38.5	HMDB0251518	-	-	-	-	-	Organic acids and derivatives	Carboxylic acids and derivatives	Amino acids, peptides, and analogues	0	38.5	-	-	1.2933	1.2944	0.9462	0.03235	0.09549	5.4254	5.4056	5.265	5.4276	4.7272	5.6277	4.8692	5.1722	5.507	5.3218	4.9488	5.047	3.8002	5.114	4.8519	4.2386	4.9818	4.6126
neg_2186	Ethyl brevifolincarboxylate	metab_3791	yes	down	-	neg	-	356.999	0.58235	M+K-2H	C15H12O8	0	41.3	HMDB0303706	-	-	-	-	-	Phenylpropanoids and polyketides	Isocoumarins and derivatives	Not Available	0	41.3	-	-	2.3405	2.1533	0.8813	0.004819	0.02361	5.8184	6.0879	3.8924	5.0239	3.7119	5.971	5.1949	3.1414	5.9801	5.6992	5.4106	4.9165	5.3695	5.6279	4.7086	4.6812	5.5581	3.1517
neg_2301	Alanyllysine	metab_3898	yes	down	-	neg	6366-77-4	216.135	0.54295	M-H	C9H19N3O3	0	41.5	HMDB0028692	-	-	-	-	-	Organic acids and derivatives	Carboxylic acids and derivatives	Amino acids, peptides, and analogues	0	41.5	-	-	2.4377	2.2345	0.828	0.003748	0.01942	2.743	3.6017	3.79	2.7637	2.7851	3.2775	2.7855	2.7573	3.7588	4.3717	3.0549	4.0282	2.79	2.733	2.7683	4.6381	4.1394	2.7676
neg_247	D-Glycerate 2-phosphate	metab_4068	yes	down	C00631	neg	3443-57-0	184.985	0.606167	M-H, M+Na-2H	C3H7O7P	54.8	0	HMDB0003391	-	-	map01100;map00630;map00561;map01200;map01230;map00010;map04922;map00260;map05230;map00030	Metabolism;Metabolism;Metabolism;Metabolism;Metabolism;Metabolism;Organismal Systems;Metabolism;Human Diseases;Metabolism	Global and overview maps;Carbohydrate metabolism;Lipid metabolism;Global and overview maps;Global and overview maps;Carbohydrate metabolism;Endocrine system;Amino acid metabolism;Cancer: overview;Carbohydrate metabolism	Organic oxygen compounds	Organooxygen compounds	Carbohydrates and carbohydrate conjugates	54.8	0	Metabolic pathways;Glyoxylate and dicarboxylate metabolism;Glycerolipid metabolism;Carbon metabolism;Biosynthesis of amino acids;Glycolysis / Gluconeogenesis;Glucagon signaling pathway;Glycine, serine and threonine metabolism;Central carbon metabolism in cancer;Pentose phosphate pathway	Metabolic pathways;Glyoxylate and dicarboxylate metabolism;Glycerolipid metabolism;Carbon metabolism;Biosynthesis of amino acids;Glycolysis / Gluconeogenesis;Glucagon signaling pathway;Glycine, serine and threonine metabolism;Central carbon metabolism in cancer;Pentose phosphate pathway	1.5117	1.492	0.9169	0.0478	0.1257	5.106	4.975	3.2123	4.9686	4.4629	5.1708	4.965	3.2283	5.0779	5.6323	5.2251	4.6341	6.6103	5.156	4.6766	4.4215	4.2928	3.2386
neg_259	Citrulline	metab_4148	yes	up	C00327	neg	372-75-8	174.088	0.606167	M-H, M+Cl	C6H13N3O3	90.6	0	HMDB0000904;PW_C000723;MJDBOTE0000481	Peptides	Amino acids	map01100;map00220;map01230	Metabolism;Metabolism;Metabolism	Global and overview maps;Amino acid metabolism;Global and overview maps	Organic acids and derivatives	Carboxylic acids and derivatives	Amino acids, peptides, and analogues	90.6	0	Metabolic pathways;Arginine biosynthesis;Biosynthesis of amino acids	Metabolic pathways;Arginine biosynthesis;Biosynthesis of amino acids	1.6692	1.6307	1.0802	0.006177	0.02801	4.9876	4.6092	4.725	4.1283	5.2754	4.5944	5.0581	4.8594	4.8627	4.5811	4.4588	4.4974	5.1997	4.4797	5.3077	4.4765	4.2925	4.8573
neg_38	D-myo-Inositol 1,4-bisphosphate	metab_4280	yes	down	C01220	neg	74465-19-3	338.988	0.515017	M-H, M+Na-2H, M+K-2H	C6H14O12P2	47.2	0	HMDB0000968	-	-	map01100;map04070;map00562	Metabolism;Environmental Information Processing;Metabolism	Global and overview maps;Signal transduction;Carbohydrate metabolism	Organic oxygen compounds	Organooxygen compounds	Alcohols and polyols	47.2	0	Metabolic pathways;Phosphatidylinositol signaling system;Inositol phosphate metabolism	Metabolic pathways;Phosphatidylinositol signaling system;Inositol phosphate metabolism	2.5645	2.3361	0.8517	0.008019	0.03455	5.7922	6.301	3.0721	3.4277	4.1034	6.0357	5.8419	3.083	6.2735	6.3711	4.9853	4.0555	5.3986	6.1441	4.2283	4.2325	3.6702	3.3698
neg_401	D-myo-Inositol 1,3-bisphosphate	metab_4305	yes	down	C04062	neg	103597-56-4	376.944	0.709	M+Na-2H, M+K-2H	C6H14O12P2	0	41.8	HMDB0006234	-	-	map01100;map04070;map00562	Metabolism;Environmental Information Processing;Metabolism	Global and overview maps;Signal transduction;Carbohydrate metabolism	Organic oxygen compounds	Organooxygen compounds	Alcohols and polyols	0	41.8	Metabolic pathways;Phosphatidylinositol signaling system;Inositol phosphate metabolism	Metabolic pathways;Phosphatidylinositol signaling system;Inositol phosphate metabolism	2.0823	2.0967	0.8701	0.0304	0.09129	5.4262	5.8381	3.504	3.5263	3.5478	5.6403	5.68	3.52	5.8664	6.0114	3.9669	3.5225	4.5169	5.7605	3.531	3.5197	3.4915	3.5303
neg_676	Alanyl-Gamma-glutamate	metab_4603	yes	up	-	neg	-	216.098	0.614117	M-H	C8H15N3O4	0	57.5	HMDB0028701	-	-	-	-	-	Organic acids and derivatives	Carboxylic acids and derivatives	Amino acids, peptides, and analogues	0	57.5	-	-	1.0761	0.98	1.0313	0.03071	0.09183	5.352	5.5627	5.6292	5.388	5.8308	5.2092	5.6248	5.6085	5.6433	5.3632	5.4936	5.2534	4.497	5.198	5.4147	5.234	5.3915	5.2354
neg_730	Glucose-6-phosphate lactate	metab_4657	yes	down	-	neg	-	393.044	0.68545	M+FA-H	C9H17O12P	0	50.3	HMDB0252789	-	-	-	-	-	Organic oxygen compounds	Organooxygen compounds	Carbohydrates and carbohydrate conjugates	0	50.3	-	-	1.8117	1.6359	0.9266	0.0009229	0.006896	4.8527	5.051	4.3629	4.5063	4.064	4.9385	4.5431	3.8825	4.8599	4.8935	4.6546	4.3715	3.5923	4.8324	4.4833	4.4216	4.7226	4.2762
neg_800	Cytosine deoxyribonucleoside	metab_4726	yes	down	C00881	neg	951-77-9	272.089	1.11992	M+FA-H	C9H13N3O4	0	55.1	HMDB0000014;HMDB0250725	Nucleic acids	Nucleosides	map00240;map01100;map02010	Metabolism;Metabolism;Environmental Information Processing	Nucleotide metabolism;Global and overview maps;Membrane transport	Nucleosides, nucleotides, and analogues	Pyrimidine nucleosides	Pyrimidine 2''-deoxyribonucleosides	0	55.1	Pyrimidine metabolism;Metabolic pathways;ABC transporters	Pyrimidine metabolism;Metabolic pathways;ABC transporters	1.5479	1.432	0.9534	0.00299	0.01684	4.9849	4.6228	5.5427	5.1866	5.3512	5.3859	4.9197	5.2175	4.5912	5.3953	4.5022	4.8092	4.7775	5.4191	5.4521	4.5778	5.3148	5.5531
neg_845	Oxypurinol	metab_4774	yes	up	C07599	neg	2465-59-0	151.025	1.60432	M-H	C5H4N4O2	86.8	0	HMDB0000786	-	-	-	-	-	Organoheterocyclic compounds	Imidazopyrimidines	Purines and purine derivatives	86.8	0	-	-	1.8417	1.8562	1.1993	0.03013	0.0906	2.5796	2.5507	2.578	2.6003	4.5652	2.5658	4.6964	4.3449	2.5592	3.1099	2.9981	2.5965	6.497	4.6915	4.3075	2.6059	2.5655	2.6052
neg_854	D-Digitoxose	metab_4784	yes	up	C21045	neg	-	147.065	1.81128	M-H	C6H12O4	0	44.5	HMDB0251279	-	-	-	-	-	Organic oxygen compounds	Organooxygen compounds	Carbohydrates and carbohydrate conjugates	0	44.5	-	-	1.39	1.4112	1.068	0.03278	0.09614	5.6178	5.6872	4.7266	5.765	4.8412	5.8226	5.4438	5.8932	4.8492	4.9911	3.5751	4.8793	4.041	4.8819	5.7198	5.4823	4.4445	5.4525
neg_890	Adenylosuccinic acid	metab_4823	yes	down	C03794	neg	19046-78-7	462.066	2.31287	M-H	C14H18N5O11P	0	77	HMDB0000536;HMDB0248010	-	-	map01100;map00250;map00230;map01240	Metabolism;Metabolism;Metabolism;Metabolism	Global and overview maps;Amino acid metabolism;Nucleotide metabolism;Global and overview maps	Benzenoids	Benzene and substituted derivatives	Biphenyls and derivatives	0	77	Metabolic pathways;Alanine, aspartate and glutamate metabolism;Purine metabolism;Biosynthesis of cofactors	Metabolic pathways;Alanine, aspartate and glutamate metabolism;Purine metabolism;Biosynthesis of cofactors	2.0246	1.7926	0.9183	0.0003085	0.003277	5.1258	4.8804	4.6466	4.7055	4.5487	5.1126	4.3692	4.6498	5.1095	5.5401	4.9153	4.9323	4.1967	5.4264	5.2844	4.5192	4.1354	4.7526
neg_930	3-(4-Hydroxyphenyl)lactate	metab_4865	yes	up	C03672	neg	306-23-0	181.05	3.17842	M-H	C9H10O4	65.6	0	HMDB0000755	-	-	-	-	-	Phenylpropanoids and polyketides	Phenylpropanoic acids	Not Available	65.6	0	-	-	1.7231	1.6559	1.0814	0.0008517	0.006604	4.1624	4.274	4.391	4.5822	4.5207	4.273	4.3966	4.2957	4.1236	4.1657	4.0296	4.0253	5.6388	4.4657	4.409	4.267	4.1176	4.4975
neg_971	6-Keto-PGF1alpha	metab_4905	yes	up	C05961	neg	58962-34-8	369.228	5.70117	M-H	C20H34O6	55.4	0	LMFA03010001;HMDB0002886	-	-	map00590;map01100	Metabolism;Metabolism	Lipid metabolism;Global and overview maps	Lipids and lipid-like molecules	Fatty Acyls	Eicosanoids	55.4	0	Arachidonic acid metabolism;Metabolic pathways	Arachidonic acid metabolism;Metabolic pathways	2.0683	1.9698	1.153	0.002867	0.01641	4.2478	3.0263	3.5698	3.0761	4.2501	3.0415	4.908	3.7576	3.0349	4.4996	3.0717	4.0114	5.3419	3.8003	4.4272	4.0272	4.2228	4.2764
neg_975	4-(undecan-5-yl)benzene-1-Sulfonic Acid	metab_4909	yes	up	-	neg	-	311.168	5.72467	M-H	C17H28O3S	68.7	0	-	-	-	-	-	-	-	-	-	68.7	0	-	-	1.1488	1.0588	1.0197	3.222e-07	3.294e-05	5.1177	5.0994	5.148	5.0631	5.1264	5.1057	5.1894	5.126	5.1014	5.154	5.1608	5.1174	5.2342	5.123	5.1342	5.2899	5.3038	5.2675
neg_742	Alpha-D-Glucose 1,6-Bisphosphate	metab_4937	yes	down	C01231	neg	10139-18-1	338.988	0.709	M-H	C6H14O12P2	66.5	0	HMDB0003514;PW_C001910	-	-	map01100;map00500	Metabolism;Metabolism	Global and overview maps;Carbohydrate metabolism	Organic oxygen compounds	Organooxygen compounds	Carbohydrates and carbohydrate conjugates	66.5	0	Metabolic pathways;Starch and sucrose metabolism	Metabolic pathways;Starch and sucrose metabolism	2.7871	2.4754	0.8597	0.003341	0.01782	6.5376	6.9434	4.0977	4.293	4.8584	6.7568	6.5824	3.5952	6.9678	7.0334	5.7583	4.5625	5.7206	6.8179	5.1917	5.0445	4.4844	3.985
neg_706	Isocitric Acid	metab_4944	yes	up	C00311	neg	30810-51-6;6061-97-8;320-77-4	226.996	0.6618	M+Cl	C6H8O7	66.2	0	HMDB0001874;HMDB0033717;PW_C000125;HMDB0304324;HMDB0000193	Organic acids	Carboxylic acids	map01100;map00630;map01240;map01210;map01200;map01230;map04922;map00020;map05230	Metabolism;Metabolism;Metabolism;Metabolism;Metabolism;Metabolism;Organismal Systems;Metabolism;Human Diseases	Global and overview maps;Carbohydrate metabolism;Global and overview maps;Global and overview maps;Global and overview maps;Global and overview maps;Endocrine system;Carbohydrate metabolism;Cancer: overview	Organic acids and derivatives	Carboxylic acids and derivatives	Tricarboxylic acids and derivatives	66.2	0	Metabolic pathways;Glyoxylate and dicarboxylate metabolism;Biosynthesis of cofactors;2-Oxocarboxylic acid metabolism;Carbon metabolism;Biosynthesis of amino acids;Glucagon signaling pathway;Citrate cycle (TCA cycle);Central carbon metabolism in cancer	Metabolic pathways;Glyoxylate and dicarboxylate metabolism;Biosynthesis of cofactors;2-Oxocarboxylic acid metabolism;Carbon metabolism;Biosynthesis of amino acids;Glucagon signaling pathway;Citrate cycle (TCA cycle);Central carbon metabolism in cancer	2.4249	2.0982	1.1168	2.513e-05	0.0006076	4.7113	4.4634	4.375	4.792	4.9734	4.4466	5.3119	4.6449	4.339	4.9195	4.5961	4.719	6.5535	4.9856	4.8104	4.7073	4.5533	4.6912
neg_2	L-Glutamate	metab_4945	yes	down	C00025	neg	6893-26-1;56-86-0	146.045	0.590317	M-H2O-H, M-H, M+K-2H, M+Na-2H, M+Cl	C5H9NO4	80.2	0	HMDB0060475;HMDB0000148;HMDB0003339	Peptides;Hormones and transmitters	Amino acids;Neurotransmitters	map01240;map01200;map00330;map00220;map00250;map04072;map04216;map00630;map00430;map04964;map02010;map00860;map04080;map05016;map05017;map05014;map04727;map04742;map04723;map05031;map04721;map04720;map01100;map00480;map04540;map01210;map00340;map00524;map01230;map04068;map05034;map00660;map04724;map05030;map00650;map00910;map04974;map04713;map00970;map05230;map05033;map04730;map05022	Metabolism;Metabolism;Metabolism;Metabolism;Metabolism;Environmental Information Processing;Cellular Processes;Metabolism;Metabolism;Organismal Systems;Environmental Information Processing;Metabolism;Environmental Information Processing;Human Diseases;Human Diseases;Human Diseases;Organismal Systems;Organismal Systems;Organismal Systems;Human Diseases;Organismal Systems;Organismal Systems;Metabol…	Global and overview maps;Global and overview maps;Amino acid metabolism;Amino acid metabolism;Amino acid metabolism;Signal transduction;Cell growth and death;Carbohydrate metabolism;Metabolism of other amino acids;Excretory system;Membrane transport;Metabolism of cofactors and vitamins;Signaling molecules and interaction;Neurodegenerative disease;Neurodegenerative disease;Neurodegenerative diseas…	Organic acids and derivatives	Carboxylic acids and derivatives	Amino acids, peptides, and analogues	80.2	0	Biosynthesis of cofactors;Carbon metabolism;Arginine and proline metabolism;Arginine biosynthesis;Alanine, aspartate and glutamate metabolism;Phospholipase D signaling pathway;Ferroptosis;Glyoxylate and dicarboxylate metabolism;Taurine and hypotaurine metabolism;Proximal tubule bicarbonate reclamation;ABC transporters;Porphyrin and chlorophyll metabolism;Neuroactive ligand-receptor interaction;Hu…	Biosynthesis of cofactors;Carbon metabolism;Arginine and proline metabolism;Arginine biosynthesis;Alanine, aspartate and glutamate metabolism;Phospholipase D signaling pathway;Ferroptosis;Glyoxylate and dicarboxylate metabolism;Taurine and hypotaurine metabolism;Proximal tubule bicarbonate reclamation;ABC transporters;Porphyrin and chlorophyll metabolism;Neuroactive ligand-receptor interaction;Hu…	1.7363	1.6717	0.9495	0.001695	0.0108	5.7911	5.6337	6.1974	5.6536	6.2707	5.88	6.0391	5.9054	5.5056	6.4249	6.1976	6.0123	7.2638	6.0489	6.2355	5.8438	6.0634	6.3358
neg_369	N-Acetylneuraminic Acid	metab_4948	yes	up	C00270	neg	19342-33-7;131-48-6;21646-00-4	308.098	0.645883	M-H, M+Cl	C11H19NO9	72.4	0	PW_C000155;HMDB0246275;HMDB0000230;HMDB0000773;MJDBOTE0001105	Carbohydrates	Monosaccharides	map01100;map00520	Metabolism;Metabolism	Global and overview maps;Carbohydrate metabolism	Organic oxygen compounds	Organooxygen compounds	Carbohydrates and carbohydrate conjugates	72.4	0	Metabolic pathways;Amino sugar and nucleotide sugar metabolism	Metabolic pathways;Amino sugar and nucleotide sugar metabolism	1.6589	1.4662	1.0576	0.000557	0.004976	4.7942	4.7355	4.8614	4.6995	5.2209	4.6607	5.2137	5.0011	4.7383	5.0488	4.8894	5.1605	6.1416	5.0826	5.2424	5.026	4.5794	5.2016
neg_1596	Octadec-9-enoic Acid	metab_4949	yes	up	C00712	neg	112-80-1;2027-47-6;112-79-8	303.232	6.01203	M+Na-2H	C18H34O2	0	87.8	HMDB0000573;HMDB0062703;HMDB0000207	Lipids	Fatty acids	map04212;map01040;map00061	Organismal Systems;Metabolism;Metabolism	Aging;Lipid metabolism;Lipid metabolism	Lipids and lipid-like molecules	Fatty Acyls	Fatty acids and conjugates	0	87.8	Longevity regulating pathway - worm;Biosynthesis of unsaturated fatty acids;Fatty acid biosynthesis	Longevity regulating pathway - worm;Biosynthesis of unsaturated fatty acids;Fatty acid biosynthesis	1.2452	1.3418	1.0736	0.03246	0.09567	3.3606	3.3316	3.359	3.3813	3.9769	3.3468	3.4032	3.375	3.3402	3.6302	3.377	3.3775	5.3537	3.3506	3.8981	3.7617	3.3465	4.2565
neg_699	UDP-D-Galactose	metab_4951	yes	up	C00052	neg	2956-16-3;1955-26-6	565.047	0.645883	M-H	C15H24N2O17P2	95.9	0	HMDB0000302;HMDB0012305	-	-	map01100;map00520;map00052	Metabolism;Metabolism;Metabolism	Global and overview maps;Carbohydrate metabolism;Carbohydrate metabolism	Nucleosides, nucleotides, and analogues	Pyrimidine nucleotides	Pyrimidine nucleotide sugars	95.9	0	Metabolic pathways;Amino sugar and nucleotide sugar metabolism;Galactose metabolism	Metabolic pathways;Amino sugar and nucleotide sugar metabolism;Galactose metabolism	1.351	1.2852	1.0732	0.04204	0.1157	4.5102	4.4322	4.4716	4.6697	5.2377	4.0243	3.6253	4.5658	4.341	4.1487	4.3088	4.4055	5.1741	4.2941	4.616	3.9115	3.662	5.2173
pos_1012	Polyoxyethylene 40 monostearate	metab_14	yes	up	-	pos	9004-99-3	346.332	5.79747	M+NH4	C20H40O3	0	60.6	HMDB0032477	-	-	-	-	-	Lipids and lipid-like molecules	Fatty Acyls	Fatty acid esters	0	60.6	-	-	1.3277	1.1928	1.027	0.008372	0.0628	5.5341	5.5784	5.2754	5.4049	5.3313	5.5097	5.878	5.6167	5.6398	5.5047	5.7813	5.6505	5.7493	5.3825	5.7307	5.9064	5.745	5.6451
pos_1021	Ethyl octanoate	metab_24	yes	down	C12292	pos	106-32-1	367.284	5.83637	2M+Na	C10H20O2	0	39.6	LMFA07010447;HMDB0040195	-	-	-	-	-	Lipids and lipid-like molecules	Fatty Acyls	Fatty acid esters	0	39.6	-	-	1.4459	1.3667	0.9623	0.03397	0.1628	4.8206	4.7176	4.8877	5.2025	4.8269	4.8026	4.2446	4.2866	4.7777	4.8986	5.0312	4.9007	4.3663	4.996	4.8658	4.9036	4.9332	4.4411
pos_1027	11,17-Dihydroxy-3,20-dioxopregn-4-en-21-yl acetate	metab_30	yes	up	-	pos	-	446.254	5.8908	M+ACN+H	C23H32O6	0	42.1	HMDB0244374	-	-	-	-	-	Lipids and lipid-like molecules	Steroids and steroid derivatives	Pregnane steroids	0	42.1	-	-	1.7046	1.5217	1.0257	0.0001402	0.004247	6.5954	6.5874	6.4748	6.4581	6.6293	6.6032	6.8396	6.6766	6.6337	6.56	6.5664	6.6008	7.0422	6.6463	6.5406	6.7257	6.541	6.7922
pos_1103	LysoPC(18:2(9Z,12Z)/0:0)	metab_111	yes	down	-	pos	22252-07-9	520.34	6.08572	M+H	C26H50NO7P	0	57.4	HMDB0010386	-	-	-	-	-	Lipids and lipid-like molecules	Glycerophospholipids	Glycerophosphocholines	0	57.4	-	-	1.5804	1.4137	0.9697	0.001993	0.02458	5.6154	5.7409	5.6648	5.5606	5.6224	6.0184	5.6995	5.9247	5.6316	5.7676	5.257	5.6758	5.4575	5.7267	5.8793	5.9638	5.5723	5.7028
pos_1196	5alpha-Pregnan-20alpha-ol-3-one	metab_211	yes	down	C18041	pos	516-59-6	700.528	6.92362	2M+ACN+Na	C21H34O2	0	50.4	HMDB0060408	-	-	map00140	Metabolism	Lipid metabolism	Lipids and lipid-like molecules	Steroids and steroid derivatives	Pregnane steroids	0	50.4	Steroid hormone biosynthesis	Steroid hormone biosynthesis	2.2836	2.1543	0.9279	0.001834	0.02377	4.7975	4.8094	5.068	5.0045	4.3956	5.2571	4.0003	4.0197	5.0716	5.1004	5.1648	4.4913	4.0619	4.9149	4.2017	5.2239	5.1682	4.6073
pos_1198	PE(P-18:0/20:4)	metab_213	yes	down	C00350	pos	144371-69-7	752.559	7.0304	M+H	C43H78NO7P	41	0	HMDB0060631;HMDB0005779	Lipids	Phospholipids	map01100;map00564;map00563;map04136;map05167;map05130;map04723;map04140	Metabolism;Metabolism;Metabolism;Cellular Processes;Human Diseases;Human Diseases;Organismal Systems;Cellular Processes	Global and overview maps;Lipid metabolism;Glycan biosynthesis and metabolism;Transport and catabolism;Infectious disease: viral;Infectious disease: bacterial;Nervous system;Transport and catabolism	Lipids and lipid-like molecules	Glycerophospholipids	Glycerophosphoethanolamines	41	0	Metabolic pathways;Glycerophospholipid metabolism;Glycosylphosphatidylinositol (GPI)-anchor biosynthesis;Autophagy - other;Kaposi sarcoma-associated herpesvirus infection;Pathogenic Escherichia coli infection;Retrograde endocannabinoid signaling;Autophagy - animal	Metabolic pathways;Glycerophospholipid metabolism;Glycosylphosphatidylinositol (GPI)-anchor biosynthesis;Autophagy - other;Kaposi sarcoma-associated herpesvirus infection;Pathogenic Escherichia coli infection;Retrograde endocannabinoid signaling;Autophagy - animal	1.1163	1.1274	0.9786	0.03009	0.1503	5.4856	5.325	5.3038	5.0944	5.4811	5.3512	5.3675	5.1512	5.2917	5.1686	5.3119	5.3753	4.7903	5.236	5.2236	5.3969	5.2121	5.2216
pos_1202	Adrenic acid	metab_218	yes	down	C16527	pos	28874-58-0	728.559	7.15275	2M+ACN+Na	C22H36O2	0	76.4	LMFA01030178;PW_C001506;LMFA04000050;HMDB0002226	-	-	map01040;map04216	Metabolism;Cellular Processes	Lipid metabolism;Cell growth and death	Lipids and lipid-like molecules	Fatty Acyls	Fatty acids and conjugates	0	76.4	Biosynthesis of unsaturated fatty acids;Ferroptosis	Biosynthesis of unsaturated fatty acids;Ferroptosis	1.8225	1.7216	0.9249	0.03724	0.1717	4.6416	4.9246	4.7596	4.8267	5.4613	5.1328	4.6577	3.5861	4.9379	4.749	4.9834	4.239	3.7716	5.269	3.6005	4.8509	4.0434	3.582
pos_128	L-Ornithine	metab_299	yes	down	C00077	pos	70-26-8;3184-13-2	133.097	0.492067	M+H-H2O, M+H	C5H12N2O2	53.4	0	HMDB0000214	Peptides	Amino acids	map01100;map00220;map01210;map02010;map00330;map00480;map01230	Metabolism;Metabolism;Metabolism;Environmental Information Processing;Metabolism;Metabolism;Metabolism	Global and overview maps;Amino acid metabolism;Global and overview maps;Membrane transport;Amino acid metabolism;Metabolism of other amino acids;Global and overview maps	Organic acids and derivatives	Carboxylic acids and derivatives	Amino acids, peptides, and analogues	53.4	0	Metabolic pathways;Arginine biosynthesis;2-Oxocarboxylic acid metabolism;ABC transporters;Arginine and proline metabolism;Glutathione metabolism;Biosynthesis of amino acids	Metabolic pathways;Arginine biosynthesis;2-Oxocarboxylic acid metabolism;ABC transporters;Arginine and proline metabolism;Glutathione metabolism;Biosynthesis of amino acids	2.877	2.6725	0.9077	9.499e-05	0.003409	4.9029	4.6725	4.7985	4.4311	4.1553	4.8432	4.5597	4.8246	4.736	5.2059	4.5718	4.9472	4.2553	4.4188	4.6082	4.448	4.8984	4.317
pos_1317	1-Butanol	metab_341	yes	down	C06142	pos	71-36-3	116.107	7.80083	M+ACN+H	C4H10O	0	37.7	HMDB0004327	-	-	map01100;map00650	Metabolism;Metabolism	Global and overview maps;Carbohydrate metabolism	Organic oxygen compounds	Organooxygen compounds	Alcohols and polyols	0	37.7	Metabolic pathways;Butanoate metabolism	Metabolic pathways;Butanoate metabolism	1.4307	1.3751	0.9834	3e-09	3.499e-06	5.3593	5.3376	5.2524	5.3067	5.3329	5.3072	5.36	5.2976	5.3339	5.3455	5.3054	5.3384	5.3831	5.3701	5.3205	5.255	5.284	5.3193
pos_1413	3-Hexenal	metab_448	yes	down	C16310	pos	4440-65-7;6789-80-6	116.107	7.4176	M+NH4	C6H10O	0	40.6	LMFA06000003;HMDB0302416;HMDB0031497;HMDB0031498	-	-	map00592	Metabolism	Lipid metabolism	Organic oxygen compounds	Organooxygen compounds	Carbonyl compounds	0	40.6	alpha-Linolenic acid metabolism	alpha-Linolenic acid metabolism	1.2243	1.2253	0.9841	9.933e-07	0.0003588	4.8091	4.7759	4.7534	4.8186	4.7773	4.765	4.8554	4.7908	4.7548	4.7845	4.7769	4.8059	4.8358	4.8042	4.7079	4.7045	4.7336	4.7612
pos_15	L-Glutamic acid	metab_540	yes	down	C00025	pos	6893-26-1;56-86-0	148.061	0.59995	M+H, M+Na, M+K, M+2Na-H	C5H9NO4	77.8	0	HMDB0060475;HMDB0000148;PW_C000095;HMDB0003339	Peptides;Hormones and transmitters	Amino acids;Neurotransmitters	map01240;map01200;map00330;map00220;map00250;map04072;map04216;map00630;map00430;map04964;map02010;map00860;map04080;map05016;map05017;map05014;map04727;map04742;map04723;map05031;map04721;map04720;map01100;map00480;map04540;map01210;map00340;map00524;map01230;map04068;map05034;map00660;map04724;map05030;map00650;map00910;map04974;map04713;map00970;map05230;map05033;map04730;map05022	Metabolism;Metabolism;Metabolism;Metabolism;Metabolism;Environmental Information Processing;Cellular Processes;Metabolism;Metabolism;Organismal Systems;Environmental Information Processing;Metabolism;Environmental Information Processing;Human Diseases;Human Diseases;Human Diseases;Organismal Systems;Organismal Systems;Organismal Systems;Human Diseases;Organismal Systems;Organismal Systems;Metabol…	Global and overview maps;Global and overview maps;Amino acid metabolism;Amino acid metabolism;Amino acid metabolism;Signal transduction;Cell growth and death;Carbohydrate metabolism;Metabolism of other amino acids;Excretory system;Membrane transport;Metabolism of cofactors and vitamins;Signaling molecules and interaction;Neurodegenerative disease;Neurodegenerative disease;Neurodegenerative diseas…	Organic acids and derivatives	Carboxylic acids and derivatives	Amino acids, peptides, and analogues	77.8	0	Biosynthesis of cofactors;Carbon metabolism;Arginine and proline metabolism;Arginine biosynthesis;Alanine, aspartate and glutamate metabolism;Phospholipase D signaling pathway;Ferroptosis;Glyoxylate and dicarboxylate metabolism;Taurine and hypotaurine metabolism;Proximal tubule bicarbonate reclamation;ABC transporters;Porphyrin and chlorophyll metabolism;Neuroactive ligand-receptor interaction;Hu…	Biosynthesis of cofactors;Carbon metabolism;Arginine and proline metabolism;Arginine biosynthesis;Alanine, aspartate and glutamate metabolism;Phospholipase D signaling pathway;Ferroptosis;Glyoxylate and dicarboxylate metabolism;Taurine and hypotaurine metabolism;Proximal tubule bicarbonate reclamation;ABC transporters;Porphyrin and chlorophyll metabolism;Neuroactive ligand-receptor interaction;Hu…	2.2824	2.0303	0.9455	0.004147	0.03949	5.8379	5.5828	6.1897	5.5352	6.3719	5.8903	6.2331	5.8816	5.2324	6.5221	6.2873	6.0756	7.67	6.1518	6.3052	5.9693	6.1651	6.3609
pos_1542	4,5-dehydro Docosahexaenoic Acid	metab_588	yes	down	-	pos	-	349.215	7.25382	M+Na	C22H30O2	88.5	0	-	-	-	-	-	-	-	-	-	88.5	0	-	-	1.1191	1.1769	0.9719	0.003524	0.03543	4.599	4.7442	4.5858	4.4755	4.3582	4.7492	4.4853	4.5722	4.3455	4.0532	4.4211	4.5782	4.6748	4.5296	4.1995	4.3279	4.4257	4.3761
pos_1551	PC(18:1(9Z)/P-16:0)	metab_598	yes	down	C00157	pos	-	744.59	7.22293	M+H	C42H82NO7P	0	32	HMDB0008126	Lipids	Phospholipids	map01100;map00564;map00590;map00591;map00592;map05231;map04723	Metabolism;Metabolism;Metabolism;Metabolism;Metabolism;Human Diseases;Organismal Systems	Global and overview maps;Lipid metabolism;Lipid metabolism;Lipid metabolism;Lipid metabolism;Cancer: overview;Nervous system	Lipids and lipid-like molecules	Glycerophospholipids	Glycerophosphocholines	0	32	Metabolic pathways;Glycerophospholipid metabolism;Arachidonic acid metabolism;Linoleic acid metabolism;alpha-Linolenic acid metabolism;Choline metabolism in cancer;Retrograde endocannabinoid signaling	Metabolic pathways;Glycerophospholipid metabolism;Arachidonic acid metabolism;Linoleic acid metabolism;alpha-Linolenic acid metabolism;Choline metabolism in cancer;Retrograde endocannabinoid signaling	1.2374	1.1694	0.9771	0.02572	0.1345	6.1323	5.6964	6.0136	6.1054	6.2835	6.2337	6.1579	5.9609	6.5066	6.364	6.4798	6.3984	6.5428	6.2406	6.1964	6.3233	6.1472	6.3361
pos_1575	DG(18:0/16:0/0:0)	metab_624	yes	up	C00165	pos	-	638.572	6.88517	M+ACN+H	C37H72O5	0	34.8	LMGL02010003;PW_C003207;HMDB0007156	-	-	map05214;map05167;map05143;map04540;map05163;map05146;map04915;map04015;map04014;map04659;map04658;map04270;map04012;map05231;map04650;map04370;map04371;map04916;map04072;map04071;map05235;map04921;map05415;map04750;map04919;map04933;map04961;map05012;map04920;map04923;map04925;map05017;map04625;map05171;map04726;map04725;map04724;map04745;map04722;map05223;map04720;map04666;map05170;map04664;map…	Human Diseases;Human Diseases;Human Diseases;Cellular Processes;Human Diseases;Human Diseases;Organismal Systems;Environmental Information Processing;Environmental Information Processing;Organismal Systems;Organismal Systems;Organismal Systems;Environmental Information Processing;Human Diseases;Organismal Systems;Environmental Information Processing;Environmental Information Processing;Organismal…	Cancer: specific types;Infectious disease: viral;Infectious disease: parasitic;Cellular community - eukaryotes;Infectious disease: viral;Infectious disease: parasitic;Endocrine system;Signal transduction;Signal transduction;Immune system;Immune system;Circulatory system;Signal transduction;Cancer: overview;Immune system;Signal transduction;Signal transduction;Endocrine system;Signal transduction;…	Lipids and lipid-like molecules	Glycerolipids	Diradylglycerols	0	34.8	Glioma;Kaposi sarcoma-associated herpesvirus infection;African trypanosomiasis;Gap junction;Human cytomegalovirus infection;Amoebiasis;Estrogen signaling pathway;Rap1 signaling pathway;Ras signaling pathway;Th17 cell differentiation;Th1 and Th2 cell differentiation;Vascular smooth muscle contraction;ErbB signaling pathway;Choline metabolism in cancer;Natural killer cell mediated cytotoxicity;VEGF…	Glioma;Kaposi sarcoma-associated herpesvirus infection;African trypanosomiasis;Gap junction;Human cytomegalovirus infection;Amoebiasis;Estrogen signaling pathway;Rap1 signaling pathway;Ras signaling pathway;Th17 cell differentiation;Th1 and Th2 cell differentiation;Vascular smooth muscle contraction;ErbB signaling pathway;Choline metabolism in cancer;Natural killer cell mediated cytotoxicity;VEGF…	1.5788	1.57	1.0632	0.02788	0.1411	4.9342	4.6978	4.4381	5.2886	5.5309	4.6244	5.559	4.5564	5.3842	5.4401	5.4397	4.6193	4.9199	5.4494	5.5652	5.5404	5.07	4.994
pos_1601	1-Palmitoylphosphatidylcholine	metab_650	yes	up	C04230	pos	17364-16-8	518.322	6.56745	M+Na	C24H50NO7P	0	87.9	HMDB0256091;HMDB0010382	Lipids	Phospholipids	map00564;map05231	Metabolism;Human Diseases	Lipid metabolism;Cancer: overview	Lipids and lipid-like molecules	Glycerophospholipids	Glycerophosphocholines	0	87.9	Glycerophospholipid metabolism;Choline metabolism in cancer	Glycerophospholipid metabolism;Choline metabolism in cancer	1.0045	1.0441	1.0214	0.02508	0.133	5.9744	5.8471	5.8651	5.9938	6.3778	5.8478	6.1826	6.1992	6.0167	6.2653	5.8807	5.8819	6.3747	6.2662	6.3854	6.0267	5.7091	6.1017
pos_174	S-Adenosylhomocysteine	metab_795	yes	up	C00021	pos	979-92-0	385.129	1.7049	M+2H, M+H	C14H20N6O5S	85.7	0	HMDB0000939;PW_C000749	-	-	map01100;map00270;map01240;map01230;map05208	Metabolism;Metabolism;Metabolism;Metabolism;Human Diseases	Global and overview maps;Amino acid metabolism;Global and overview maps;Global and overview maps;Cancer: overview	Organoheterocyclic compounds	Lactones	Gamma butyrolactones	85.7	0	Metabolic pathways;Cysteine and methionine metabolism;Biosynthesis of cofactors;Biosynthesis of amino acids;Chemical carcinogenesis - reactive oxygen species	Metabolic pathways;Cysteine and methionine metabolism;Biosynthesis of cofactors;Biosynthesis of amino acids;Chemical carcinogenesis - reactive oxygen species	1.2544	1.056	1.0154	0.0008114	0.01392	5.8035	5.8097	5.7284	5.8832	5.8433	5.8028	5.7428	5.8312	5.7938	5.7719	5.6072	5.776	5.978	5.849	5.8339	5.7396	5.7073	5.7392
pos_1781	Cabergoline	metab_840	yes	up	C08187	pos	81409-90-7	474.285	5.8908	M+Na	C26H37N5O2	0	45.2	HMDB0014393	-	-	-	-	-	Alkaloids and derivatives	Ergoline and derivatives	Lysergic acids and derivatives	0	45.2	-	-	1.6167	1.4353	1.0256	0.0002714	0.006714	6.0579	6.0481	5.9368	5.918	6.0881	6.0531	6.2659	6.1244	6.1021	6.0386	6.0457	6.0416	6.4518	6.1256	6.0621	6.1967	6.0748	6.177
pos_1805	12-Hydroxyheptadecanoylcarnitine	metab_863	yes	down	-	pos	-	412.342	5.80522	M+H-H2O	C24H47NO5	0	70.3	HMDB0241515	-	-	-	-	-	Lipids and lipid-like molecules	Fatty Acyls	Fatty acid esters	0	70.3	-	-	1.4051	1.375	0.9726	0.0264	0.1369	5.9788	5.9758	6.1727	6.3611	6.1482	6.1095	5.6155	5.8023	6.1504	6.0709	6.1117	6.0184	5.0285	6.115	6.0983	6.0308	6.0712	5.6329
pos_1812	Undecylenic acid	metab_871	yes	down	C13910	pos	112-38-9	386.327	5.79747	2M+NH4	C11H20O2	0	37.7	HMDB0033724;LMFA01030036	-	-	-	-	-	Lipids and lipid-like molecules	Fatty Acyls	Fatty acids and conjugates	0	37.7	-	-	1.2841	1.2749	0.9779	0.04483	0.1921	6.0571	5.9132	6.4882	6.4165	6.4186	6.1087	5.7835	6.0025	6.2402	6.3923	6.3185	6.2733	5.716	6.2106	6.1466	6.1448	6.3817	5.902
pos_1819	Tryptophanamide	metab_878	yes	up	C00977	pos	20696-57-5	267.123	5.78965	M+ACN+Na	C11H13N3O	0	31.4	HMDB0013318;MJDBOTE0000612	-	-	-	-	-	Organoheterocyclic compounds	Indoles and derivatives	Tryptamines and derivatives	0	31.4	-	-	1.3078	1.2039	1.0215	0.002155	0.02495	5.5499	5.5955	5.4239	5.4672	5.5256	5.5597	5.736	5.5766	5.5122	5.5876	5.511	5.4516	5.9239	5.5695	5.5455	5.6434	5.6014	5.529
pos_1826	Sphinganine	metab_886	yes	up	C00836	pos	764-22-7	302.306	5.78183	M+H	C18H39NO2	83.8	0	PW_C000184;HMDB0000269;LMSP01020001;HMDB0242634	-	-	map00600;map01100;map04071	Metabolism;Metabolism;Environmental Information Processing	Lipid metabolism;Global and overview maps;Signal transduction	Organic nitrogen compounds	Organonitrogen compounds	Amines	83.8	0	Sphingolipid metabolism;Metabolic pathways;Sphingolipid signaling pathway	Sphingolipid metabolism;Metabolic pathways;Sphingolipid signaling pathway	1.9683	1.6994	1.0335	1.649e-05	0.001383	6.001	5.965	5.7226	5.846	5.766	5.9164	6.3114	5.982	6.0592	5.9299	6.1626	6.1369	6.1457	5.8337	6.0958	6.2688	6.1518	5.9454
pos_19	Glutathione, oxidized	metab_964	yes	down	C00127	pos	15718-51-1;27025-41-8	307.083	1.68147	M+2H, M+Na, M+H, M+K	C20H32N6O12S2	57.5	0	HMDB0003337;HMDB0011691	-	-	map01100;map00480;map01240;map05208;map04918;map05415;map04216	Metabolism;Metabolism;Metabolism;Human Diseases;Organismal Systems;Human Diseases;Cellular Processes	Global and overview maps;Metabolism of other amino acids;Global and overview maps;Cancer: overview;Endocrine system;Cardiovascular disease;Cell growth and death	Organic acids and derivatives	Carboxylic acids and derivatives	Amino acids, peptides, and analogues	57.5	0	Metabolic pathways;Glutathione metabolism;Biosynthesis of cofactors;Chemical carcinogenesis - reactive oxygen species;Thyroid hormone synthesis;Diabetic cardiomyopathy;Ferroptosis	Metabolic pathways;Glutathione metabolism;Biosynthesis of cofactors;Chemical carcinogenesis - reactive oxygen species;Thyroid hormone synthesis;Diabetic cardiomyopathy;Ferroptosis	1.7302	1.4976	0.9654	0.02551	0.1344	7.1713	6.8101	7.2087	7.0478	7.3936	7.1736	6.9783	7.3424	6.9648	7.4083	6.9833	7.1418	4.8266	7.0317	7.3698	7.1386	7.0471	7.348
pos_1938	Prenyl cis-caffeate	metab_1007	yes	down	C10487	pos	118971-61-2	266.139	2.78982	M+NH4	C14H16O4	0	40.4	HMDB0041140	-	-	-	-	-	Phenylpropanoids and polyketides	Cinnamic acids and derivatives	Hydroxycinnamic acids and derivatives	0	40.4	-	-	1.3227	1.0787	0.9766	0.02781	0.1411	5.8099	5.9117	6.2184	6.0839	5.5898	5.9217	6.2919	6.1305	6.0629	6.1615	6.0148	6.3475	5.6502	6.1436	5.9582	5.9169	6.0667	6.0938
pos_1970	ALA-ILE	metab_1039	yes	up	-	pos	29727-65-9	203.139	2.49428	M+H	C9H18N2O3	38.9	0	HMDB0028690	-	-	-	-	-	Organic acids and derivatives	Carboxylic acids and derivatives	Amino acids, peptides, and analogues	38.9	0	-	-	2.2033	2.067	1.0867	0.004833	0.04405	4.386	4.973	4.8445	4.5243	4.7216	4.4492	4.4206	4.859	5.1684	4.3995	4.9028	4.6031	2.9926	4.7758	4.5879	4.8837	4.8179	4.1008
pos_198	Cinnamic acid	metab_1049	yes	up	C10438	pos	102-94-3;621-82-9;140-10-3	166.086	2.0094	M+H-H2O, M+NH4	C9H8O2	0	47.8	HMDB0000930;HMDB0000567	-	-	-	-	-	Phenylpropanoids and polyketides	Cinnamic acids and derivatives	Cinnamic acids	0	47.8	-	-	1.0662	0.9339	1.0132	0.0078	0.06031	6.7026	6.7365	6.6805	6.7465	6.9153	6.6563	6.765	6.7231	6.7605	6.7619	6.6895	6.6156	7.2455	6.8195	6.8081	6.737	6.7486	6.8097
pos_2021	N-(8-Amino-1-carboxyoctyl)-alanyl-proline	metab_1095	yes	down	-	pos	-	340.223	2.10307	M+H-H2O	C17H31N3O5	0	66	HMDB0247737	-	-	-	-	-	Nucleosides, nucleotides, and analogues	Purine nucleosides	Not Available	0	66	-	-	3.1126	2.8951	0.8526	0.002133	0.02495	4.01	3.2423	3.6915	4.2458	3.2255	4.6475	3.2654	4.0676	3.3267	4.707	3.5726	4.37	3.387	3.9224	3.216	3.2408	3.6527	4.0017
pos_2129	Queuine	metab_1209	yes	up	C01449	pos	72496-59-4	278.125	1.76738	M+H	C12H15N5O3	0	61.7	HMDB0001495	-	-	-	-	-	Organoheterocyclic compounds	Pyrrolopyrimidines	Pyrrolo[2,3-d]pyrimidines	0	61.7	-	-	2.1962	1.8476	1.0716	0.0105	0.07397	5.0699	5.1146	5.2137	5.1649	4.0074	5.0838	4.8263	4.56	5.0357	4.3201	4.4018	4.5219	4.4945	5.1432	4.4575	4.7215	4.9552	4.1958
pos_2135	S-(2-Carboxyethyl)-L-cysteine	metab_1216	yes	down	-	pos	-	176.038	1.75175	M+H-H2O	C6H11NO4S	0	60.7	HMDB0246645	-	-	-	-	-	Organic acids and derivatives	Carboxylic acids and derivatives	Amino acids, peptides, and analogues	0	60.7	-	-	2.1776	2.2338	0.9028	0.01475	0.09202	5.6125	5.5632	4.2602	4.4781	4.5807	5.7718	6.0442	3.602	5.7102	5.7009	4.9421	4.5914	5.6784	6.0196	5.0448	4.8177	4.2583	2.8926
pos_2145	KBT 1585 hydrochloride	metab_1225	yes	down	-	pos	-	484.117	1.68928	M+Na	C21H23N3O7S	0	53.4	HMDB0247783	-	-	-	-	-	Organoheterocyclic compounds	Lactams	Beta lactams	0	53.4	-	-	1.818	1.5386	0.962	0.001654	0.02251	5.4788	4.9951	5.5095	5.2803	5.6853	5.4554	5.1238	5.5687	5.2115	5.7345	5.2098	5.4463	5.1318	5.2464	5.6619	5.3919	5.2677	5.6187
pos_2152	4-Hydroxybenzaldehyde	metab_1233	yes	up	C00633	pos	123-08-0	123.044	1.65805	M+H	C7H6O2	39.6	0	HMDB0011718;MJDBOTE0000554	-	-	map01100	Metabolism	Global and overview maps	Organic oxygen compounds	Organooxygen compounds	Carbonyl compounds	39.6	0	Metabolic pathways	Metabolic pathways	1.2058	1.0203	1.0166	0.001336	0.01935	5.5076	5.5897	5.4783	5.5147	5.6469	5.4416	5.5122	5.4437	5.4542	5.477	5.4781	5.3844	5.8972	5.5837	5.5476	5.5286	5.5057	5.4563
pos_2181	D-Tagatose 1,6-bisphosphate	metab_1265	yes	down	C03785	pos	-	322.993	1.40108	M+H-H2O	C6H14O12P2	0	61.4	HMDB0006872	-	-	map01100;map00052	Metabolism;Metabolism	Global and overview maps;Carbohydrate metabolism	Organic oxygen compounds	Organooxygen compounds	Carbohydrates and carbohydrate conjugates	0	61.4	Metabolic pathways;Galactose metabolism	Metabolic pathways;Galactose metabolism	2.2573	2.1608	0.9008	0.00288	0.03027	3.6343	4.5947	3.5579	3.5971	3.6046	4.3282	3.9989	3.5808	4.57	4.6183	3.6113	3.6175	3.7662	4.4028	3.5951	3.6199	3.5987	3.5766
pos_2246	Arborinine	metab_1329	yes	down	C10643	pos	5489-57-6	330.073	0.920217	M+2Na-H	C16H15NO4	0	30.9	HMDB0030177	-	-	-	-	-	Organoheterocyclic compounds	Quinolines and derivatives	Benzoquinolines	0	30.9	-	-	1.7495	1.9348	0.9471	0.008035	0.06086	4.0619	3.7765	4.5307	4.4257	4.6442	4.0285	4.7023	4.5375	3.7542	4.5242	4.071	4.0864	3.9213	4.7418	4.6934	4.1498	4.0519	4.4379
pos_2256	[(2S,3R,4R,5R)-5-(6-Aminopurin-9-yl)-3,4-dihydroxyoxolan-2-yl]methyl phosphono hydrogen phosphate	metab_1338	yes	down	-	pos	-	465.993	0.865933	M+K	C10H15N5O10P2	0	72.3	HMDB0247869	-	-	-	-	-	Nucleosides, nucleotides, and analogues	Purine nucleotides	Purine ribonucleotides	0	72.3	-	-	1.9295	1.6158	0.9657	2.749e-05	0.001644	5.0372	5.1995	5.3006	5.1258	5.2982	5.2235	4.832	5.3022	5.2691	5.2674	5.1035	5.1452	4.9537	5.125	5.1478	4.9851	5.1	5.3157
pos_2275	1-Acetyl-2-phenylhydrazine	metab_1357	yes	up	-	pos	-	168.113	0.772983	M+NH4	C8H10N2O	0	31.7	HMDB0243811	-	-	-	-	-	Benzenoids	Benzene and substituted derivatives	Phenylhydrazines	0	31.7	-	-	1.6982	1.409	1.0364	0.001124	0.01743	4.7502	4.8365	4.6488	4.9888	4.4867	4.9331	4.3706	4.7061	4.8388	4.4619	4.7799	4.8461	4.3731	4.8997	4.7629	4.6766	4.6158	4.8025
pos_2297	(+/-)-3-Mercapto-1-butyl acetate	metab_1379	yes	down	-	pos	-	131.053	0.703733	M+H-H2O	C6H12O2S	0	66.7	HMDB0303256	-	-	-	-	-	Organic acids and derivatives	Carboxylic acids and derivatives	Carboxylic acid derivatives	0	66.7	-	-	2.0277	1.908	0.9452	0.001795	0.02339	5.3772	5.0351	5.2657	5.382	4.9279	5.4581	5.1658	5.175	5.1773	5.6404	5.0818	5.2426	5.4537	5.0277	4.9929	4.6489	4.9307	4.8887
pos_2305	Glutamic acid diethyl ester	metab_1386	yes	down	-	pos	-	245.15	0.676483	M+ACN+H	C9H17NO4	0	31.6	HMDB0252807	-	-	-	-	-	Organic acids and derivatives	Carboxylic acids and derivatives	Amino acids, peptides, and analogues	0	31.6	-	-	1.6411	1.4653	0.9574	0.03556	0.1671	5.6055	5.8104	5.7855	6.3459	5.543	6.2772	5.8564	6.0703	5.3852	6.0073	5.6013	5.8987	4.8521	5.5236	5.713	5.145	5.2329	6.0932
pos_2353	L-Threonine	metab_1434	yes	down	C00188	pos	72-19-5	84.0449	0.584483	M+H-2H2O	C4H9NO3	81.9	0	HMDB0000167;PW_C000109;MJDBOTE0000464	Peptides	Amino acids	map01100;map04978;map00970;map00290;map02010;map00860;map01230;map04974;map00260;map00261	Metabolism;Organismal Systems;Genetic Information Processing;Metabolism;Environmental Information Processing;Metabolism;Metabolism;Organismal Systems;Metabolism;Metabolism	Global and overview maps;Digestive system;Translation;Amino acid metabolism;Membrane transport;Metabolism of cofactors and vitamins;Global and overview maps;Digestive system;Amino acid metabolism;Biosynthesis of other secondary metabolites	Organic acids and derivatives	Carboxylic acids and derivatives	Amino acids, peptides, and analogues	81.9	0	Metabolic pathways;Mineral absorption;Aminoacyl-tRNA biosynthesis;Valine, leucine and isoleucine biosynthesis;ABC transporters;Porphyrin and chlorophyll metabolism;Biosynthesis of amino acids;Protein digestion and absorption;Glycine, serine and threonine metabolism;Monobactam biosynthesis	Metabolic pathways;Mineral absorption;Aminoacyl-tRNA biosynthesis;Valine, leucine and isoleucine biosynthesis;ABC transporters;Porphyrin and chlorophyll metabolism;Biosynthesis of amino acids;Protein digestion and absorption;Glycine, serine and threonine metabolism;Monobactam biosynthesis	2.0345	1.8604	0.9536	0.0006752	0.0124	5.7332	5.493	5.6917	5.6943	5.6131	5.8164	5.759	5.726	5.5709	5.9685	5.634	5.6579	6.2644	5.5095	5.3657	5.3177	5.319	5.3206
pos_2370	L-Valine, N-(2-hydroxy-3-butenyl)-	metab_1450	yes	down	-	pos	-	205.155	0.569633	M+NH4	C9H17NO3	0	55.4	HMDB0253927	-	-	-	-	-	Organic acids and derivatives	Carboxylic acids and derivatives	Amino acids, peptides, and analogues	0	55.4	-	-	2.4061	2.1082	0.9138	0.003473	0.03509	4.6987	4.3551	4.2316	3.6611	4.2548	3.6727	4.1935	3.6447	3.6631	4.9157	4.2274	4.6361	4.7562	4.5393	4.6377	4.2726	4.5995	3.9036
pos_2378	Valyllysine	metab_1457	yes	down	-	pos	22677-62-9	123.595	0.569633	M+2H	C11H23N3O3	0	57.2	HMDB0029132	-	-	-	-	-	Organic acids and derivatives	Carboxylic acids and derivatives	Amino acids, peptides, and analogues	0	57.2	-	-	1.4129	1.3748	0.9643	0.009176	0.06732	5.2654	5.0814	5.0946	5.3979	5.0179	5.4677	4.9977	5.156	5.2969	5.1727	5.0082	5.1341	4.4906	5.1134	4.9419	4.8346	4.9833	5.0235
pos_2388	Pro-Ile	metab_1468	yes	down	-	pos	-	246.181	0.56225	M+NH4	C11H20N2O3	0	46.1	HMDB0304810	-	-	-	-	-	Organic acids and derivatives	Carboxylic acids and derivatives	Amino acids, peptides, and analogues	0	46.1	-	-	1.4544	1.3661	0.9702	0.004674	0.04293	5.9154	5.7968	5.7803	6.0181	5.6049	6.0752	5.5389	5.7491	5.8805	5.8327	5.6627	5.7722	4.995	5.7711	5.5758	5.4922	5.5589	5.6246
pos_2394	Etiracetam	metab_1474	yes	down	C07841	pos	102767-28-2	203.139	0.56225	M+CH3OH+H	C8H14N2O2	0	35.5	HMDB0015333;HMDB0252105	-	-	-	-	-	Organic acids and derivatives	Carboxylic acids and derivatives	Amino acids, peptides, and analogues	0	35.5	-	-	2.8716	2.7047	0.8522	0.002366	0.0268	3.2373	3.6984	3.1609	3.2001	3.2076	3.2117	3.2475	3.1838	3.2021	4.5049	3.2143	3.2205	3.3691	3.2243	3.1981	4.2801	3.2017	3.1796
pos_242	Lauryldiethanolamine	metab_1497	yes	up	-	pos	-	274.274	5.74328	M+H-H2O, M+H	C16H35NO2	69	0	-	-	-	-	-	-	-	-	-	69	0	-	-	1.3264	1.1284	1.0156	0.001669	0.02251	7.4145	7.338	7.2056	7.287	7.2943	7.3298	7.6945	7.4428	7.445	7.3467	7.5745	7.5399	7.5899	7.3446	7.4871	7.6782	7.4965	7.3761
pos_248	3-Hydroxyoctadecanoylcarnitine	metab_1558	yes	down	-	pos	-	426.358	5.82083	M+H-H2O, M+H	C25H49NO5	0	52.6	HMDB0240769;LMFA07070043	-	-	-	-	-	Lipids and lipid-like molecules	Fatty Acyls	Fatty acid esters	0	52.6	-	-	1.41	1.3551	0.9792	0.01767	0.1046	7.8466	7.6286	7.8865	8.0242	7.7998	7.7963	7.3467	7.429	7.7401	7.8396	7.8494	7.8036	7.0809	7.8488	7.8486	7.7974	7.803	7.4517
pos_2512	Pipecolic Acid	metab_1592	yes	down	C00408	pos	3105-95-1;535-75-1	130.086	0.499867	M+H	C6H11NO2	45.4	0	HMDB0000716;HMDB0000070;MJDBOTE0000664	-	-	map01100;map00310	Metabolism;Metabolism	Global and overview maps;Amino acid metabolism	Organic acids and derivatives	Carboxylic acids and derivatives	Amino acids, peptides, and analogues	45.4	0	Metabolic pathways;Lysine degradation	Metabolic pathways;Lysine degradation	1.4197	1.4065	0.9691	0.009355	0.0682	5.2847	5.0688	5.2786	5.2117	5.4218	5.2753	5.1842	5.1838	5.1475	5.4574	5.203	5.1544	5.5902	5.2297	5.4964	5.2845	5.2496	5.2296
pos_2626	Oleamide	metab_1712	yes	down	C19670	pos	301-02-0	282.279	0.0769167	M+H	C18H35NO	70	0	HMDB0247607;LMFA08010004;HMDB0002117	-	-	-	-	-	Lipids and lipid-like molecules	Fatty Acyls	Fatty amides	70	0	-	-	1.3996	1.3454	0.9808	2.27e-05	0.001471	5.9126	5.8846	5.7522	5.9075	5.8768	5.823	5.9496	5.8048	5.9672	5.8578	5.8939	5.8144	6.0449	5.8261	5.5753	5.8192	5.7655	5.711
pos_293	(12Z)-10-Hydroxyoctadecenoylcarnitine	metab_1769	yes	down	-	pos	-	424.342	5.80522	M+H-H2O, M+H	C25H47NO5	0	61.3	HMDB0241535	-	-	-	-	-	Lipids and lipid-like molecules	Fatty Acyls	Fatty acid esters	0	61.3	-	-	1.4256	1.3678	0.9771	0.01929	0.1117	7.512	7.3199	7.5726	7.5727	7.388	7.6929	6.9819	7.2371	7.3045	7.5559	7.241	7.556	6.1904	7.4752	7.662	7.5946	7.4386	7.3636
pos_299	Cyanidin 3,5-O-diglucoside	metab_1775	yes	down	C08639	pos	20905-74-2	742.575	6.66035	M+H, M+Na	C42H80NO7P	0	83	HMDB0304659;HMDB0304306	-	-	-	-	-	Lipids and lipid-like molecules	Glycerophospholipids	Glycerophosphocholines	0	83	-	-	1.9898	1.9268	0.9673	6.697e-05	0.002651	6.7667	6.3165	6.704	6.7032	6.7251	6.7045	6.7905	6.4378	7.0807	6.8425	6.964	6.8228	6.9915	6.7131	6.7928	6.7859	6.7262	6.9236
pos_312	Trimethylamine N-Oxide	metab_1791	yes	up	C01104	pos	1184-78-7	76.0763	7.26943	M+H, M+Na	C3H9NO	99.5	0	HMDB0000925;MJDBOTE0000569	-	-	map01100	Metabolism	Global and overview maps	Organic nitrogen compounds	Organonitrogen compounds	Aminoxides	99.5	0	Metabolic pathways	Metabolic pathways	1.012	0.9265	1.0145	6.705e-05	0.002651	4.155	4.0915	4.0907	4.1067	4.0954	4.1184	4.2144	4.0554	4.0725	4.124	4.1296	4.1953	4.225	4.1982	4.1442	4.1616	4.1056	4.1215
pos_325	Balenine	metab_1805	yes	up	-	pos	331-38-4	241.129	7.30072	M+2H, M+H	C10H16N4O3	0	34.6	HMDB0005769	-	-	-	-	-	Organic acids and derivatives	Peptidomimetics	Hybrid peptides	0	34.6	-	-	1.1875	1.0792	1.0259	0.03265	0.1589	4.9523	4.9776	4.9014	5.1187	4.7179	5.1031	4.6869	4.966	5.048	4.6847	4.9473	5.0498	4.043	5.0958	4.8513	4.8108	4.8081	5.0029
pos_395	Pyroglutamic Acid	metab_1881	yes	down	C01879	pos	98-79-3	147.077	0.57695	M+H, M+NH4	C5H7NO3	89.4	0	HMDB0000267;PW_C000182;MJDBOTE0000549	Peptides	Amino acids	map01100;map00480	Metabolism;Metabolism	Global and overview maps;Metabolism of other amino acids	Organic acids and derivatives	Carboxylic acids and derivatives	Amino acids, peptides, and analogues	89.4	0	Metabolic pathways;Glutathione metabolism	Metabolic pathways;Glutathione metabolism	1.9977	1.8327	0.962	0.001092	0.01734	7.0182	6.7604	6.942	6.978	6.8334	7.1028	6.9894	7.0053	6.8517	7.2381	6.8945	6.9347	6.9691	6.762	6.5953	6.5101	6.559	6.4756
pos_400	D-Mannose 6-phosphate	metab_1888	yes	down	C00275	pos	3672-15-9	298.993	0.584483	M+Na, M+K	C6H13O9P	81.1	0	HMDB0001078;HMDB0304312	-	-	map01100;map00520;map00051;map04142;map01240	Metabolism;Metabolism;Metabolism;Cellular Processes;Metabolism	Global and overview maps;Carbohydrate metabolism;Carbohydrate metabolism;Transport and catabolism;Global and overview maps	Organic oxygen compounds	Organooxygen compounds	Carbohydrates and carbohydrate conjugates	81.1	0	Metabolic pathways;Amino sugar and nucleotide sugar metabolism;Fructose and mannose metabolism;Lysosome;Biosynthesis of cofactors	Metabolic pathways;Amino sugar and nucleotide sugar metabolism;Fructose and mannose metabolism;Lysosome;Biosynthesis of cofactors	3.1666	3.1186	0.8356	0.003433	0.03498	5.7233	6.1011	3.2531	3.8605	3.2998	5.8472	5.5767	3.2759	5.8869	5.8919	5.1619	3.3126	6.0333	5.4914	3.9468	3.315	5.2682	3.2718
pos_413	Gamma-Aminobutyryllysine	metab_1901	yes	down	-	pos	22468-02-6	232.166	0.56225	M+2H, M+H	C10H21N3O3	0	58.1	HMDB0001959	-	-	-	-	-	Organic acids and derivatives	Peptidomimetics	Hybrid peptides	0	58.1	-	-	4.0927	3.7668	0.7826	0.0008619	0.01447	2.8043	4.6082	3.838	2.7672	2.7747	4.4308	2.8145	2.7508	4.0512	5.4855	2.8441	4.7847	2.936	3.707	3.2422	5.2737	4.9236	4.0848
pos_428	Hallacridone	metab_1916	yes	down	-	pos	109897-77-0	308.091	0.695917	M+H, M+Na	C18H13NO4	0	39.9	HMDB0029826	-	-	-	-	-	Organoheterocyclic compounds	Quinolines and derivatives	Benzoquinolines	0	39.9	-	-	1.792	1.5941	0.9713	0.0005661	0.0111	6.4873	6.2611	6.8387	6.5769	6.6421	6.7287	6.4308	6.5492	6.317	6.7148	6.2271	6.2953	6.3186	6.7673	6.745	6.1723	6.6568	6.8333
pos_456	Laminine	metab_1947	yes	down	-	pos	-	189.16	0.531167	M+H, M+Na	C9H20N2O2	81.1	0	-	-	-	-	-	-	-	-	-	81.1	0	-	-	3.104	2.7492	0.925	7.067e-06	0.0007671	6.0031	5.7464	5.9008	5.9632	5.7679	6.0142	5.7387	5.9017	5.8624	6.4707	5.7304	6.0584	5.4544	5.8215	5.9978	5.9834	6.0048	5.8312
pos_533	3-Amino-1-hydroxypyrrolidin-2-one	metab_2032	yes	up	-	pos	-	161.03	0.460967	M+2Na-H	C4H8N2O2	0	31.3	HMDB0245803	-	-	-	-	-	Organic acids and derivatives	Carboxylic acids and derivatives	Amino acids, peptides, and analogues	0	31.3	-	-	1.146	1.1278	1.0259	0.02125	0.1185	4.5851	4.5939	4.4013	4.531	4.1019	4.5334	4.2424	4.2029	4.469	4.6214	4.5399	4.5185	4.0621	4.5517	4.5709	4.541	4.7925	4.4661
pos_572	(R)-1-Methylpiperidine-2-carboxylic acid	metab_2074	yes	down	-	pos	-	161.129	0.56225	M+NH4	C7H13NO2	0	35.3	HMDB0242107	-	-	-	-	-	Organic acids and derivatives	Carboxylic acids and derivatives	Amino acids, peptides, and analogues	0	35.3	-	-	1.4228	1.4451	0.97	0.007124	0.05634	5.5617	5.5541	5.5368	5.4784	5.6488	5.6708	5.3687	5.565	5.4927	5.7779	5.4942	5.5032	5.8983	5.5161	5.5462	5.4902	5.6469	5.4525
pos_575	(alpha-D-mannosyl)7-beta-D-mannosyl-diacetylchitobiosyl-L-asparagine, isoform A (protein)	metab_2077	yes	up	C01401	pos	302-72-7	72.045	0.569633	M+H-H2O	C3H7NO2	0	48.3	HMDB0062251	-	-	map01100	Metabolism	Global and overview maps	Organic acids and derivatives	Carboxylic acids and derivatives	Amino acids, peptides, and analogues	0	48.3	Metabolic pathways	Metabolic pathways	1.1874	1.1605	1.03	0.03947	0.1764	4.1551	3.8307	4.0644	3.8258	4.5337	4.0472	4.0056	4.2136	4.0159	3.6249	4.0634	3.9468	3.7269	4.1118	4.2059	4.212	3.9641	3.8078
pos_587	L-2,4-diaminobutyric acid	metab_2090	yes	down	C03283	pos	305-62-4;1758-80-1	101.071	0.584483	M+H-H2O	C4H10N2O2	0	52.2	HMDB0006284;HMDB0002362	-	-	map01100;map01210;map00260;map01230	Metabolism;Metabolism;Metabolism;Metabolism	Global and overview maps;Global and overview maps;Amino acid metabolism;Global and overview maps	Organic acids and derivatives	Carboxylic acids and derivatives	Amino acids, peptides, and analogues	0	52.2	Metabolic pathways;2-Oxocarboxylic acid metabolism;Glycine, serine and threonine metabolism;Biosynthesis of amino acids	Metabolic pathways;2-Oxocarboxylic acid metabolism;Glycine, serine and threonine metabolism;Biosynthesis of amino acids	3.0448	2.6344	0.878	0.000228	0.005846	4.3159	3.462	3.8113	4.3997	4.127	4.466	4.4203	4.2994	3.9133	4.6423	3.8888	3.8877	4.0852	3.3513	3.325	3.3498	3.3715	3.3066
pos_614	DGDP	metab_2120	yes	down	C00361	pos	3493-09-02	428.037	0.676483	M+H	C10H15N5O10P2	0	55.4	HMDB0000960;PW_C000767	Nucleic acids	Nucleotides	map01100;map00230	Metabolism;Metabolism	Global and overview maps;Nucleotide metabolism	Phenylpropanoids and polyketides	Cinnamic acids and derivatives	Hydroxycinnamic acids and derivatives	0	55.4	Metabolic pathways;Purine metabolism	Metabolic pathways;Purine metabolism	1.5334	1.2668	0.9688	0.01064	0.07432	4.8982	5.4644	5.5988	5.0038	5.7639	5.4989	5.4404	5.5778	5.3788	5.4618	5.4471	5.5595	5.0301	5.3444	5.5241	5.5427	5.3664	5.5293
pos_643	Fructose-1,6-diphosphate	metab_2145	yes	down	C05378	pos	34693-15-7	322.993	0.819533	M+H-H2O	C6H14O12P2	0	53.5	HMDB0001058;HMDB0244239;HMDB0244240	-	-	map01100;map01200;map00051;map01230;map00010;map00030	Metabolism;Metabolism;Metabolism;Metabolism;Metabolism;Metabolism	Global and overview maps;Global and overview maps;Carbohydrate metabolism;Global and overview maps;Carbohydrate metabolism;Carbohydrate metabolism	Organic oxygen compounds	Organooxygen compounds	Carbohydrates and carbohydrate conjugates	0	53.5	Metabolic pathways;Carbon metabolism;Fructose and mannose metabolism;Biosynthesis of amino acids;Glycolysis / Gluconeogenesis;Pentose phosphate pathway	Metabolic pathways;Carbon metabolism;Fructose and mannose metabolism;Biosynthesis of amino acids;Glycolysis / Gluconeogenesis;Pentose phosphate pathway	2.3263	2.2411	0.8949	0.002629	0.0288	3.6904	4.6665	3.614	3.6532	3.6607	4.0399	3.7006	3.6368	4.7584	4.664	3.6673	3.6736	3.8223	4.3818	3.6512	3.676	3.6548	3.6327
pos_653	1-(2-Hydroxyethoxy)methyl-5-methyluracil	metab_2155	yes	up	-	pos	-	218.114	0.873767	M+NH4	C8H12N2O4	0	61.1	HMDB0247200	-	-	-	-	-	Organoheterocyclic compounds	Diazines	Pyrimidines and pyrimidine derivatives	0	61.1	-	-	1.5139	1.4989	1.0546	0.0141	0.08936	4.396	4.5279	4.4936	4.3199	4.8037	4.093	4.6661	4.4438	4.5964	4.4048	4.3605	4.1229	3.7369	4.1145	4.2416	3.9825	4.4147	4.0446
pos_657	N-Acetylneuraminic acid 9-phosphate	metab_2158	yes	down	C06241	pos	37992-17-9	428.037	0.8894	M+K	C11H20NO12P	0	34.7	HMDB0004381	-	-	map01100;map00520	Metabolism;Metabolism	Global and overview maps;Carbohydrate metabolism	Organic oxygen compounds	Organooxygen compounds	Carbohydrates and carbohydrate conjugates	0	34.7	Metabolic pathways;Amino sugar and nucleotide sugar metabolism	Metabolic pathways;Amino sugar and nucleotide sugar metabolism	1.4385	1.2248	0.9816	0.0003939	0.008669	6.2421	6.3048	6.4041	6.2673	6.4905	6.3509	6.2777	6.4697	6.3886	6.389	6.2724	6.3845	6.3688	6.3188	6.3327	6.3787	6.2803	6.3994
pos_66	Taurine	metab_2161	yes	down	C00245	pos	107-35-7	126.022	0.57695	M+H, M+2Na-H, M+Na	C2H7NO3S	57.7	0	PW_C000171;HMDB0000251;MJDBOTE0000787	-	-	map01100;map00920;map00430;map02010;map00120;map04080	Metabolism;Metabolism;Metabolism;Environmental Information Processing;Metabolism;Environmental Information Processing	Global and overview maps;Energy metabolism;Metabolism of other amino acids;Membrane transport;Lipid metabolism;Signaling molecules and interaction	Organic acids and derivatives	Organic sulfonic acids and derivatives	Organosulfonic acids and derivatives	57.7	0	Metabolic pathways;Sulfur metabolism;Taurine and hypotaurine metabolism;ABC transporters;Primary bile acid biosynthesis;Neuroactive ligand-receptor interaction	Metabolic pathways;Sulfur metabolism;Taurine and hypotaurine metabolism;ABC transporters;Primary bile acid biosynthesis;Neuroactive ligand-receptor interaction	3.2248	2.8237	0.9016	0.0001381	0.004239	4.8101	4.7863	5.1356	4.5045	4.482	5.0369	4.6832	4.5267	3.6548	5.8294	5.1758	5.6571	5.6469	5.568	5.3069	6.0961	5.7155	5.3932
pos_664	1,2,3-Trihydroxybenzene	metab_2166	yes	down	C01108	pos	87-66-1	127.039	0.935867	M+H	C6H6O3	67.2	0	HMDB0013674	-	-	-	-	-	Benzenoids	Phenols	Benzenetriols and derivatives	67.2	0	-	-	1.8707	1.81	0.9685	1.709e-07	0.0001329	5.8457	5.9526	5.6485	5.788	5.7477	5.9088	5.8718	5.6724	5.9172	5.8075	5.7533	5.7455	5.9746	5.8145	5.655	5.7366	5.7356	5.657
pos_678	6-Methylnicotinamide	metab_2180	yes	up	-	pos	6960-22-1	168.113	1.02105	M+NH4	C8H10N2O	0	39.5	HMDB0013704	-	-	-	-	-	Organoheterocyclic compounds	Pyridines and derivatives	Pyridinecarboxylic acids and derivatives	0	39.5	-	-	1.839	1.5471	1.0641	0.01936	0.1118	4.4383	4.4338	4.1645	4.562	3.9902	4.5031	3.641	4.2861	4.4825	3.705	4.3558	4.4359	3.5164	4.4233	4.1818	4.0945	3.349	4.4347
pos_681	Azinphos-ethyl	metab_2184	yes	down	C18644	pos	2642-71-9	346.047	1.044	M+H	C12H16N3O3PS2	0	32.2	HMDB0248806	-	-	-	-	-	Organoheterocyclic compounds	Benzo-1,2,3-triazines	Benzotriazine organothiophosphates	0	32.2	-	-	1.7344	1.5083	0.9674	0.001661	0.02251	5.6439	5.4138	5.9503	5.6975	5.7845	5.8488	5.5086	5.6601	5.433	5.903	5.3551	5.3643	5.3546	5.8636	5.8979	5.2082	5.774	6.003
pos_690	L-Cys-Gly	metab_2194	yes	down	C01419	pos	19246-18-5	179.049	1.1213	M+H	C5H10N2O3S	84.5	0	HMDB0000078	-	-	map01100;map00480	Metabolism;Metabolism	Global and overview maps;Metabolism of other amino acids	Organic acids and derivatives	Carboxylic acids and derivatives	Amino acids, peptides, and analogues	84.5	0	Metabolic pathways;Glutathione metabolism	Metabolic pathways;Glutathione metabolism	2.1244	1.9182	0.9547	4.373e-05	0.001962	5.0271	4.8562	5.3539	5.137	5.2103	5.2588	4.9588	5.0624	4.7173	5.2474	4.7228	4.8406	4.7956	5.3267	5.2647	4.6493	5.2092	5.3878
pos_697	N-[6-[(2-fluorophenyl)methylsulfanyl]pyridazin-3-yl]thiophene-2-carboxamide	metab_2201	yes	down	-	pos	-	346.048	1.1756	M+H	C16H12FN3OS2	48.3	0	-	-	-	-	-	-	-	-	-	48.3	0	-	-	2.1553	1.8906	0.9393	0.0008491	0.01436	4.1906	3.7747	4.6956	4.5744	4.4145	4.6289	4.1178	4.2986	3.9699	4.6032	3.9524	3.7708	3.9195	4.6225	4.7807	3.7732	4.5063	4.8216
pos_707	D-myo-Inositol 3,4-bisphosphate	metab_2213	yes	down	C04063	pos	69256-53-7	322.993	1.3075	M+H-H2O	C6H14O12P2	0	48.8	HMDB0006235	-	-	map01100;map04070;map00562	Metabolism;Environmental Information Processing;Metabolism	Global and overview maps;Signal transduction;Carbohydrate metabolism	Organic oxygen compounds	Organooxygen compounds	Alcohols and polyols	0	48.8	Metabolic pathways;Phosphatidylinositol signaling system;Inositol phosphate metabolism	Metabolic pathways;Phosphatidylinositol signaling system;Inositol phosphate metabolism	2.1737	2.1318	0.8964	0.005616	0.04835	3.841	4.5415	3.3785	3.4177	3.4252	4.076	3.9797	3.4013	4.4771	4.671	3.4318	3.438	3.5867	4.2741	3.4156	3.4404	3.4192	3.3971
pos_721	Adenosine 5''-Diphosphate	metab_2228	yes	down	-	pos	-	428.038	1.49432	M+H	C10H15N5O10P2	76.2	0	;MJDBNL00000148	-	-	-	-	-	-	-	-	76.2	0	-	-	1.4228	1.1879	0.9786	0.001147	0.01743	5.4127	5.4661	5.6322	5.5058	5.7313	5.4741	5.5253	5.7116	5.5373	5.568	5.4619	5.5971	5.4354	5.4797	5.5194	5.5747	5.4977	5.6021
pos_726	Xanthine	metab_2233	yes	up	C00385	pos	69-89-6	153.041	1.56448	M+H	C5H4N4O2	87.8	0	PW_C000198;HMDB0000292;MJDBOTE0000403	-	-	map01100;map00230;map00232	Metabolism;Metabolism;Metabolism	Global and overview maps;Nucleotide metabolism;Biosynthesis of other secondary metabolites	Organoheterocyclic compounds	Imidazopyrimidines	Purines and purine derivatives	87.8	0	Metabolic pathways;Purine metabolism;Caffeine metabolism	Metabolic pathways;Purine metabolism;Caffeine metabolism	3.3765	3.0774	2.7993	0.0368	0.1704	0.0337	2.8224	0.0096	0.0105	4.2187	0.0289	4.4654	3.8972	0.0105	0.0107	0.0108	0.011	6.3299	4.3296	3.975	0.011	2.7577	0.01
pos_735	Arphamenine B	metab_2243	yes	down	-	pos	-	369.213	1.62678	M+CH3OH+H	C16H24N4O4	0	32.5	HMDB0248615	-	-	-	-	-	Organic acids and derivatives	Carboxylic acids and derivatives	Amino acids, peptides, and analogues	0	32.5	-	-	3.0075	3.075	0.8578	0.007918	0.06057	3.7525	3.9261	4.1865	4.5489	3.3377	5.1359	4.6741	4.4026	4.3824	5.472	4.5852	4.7124	3.4992	3.947	3.4254	4.185	4.1144	4.0853
pos_738	4-Hydroxy-4-(3-pyridyl)-butanoic acid	metab_2245	yes	up	C19579	pos	15569-97-8	204.064	1.65022	M+Na	C9H11NO3	0	64.5	HMDB0001119	-	-	map05204;map00980	Human Diseases;Metabolism	Cancer: overview;Xenobiotics biodegradation and metabolism	Organoheterocyclic compounds	Pyridines and derivatives	Not Available	0	64.5	Chemical carcinogenesis - DNA adducts;Metabolism of xenobiotics by cytochrome P450	Chemical carcinogenesis - DNA adducts;Metabolism of xenobiotics by cytochrome P450	1.0571	0.9742	1.0223	0.01096	0.07534	4.7287	4.8442	4.7423	4.7755	4.8298	4.6164	4.9234	4.5739	4.6665	4.7658	4.7073	4.5676	4.697	4.7826	4.7715	4.8712	4.6633	4.6269
pos_744	N-Acetyl-1-methylhistidine	metab_2252	yes	up	-	pos	84285-33-6	212.103	1.69708	M+H	C9H13N3O3	0	53.6	HMDB0240340	-	-	-	-	-	Organic acids and derivatives	Carboxylic acids and derivatives	Amino acids, peptides, and analogues	0	53.6	-	-	1.3299	1.0833	1.0287	0.01237	0.0815	4.4262	4.4935	4.2735	4.5637	4.0071	4.5046	4.0951	4.4162	4.4495	4.1278	4.4172	4.3949	4.099	4.5375	4.3107	4.08	4.2109	4.3551
pos_757	2-Fluoroadenosine	metab_2266	yes	up	-	pos	-	250.074	1.76738	M+H-2H2O	C10H12FN5O4	0	30.8	HMDB0245130	-	-	-	-	-	Nucleosides, nucleotides, and analogues	Purine nucleosides	Not Available	0	30.8	-	-	1.4366	1.269	1.0373	0.02497	0.1327	4.9345	4.4936	4.8397	4.6408	4.6245	4.7912	4.2535	4.5173	4.7181	4.4545	4.7402	4.5213	4.3363	4.6865	4.792	4.5154	4.7258	4.6895
pos_774	S-Lactoylglutathione	metab_2285	yes	down	C03451	pos	25138-66-3	380.112	1.82215	M+H	C13H21N3O8S	76.8	0	PW_C000841;HMDB0001066	-	-	map01100;map00620	Metabolism;Metabolism	Global and overview maps;Carbohydrate metabolism	Organic acids and derivatives	Carboxylic acids and derivatives	Amino acids, peptides, and analogues	76.8	0	Metabolic pathways;Pyruvate metabolism	Metabolic pathways;Pyruvate metabolism	2.6506	2.619	0.872	0.001857	0.02393	4.3904	4.8173	3.5563	3.5955	3.603	4.827	4.379	3.5791	4.8595	4.9503	3.878	3.6159	3.7646	4.9838	3.5935	3.6183	3.5971	3.575
pos_778	S-Allyl-L-cysteine	metab_2289	yes	up	C16759	pos	21593-77-1	162.059	1.8456	M+H	C6H11NO2S	50.9	0	-	-	-	-	-	-	-	-	-	50.9	0	-	-	2.6551	2.2823	1.2029	0.02636	0.1369	3.5641	3.7128	4.076	3.8554	2.0155	3.7466	3.0001	3.3501	3.858	2.0194	3.0738	2.0283	5.9448	3.6854	2.0061	2.9446	3.6641	2.458
pos_785	N6-(1,2-Dicarboxyethyl)-AMP	metab_2297	yes	down	C03794	pos	19046-78-7	464.082	1.85342	M+H	C14H18N5O11P	97.7	0	-	-	-	map01100;map00250;map00230;map01240	Metabolism;Metabolism;Metabolism;Metabolism	Global and overview maps;Amino acid metabolism;Nucleotide metabolism;Global and overview maps	-	-	-	97.7	0	Metabolic pathways;Alanine, aspartate and glutamate metabolism;Purine metabolism;Biosynthesis of cofactors	Metabolic pathways;Alanine, aspartate and glutamate metabolism;Purine metabolism;Biosynthesis of cofactors	3.3029	2.9199	0.8775	0.0001104	0.003789	5.1105	4.7935	4.5457	4.257	3.5997	4.873	3.6395	4.7201	5.0996	5.4255	4.7928	4.7703	3.7612	5.3367	5.0637	3.6149	3.5937	4.3148
pos_791	P-Coumaroyl 3-hydroxytyrosine	metab_2304	yes	down	-	pos	77201-64-0	308.091	1.91588	M+H-2H2O	C18H17NO6	0	30.6	HMDB0029296	-	-	-	-	-	Organic acids and derivatives	Carboxylic acids and derivatives	Amino acids, peptides, and analogues	0	30.6	-	-	1.9776	1.751	0.9536	0.0001834	0.004975	4.6098	4.421	4.969	4.7146	4.7163	4.9089	4.4081	4.6962	4.4586	4.8163	4.3256	4.5272	4.2545	4.8654	4.8786	4.1082	4.8038	4.9259
pos_828	Ethyl-4-hydroxymethyl-3(2H)-Furanone	metab_2343	yes	up	-	pos	-	107.05	2.0094	M+H-2H2O	C7H10O3	0	34.3	-	-	-	-	-	-	-	-	-	0	34.3	-	-	1.2169	1.0736	1.0221	0.001666	0.02251	4.6002	4.6335	4.5513	4.6292	4.7616	4.5917	4.7098	4.6273	4.646	4.6386	4.5439	4.5465	5.1274	4.6808	4.7092	4.6888	4.6661	4.75
pos_836	5-Hydroxy-L-tryptophan	metab_2352	yes	up	C00643	pos	4350-09-08	221.092	2.0718	M+H	C11H12N2O3	0	74.7	PW_C000358;HMDB0000472	-	-	map01100;map04726;map00380;map04361	Metabolism;Organismal Systems;Metabolism;Organismal Systems	Global and overview maps;Nervous system;Amino acid metabolism;Development and regeneration	Organoheterocyclic compounds	Indoles and derivatives	Tryptamines and derivatives	0	74.7	Metabolic pathways;Serotonergic synapse;Tryptophan metabolism;Axon regeneration	Metabolic pathways;Serotonergic synapse;Tryptophan metabolism;Axon regeneration	1.8697	1.764	1.0777	0.0259	0.1352	4.5447	4.8536	3.373	3.2838	4.5264	4.1212	4.2884	4.4676	4.789	3.9851	4.7965	4.8791	3.4528	3.6556	4.5288	4.9647	4.3341	4.1843
pos_840	Pantetheine 4'-phosphate	metab_2357	yes	down	C01134	pos	2226-71-3	359.104	2.09525	M+H	C11H23N2O7PS	0	63.1	PW_C001093;HMDB0001416	-	-	map01100;map00770;map01240	Metabolism;Metabolism;Metabolism	Global and overview maps;Metabolism of cofactors and vitamins;Global and overview maps	Organic acids and derivatives	Carboxylic acids and derivatives	Amino acids, peptides, and analogues	0	63.1	Metabolic pathways;Pantothenate and CoA biosynthesis;Biosynthesis of cofactors	Metabolic pathways;Pantothenate and CoA biosynthesis;Biosynthesis of cofactors	2.9037	2.3841	0.8986	0.001911	0.02397	4.1801	3.669	5.1256	3.9232	5.2485	4.4024	4.7432	5.3224	3.8987	5.1063	3.2766	3.2828	3.4314	3.8832	4.7466	4.0333	4.6851	5.061
pos_853	Glycyl-leucine	metab_2369	yes	up	C02155	pos	869-19-2	189.124	2.22813	M+H	C8H16N2O3	91.8	0	HMDB0000759;MJDBOTE0000578	-	-	-	-	-	Organic acids and derivatives	Carboxylic acids and derivatives	Amino acids, peptides, and analogues	91.8	0	-	-	1.1022	1.0292	1.0242	0.03538	0.1671	4.7327	4.8769	4.7274	4.7782	4.7321	4.6326	4.6958	4.8898	4.7925	4.7434	4.7251	4.7028	3.7688	4.849	4.9438	4.7986	4.8038	4.8394
pos_856	Octa-3,5-dienedioylcarnitine	metab_2372	yes	up	-	pos	-	296.149	2.25145	M+H-H2O	C15H23NO6	0	46.3	HMDB0241729	-	-	-	-	-	Lipids and lipid-like molecules	Fatty Acyls	Fatty acid esters	0	46.3	-	-	1.3372	1.2943	1.0476	0.04147	0.1815	4.3605	5.017	4.7005	4.0632	4.9098	4.0568	4.9585	4.4954	4.8293	4.302	4.9628	4.8375	3.8887	4.7339	4.8875	4.5833	4.6882	5.2058
pos_883	1-Naphthylamine	metab_2402	yes	up	C14790	pos	134-32-7	144.081	2.47862	M+H	C10H9N	47.3	0	HMDB0243964	-	-	map00980	Metabolism	Xenobiotics biodegradation and metabolism	Benzenoids	Naphthalenes	Not Available	47.3	0	Metabolism of xenobiotics by cytochrome P450	Metabolism of xenobiotics by cytochrome P450	1.2351	1.0629	1.0214	0.00216	0.02495	4.6214	4.701	4.5881	4.6196	4.7112	4.6063	4.7355	4.7027	4.6389	4.5287	4.4933	4.5405	5.0504	4.7656	4.5718	4.5961	4.5178	4.5446
pos_886	1,5-Naphthalenediamine	metab_2405	yes	up	C19463	pos	2243-62-1	159.092	2.49428	M+H	C10H10N2	47.5	0	HMDB0244231	-	-	-	-	-	Benzenoids	Naphthalenes	Not Available	47.5	0	-	-	1.6726	1.4092	1.0342	0.0001252	0.004016	4.4632	4.5314	4.4485	4.4773	4.5882	4.4053	4.5727	4.4411	4.4492	4.366	4.3193	4.3933	4.929	4.5439	4.4144	4.4176	4.443	4.3973
pos_887	L-Tryptophan	metab_2406	yes	up	C00078	pos	73-22-3	205.097	2.49428	M+H	C11H12N2O2	97.7	0	PW_C000741;HMDB0000929;MJDBOTE0000426	Peptides	Amino acids	map01100;map04978;map05143;map00970;map01240;map01210;map01230;map00380;map04361;map04974;map00260;map04726;map00400;map05230	Metabolism;Organismal Systems;Human Diseases;Genetic Information Processing;Metabolism;Metabolism;Metabolism;Metabolism;Organismal Systems;Organismal Systems;Metabolism;Organismal Systems;Metabolism;Human Diseases	Global and overview maps;Digestive system;Infectious disease: parasitic;Translation;Global and overview maps;Global and overview maps;Global and overview maps;Amino acid metabolism;Development and regeneration;Digestive system;Amino acid metabolism;Nervous system;Amino acid metabolism;Cancer: overview	Organoheterocyclic compounds	Indoles and derivatives	Indolyl carboxylic acids and derivatives	97.7	0	Metabolic pathways;Mineral absorption;African trypanosomiasis;Aminoacyl-tRNA biosynthesis;Biosynthesis of cofactors;2-Oxocarboxylic acid metabolism;Biosynthesis of amino acids;Tryptophan metabolism;Axon regeneration;Protein digestion and absorption;Glycine, serine and threonine metabolism;Serotonergic synapse;Phenylalanine, tyrosine and tryptophan biosynthesis;Central carbon metabolism in cancer	Metabolic pathways;Mineral absorption;African trypanosomiasis;Aminoacyl-tRNA biosynthesis;Biosynthesis of cofactors;2-Oxocarboxylic acid metabolism;Biosynthesis of amino acids;Tryptophan metabolism;Axon regeneration;Protein digestion and absorption;Glycine, serine and threonine metabolism;Serotonergic synapse;Phenylalanine, tyrosine and tryptophan biosynthesis;Central carbon metabolism in cancer	1.6014	1.3692	1.024	0.0001734	0.004878	6.0289	6.0565	6.0025	6.018	6.1777	5.9839	6.1022	6.0137	5.9875	5.9292	5.8491	5.8971	6.4929	6.1281	5.9271	5.9458	5.9818	5.9378
pos_893	Gamma-Glutamyl-beta-aminopropiononitrile	metab_2413	yes	up	C06114	pos	-	241.13	2.54107	M+ACN+H	C8H13N3O3	0	35.8	HMDB0060477	-	-	-	-	-	Organic acids and derivatives	Carboxylic acids and derivatives	Amino acids, peptides, and analogues	0	35.8	-	-	1.4847	1.4011	1.042	0.02309	0.1253	4.8071	4.856	4.7133	4.9683	4.3304	4.8936	3.7663	4.7937	4.8883	4.5911	4.8253	4.9193	3.888	4.9716	4.7471	4.7355	4.6803	4.9353
pos_910	5b-Dihydrotestosterone	metab_2430	yes	down	C05293	pos	571-22-2	354.239	2.71177	M+ACN+Na	C19H30O2	0	42.2	PW_C002921;HMDB0006770	-	-	map00140	Metabolism	Lipid metabolism	Lipids and lipid-like molecules	Steroids and steroid derivatives	Androstane steroids	0	42.2	Steroid hormone biosynthesis	Steroid hormone biosynthesis	2.8152	2.6057	0.8691	0.001379	0.01973	3.4033	3.3904	3.3269	3.3661	3.3736	3.4368	3.4135	3.3497	3.3681	4.0899	3.3803	3.3865	3.5351	3.3903	3.3641	3.3889	3.3677	3.3456
pos_92	Lysylglycine	metab_2439	yes	down	-	pos	7563-03-03	204.134	0.492067	M+2H, M+H, M+H-H2O	C8H17N3O3	0	49.1	HMDB0028951;HMDB0304784	-	-	-	-	-	Organic acids and derivatives	Carboxylic acids and derivatives	Amino acids, peptides, and analogues	0	49.1	-	-	4.4791	3.9464	0.7834	3.384e-05	0.001794	3.4665	3.8165	4.1996	3.2918	3.6471	4.2206	2.9958	3.7284	3.5042	5.3825	3.2676	4.8012	3.1174	3.7838	3.9839	4.8756	4.8626	3.6264
pos_966	Ethyl 3-hydroxydodecanoate	metab_2490	yes	up	-	pos	-	262.238	5.12205	M+NH4	C14H28O3	0	42.4	HMDB0059850	-	-	-	-	-	Lipids and lipid-like molecules	Fatty Acyls	Fatty alcohols	0	42.4	-	-	2.0751	1.9728	1.0622	6.52e-05	0.002651	4.2923	4.3702	4.2658	4.3251	4.2758	4.2066	4.76	4.6586	4.5953	4.5295	4.5867	4.5267	4.7672	4.52	4.3671	4.8169	4.489	4.3474
pos_980	16-Hydroxyhexadecanoic acid	metab_2505	yes	up	C18218	pos	506-13-8	290.269	5.66542	M+NH4	C16H32O3	0	60	HMDB0006294	-	-	map01100	Metabolism	Global and overview maps	Lipids and lipid-like molecules	Fatty Acyls	Fatty acids and conjugates	0	60	Metabolic pathways	Metabolic pathways	1.805	1.5924	1.0362	4.19e-05	0.001917	4.9916	4.904	4.8623	4.8908	4.8661	4.9483	5.3057	5.1419	5.1055	5.0285	5.195	5.1214	5.2915	4.9963	5.1661	5.3566	5.1127	4.9758
pos_982	Myristic acid	metab_2506	yes	up	C06424	pos	544-63-8	246.243	5.67317	M+NH4	C14H28O2	0	54.4	HMDB0000806;PW_C000643;LMFA01010014	Lipids	Fatty acids	map01100;map00061	Metabolism;Metabolism	Global and overview maps;Lipid metabolism	Lipids and lipid-like molecules	Fatty Acyls	Fatty acids and conjugates	0	54.4	Metabolic pathways;Fatty acid biosynthesis	Metabolic pathways;Fatty acid biosynthesis	1.4577	1.2652	1.0258	0.001947	0.02429	5.6486	5.5684	5.4865	5.549	5.533	5.5504	6.0468	5.8206	5.7395	5.6764	5.8538	5.8179	5.951	5.7114	5.6947	6.0239	5.7323	5.6054
pos_37	2-Hydroxycinnamic acid	metab_2525	yes	up	C05838;C01772	pos	495-79-4;614-60-8	182.081	1.65805	M+H, M+NH4, M+H-H2O	C9H8O3	74.3	0	HMDB0041592;HMDB0002641	-	-	map01100;map00360	Metabolism;Metabolism	Global and overview maps;Amino acid metabolism	Phenylpropanoids and polyketides	Cinnamic acids and derivatives	Hydroxycinnamic acids and derivatives	74.3	0	Metabolic pathways;Phenylalanine metabolism	Metabolic pathways;Phenylalanine metabolism	1.2064	1.0249	1.0149	0.002515	0.02821	6.6205	6.7058	6.5893	6.6422	6.7965	6.5682	6.6274	6.5538	6.5705	6.5822	6.5724	6.4436	6.9935	6.7278	6.643	6.608	6.5894	6.562
pos_1881	Dodecanoic acid	metab_2529	yes	up	C02679	pos	143-07-7;1908-11-8	218.212	5.03663	M+NH4	C12H24O2	0	53.1	HMDB0002262;HMDB0303347;HMDB0000638;HMDB0303348;LMFA01010012;PW_C000497	Lipids	Fatty acids	map01100;map00061	Metabolism;Metabolism	Global and overview maps;Lipid metabolism	Lipids and lipid-like molecules	Steroids and steroid derivatives	Steroid esters	0	53.1	Metabolic pathways;Fatty acid biosynthesis	Metabolic pathways;Fatty acid biosynthesis	1.5914	1.4021	1.0341	0.002249	0.02572	5.2198	5.2532	5.1391	5.1741	5.1235	5.1437	5.7044	5.5044	5.3501	5.3058	5.4522	5.3893	5.6021	5.5793	5.2363	5.6683	5.3315	5.1751
pos_914	Epiandrosterone	metab_2530	yes	down	C07635	pos	53-41-8;481-29-8	354.239	2.82895	M+ACN+Na	C19H30O2	0	44.9	LMST02020023;HMDB0000365;HMDB0000031	-	-	-	-	-	Lipids and lipid-like molecules	Steroids and steroid derivatives	Androstane steroids	0	44.9	-	-	3.3591	3.0499	0.8342	0.0004598	0.009664	3.3281	3.3152	3.2517	3.291	3.2984	3.6422	3.3383	3.2746	3.2929	4.5676	3.3051	3.7774	3.4599	3.3151	3.2889	3.3137	3.2925	3.2704
pos_737	Phenol	metab_2538	yes	up	C00146	pos	87-66-1;108-95-2	95.0496	1.65022	M+H	C6H6O	40.4	0	HMDB0000228;HMDB0013674;PW_C000153	-	-	map01100;map04974;map00350;map05208	Metabolism;Organismal Systems;Metabolism;Human Diseases	Global and overview maps;Digestive system;Amino acid metabolism;Cancer: overview	Benzenoids	Phenols	1-hydroxy-4-unsubstituted benzenoids	40.4	0	Metabolic pathways;Protein digestion and absorption;Tyrosine metabolism;Chemical carcinogenesis - reactive oxygen species	Metabolic pathways;Protein digestion and absorption;Tyrosine metabolism;Chemical carcinogenesis - reactive oxygen species	1.0106	0.8594	1.0132	0.002705	0.02922	5.1143	5.1496	5.0773	5.0996	5.1976	5.0756	5.135	5.0649	5.0636	5.098	5.0875	5.0417	5.4909	5.179	5.1509	5.1546	5.1302	5.0975
[truncated: 34 more columns]

## Sheet: 183 DEMs in Figure 7
ID	Metabolite	Metab ID	KEGG Pathway ID	KEGG Pathway Description	KEGG Compound ID	Library ID	Mode	KEGG Compound First Category	KEGG Compound Second Category	KEGG Pathway First Category	KEGG Pathway Second Category	HMDB Superclass	HMDB Class	M/Z	Adducts	Formula	Retention time	RSD	Fragmentation Score	Theoretical Fragmentation Score	Mass Error	CAS ID	HMDB Subclass	M2112_L	M2144_L	M2195_L	M2192_L	M2120_L	M2145_L	M2229_L	M2266_L	M1247_L	M2068_L	M2171_L	M2176_L	M1153_L	M1261_L	M2011_L	M2071_L	M1127_L	M1172_L	M1196_L	M1194_L	M1152_L	M1165_L	M1177_L	M1228_L	M2112_T	M2144_T
pos_1015	(11Z,14Z)-Eicosadienoylcarnitine	metab_17	-	-	-	HMDB0240747;LMFA07070011	pos	-	-	-	-	Lipids and lipid-like molecules	Fatty Acyls	474.358	M+Na	C27H49NO4	5.7975	0.0531311	0	36	6.70514	-	Fatty acid esters	5.7809	5.4109	4.7871	5.7618	5.4648	5.9047	5.6515	5.8513	4.9494	4.326	5.3988	6.2772	4.5498	4.171	5.6043	5.4131	4.8649	5.1965	4.4853	5.3073	4.7462	4.6183	4.7578	4.7178	5.9213	5.413
pos_1027	11,17-Dihydroxy-3,20-dioxopregn-4-en-21-yl acetate	metab_30	-	-	-	HMDB0244374	pos	-	-	-	-	Lipids and lipid-like molecules	Steroids and steroid derivatives	446.254	M+ACN+H	C23H32O6	5.8908	0.297515	0	42.1	0.670787	-	Pregnane steroids	6.5406	6.541	6.4127	6.4928	6.7257	6.7922	6.5182	6.6594	6.56	7.0422	6.7784	6.6465	6.4748	6.5664	6.6008	6.6463	6.5954	6.6293	6.6766	6.8396	6.5874	6.4581	6.6032	6.6337	6.2242	6.6018
pos_1042	2-Amino-2-methyl-1-propanol	metab_47	-	-	-	HMDB0244974	pos	-	-	-	-	Organic nitrogen compounds	Organonitrogen compounds	72.0814	M+H-H2O	C4H11NO	5.922	0.120768	0	50.2	7.01555	-	Amines	6.1954	6.2265	6.1996	6.241	6.2943	6.2493	6.283	6.2739	6.3313	6.4464	6.2773	6.299	6.2321	6.2955	6.2688	6.3066	6.3263	6.2633	6.2256	6.3155	6.2948	6.2451	6.2448	6.2578	6.2115	6.2637
pos_1053	15-Deoxyprostaglandin J2	metab_59	map00590	Arachidonic acid metabolism	C14717	HMDB0005079;HMDB0244664	pos	-	-	Metabolism	Lipid metabolism	Lipids and lipid-like molecules	Fatty Acyls	678.479	2M+ACN+H	C20H30O3	5.9533	0.0211998	0	60.2	9.57396	87893-55-8	Eicosanoids	5.8389	5.8027	5.7623	5.7747	5.8648	5.7944	5.8216	5.8649	5.9029	6.0147	5.8735	5.8509	5.85	5.856	5.8857	5.8887	5.9378	5.9779	5.8435	5.9558	5.8379	5.8086	5.8742	5.8419	5.7835	5.9051
pos_1058	PC(18:1(9Z)/P-18:1(9Z))	metab_62	map01100;map00564;map00590;map00591;map00592;map05231;map04723	Metabolic pathways;Glycerophospholipid metabolism;Arachidonic acid metabolism;Linoleic acid metabolism;alpha-Linolenic acid metabolism;Choline metabolism in cancer;Retrograde endocannabinoid signaling	C00157	HMDB0008129	pos	Lipids	Phospholipids	Metabolism;Metabolism;Metabolism;Metabolism;Metabolism;Human Diseases;Organismal Systems	Global and overview maps;Lipid metabolism;Lipid metabolism;Lipid metabolism;Lipid metabolism;Cancer: overview;Nervous system	Lipids and lipid-like molecules	Glycerophospholipids	770.605	M+H	C44H84NO7P	5.9611	0.0531223	0	59.3	-0.85781	-	Glycerophosphocholines	4.9032	5.9355	5.7015	6.1042	5.8304	5.869	6.0281	6.1043	6.053	6.3174	6.0722	4.0028	4.044	6.002	5.9927	6.0028	5.9686	5.9375	6.0956	5.9638	6.1041	5.6313	6.0195	6.0741	5.9592	4.1051
pos_1114	1-hexadecyl-glycero-3-phosphate	metab_123	-	-	-	LMGP10060005;HMDB0062325	pos	-	-	-	-	Lipids and lipid-like molecules	Glycerophospholipids	438.298	M+ACN+H	C19H41O6P	6.1325	0.029919	0	37.7	1.02401	-	Glycerophosphates	5.8681	5.3422	5.8212	5.6865	5.3525	5.5125	5.4051	5.5378	5.5344	5.0739	5.1275	5.4056	5.5156	5.2633	5.2931	5.6569	5.4634	5.5625	5.4383	5.3337	5.2254	5.5399	5.5807	5.3484	6.165	5.4206
pos_1163	2-Amino-2-methyl-1,3-propanediol	metab_176	-	-	C11260	HMDB0244975	pos	-	-	-	-	Organic nitrogen compounds	Organonitrogen compounds	70.0658	M+H-2H2O	C4H11NO2	6.506	0.241348	0	35.8	6.03471	-	Amines	4.5257	4.4123	4.5733	4.4419	4.4631	4.37	4.4591	4.4705	4.5649	4.6949	4.6487	4.6543	4.4675	4.6238	4.5326	4.5904	4.5412	4.6231	4.4858	4.6673	4.4918	4.5441	4.4841	4.5536	4.5181	4.4712
pos_1196	5alpha-Pregnan-20alpha-ol-3-one	metab_211	map00140	Steroid hormone biosynthesis	C18041	HMDB0060408	pos	-	-	Metabolism	Lipid metabolism	Lipids and lipid-like molecules	Steroids and steroid derivatives	700.528	2M+ACN+Na	C21H34O2	6.9236	0.0653942	0	50.4	0.364329	516-59-6	Pregnane steroids	4.2017	5.1682	4.7584	5.0057	5.2239	4.6073	4.768	4.9917	5.1004	4.0619	4.6059	4.8683	5.068	5.1648	4.4913	4.9149	4.7975	4.3956	4.0197	4.0003	4.8094	5.0045	5.2571	5.0716	4.9451	5.1973
pos_1202	Adrenic acid	metab_218	map01040;map04216	Biosynthesis of unsaturated fatty acids;Ferroptosis	C16527	LMFA01030178;PW_C001506;LMFA04000050;HMDB0002226	pos	-	-	Metabolism;Cellular Processes	Lipid metabolism;Cell growth and death	Lipids and lipid-like molecules	Fatty Acyls	728.559	2M+ACN+Na	C22H36O2	7.1528	0.0908203	0	76.4	-0.216528	28874-58-0	Fatty acids and conjugates	3.6005	4.0434	3.6792	4.0961	4.8509	3.582	4.2052	3.6179	4.749	3.7716	3.5964	4.2628	4.7596	4.9834	4.239	5.269	4.6416	5.4613	3.5861	4.6577	4.9246	4.8267	5.1328	4.9379	4.264	4.4
pos_1272	Policapram	metab_292	-	-	C19492	HMDB0256664	pos	-	-	-	-	Not Available	Not Available	98.0969	M+H-H2O	C6H13NO	7.3241	0.0882856	0	58.8	4.21571	25038-54-4	Not Available	4.9308	4.9262	4.8574	4.93	4.9756	4.9236	4.9186	5.02	5.0028	5.2011	5.0692	5.0656	4.9904	5.0355	5.0936	5.0189	5.029	5.077	4.9778	5.1273	4.9858	4.9841	4.9691	4.9477	4.943	5.0391
pos_1274	1-Aminocyclopropanecarboxylic Acid	metab_294	map01100;map00270	Metabolic pathways;Cysteine and methionine metabolism	C01234	HMDB0036458;MJDBZSJ0000128	pos	-	-	Metabolism;Metabolism	Global and overview maps;Amino acid metabolism	Organic acids and derivatives	Carboxylic acids and derivatives	84.045	M+H-H2O	C4H7NO2	7.3474	0.163077	51.3	0	6.19534	22059-21-8	Amino acids, peptides, and analogues	6.1905	6.3272	6.2868	6.3476	6.4347	6.3961	6.3706	6.456	6.4099	6.5949	6.4378	6.4245	6.4602	6.4915	6.4713	6.5416	6.5284	6.48	6.4441	6.4685	6.5112	6.4721	6.4859	6.4844	6.4141	6.4549
pos_1288	3-Hydroxy-4-aminopyridine sulfate	metab_308	-	-	-	HMDB0061120	pos	-	-	-	-	Organic acids and derivatives	Organic sulfuric acids and derivatives	154.99	M+H-2H2O	C5H6N2O4S	7.4801	0.0107371	0	30.5	-3.06716	-	Arylsulfates	5.894	5.9464	5.8855	5.936	6.007	5.9569	5.9409	6.0107	5.9414	6.1715	5.9841	5.9828	5.9691	6.0074	6.0226	6.0178	6.0333	6.011	5.9784	6.0455	6.016	5.9928	6.0003	5.9859	5.964	6.0052
pos_1317	1-Butanol	metab_341	map01100;map00650	Metabolic pathways;Butanoate metabolism	C06142	HMDB0004327	pos	-	-	Metabolism;Metabolism	Global and overview maps;Carbohydrate metabolism	Organic oxygen compounds	Organooxygen compounds	116.107	M+ACN+H	C4H10O	7.8008	0.0567112	0	37.7	4.78763	71-36-3	Alcohols and polyols	5.3205	5.284	5.2744	5.2984	5.255	5.3193	5.3498	5.3113	5.3455	5.3831	5.3034	5.3084	5.2524	5.3054	5.3384	5.3701	5.3593	5.3329	5.2976	5.36	5.3376	5.3067	5.3072	5.3339	5.3261	5.345
pos_1324	3-Amino-2,3-dihydrobenzoic acid	metab_349	-	-	C12110	HMDB0251519	pos	-	-	-	-	Organic acids and derivatives	Carboxylic acids and derivatives	122.06	M+H-H2O	C7H9NO2	7.8868	0.0211952	0	54.6	2.25084	87980-11-8	Amino acids, peptides, and analogues	5.0176	5.0331	4.9963	5.0331	5.0976	5.0218	5.0424	5.057	5.0389	5.2359	5.0791	5.052	4.9857	5.0406	5.0838	5.0317	5.0607	5.0345	5.0515	5.0853	5.037	5.0342	5.0407	4.9879	4.9595	4.9756
pos_1358	Terephthalic acid	metab_386	map01100	Metabolic pathways	C06337	HMDB0002428	pos	-	-	Metabolism	Global and overview maps	Benzenoids	Benzene and substituted derivatives	149.024	M+H-H2O	C8H6O4	7.9572	0.0268499	0	53.7	1.31703	100-21-0	Benzoic acids and derivatives	5.2696	5.3093	5.2052	5.2705	5.329	5.2675	5.2951	5.3208	5.2765	5.4532	5.3018	5.3107	5.2584	5.3127	5.3453	5.3141	5.3554	5.3071	5.2976	5.398	5.3253	5.2727	5.2894	5.289	5.2735	5.2615
pos_1413	3-Hexenal	metab_448	map00592	alpha-Linolenic acid metabolism	C16310	LMFA06000003;HMDB0302416;HMDB0031497;HMDB0031498	pos	-	-	Metabolism	Lipid metabolism	Organic oxygen compounds	Organooxygen compounds	116.107	M+NH4	C6H10O	7.4176	0.110781	0	40.6	3.57934	4440-65-7;6789-80-6	Carbonyl compounds	4.7079	4.7336	4.6514	4.7272	4.7045	4.7612	4.7322	4.7943	4.7845	4.8358	4.802	4.851	4.7534	4.7769	4.8059	4.8042	4.8091	4.7773	4.7908	4.8554	4.7759	4.8186	4.765	4.7548	4.735	4.8363
pos_1419	2-Acetyl-3-ethylpyrazine	metab_454	-	-	-	HMDB0029410	pos	-	-	-	-	Organic oxygen compounds	Organooxygen compounds	133.076	M+H-H2O	C8H10N2O	7.3864	0.234948	0	69.5	1.35658	32974-92-8	Carbonyl compounds	5.7438	5.6938	5.6307	5.6808	5.7407	5.6944	5.6841	5.7328	5.7315	5.8815	5.7281	5.7113	5.6857	5.7424	5.7596	5.7509	5.7617	5.7426	5.7084	5.7817	5.7447	5.7282	5.7406	5.725	5.6464	5.7368
pos_1420	Aminocaproic acid	metab_456	map01100	Metabolic pathways	C02378	HMDB0001901;PW_C001268	pos	-	-	Metabolism	Global and overview maps	Lipids and lipid-like molecules	Fatty Acyls	114.092	M+H-H2O	C6H13NO2	7.3864	0.0356087	0	60.4	2.75911	60-32-2	Fatty acids and conjugates	4.9703	4.9852	4.9268	4.9505	5.001	4.9773	4.9696	5.0586	5.0318	5.2226	5.0814	5.0573	5.0018	5.0565	5.1059	5.0573	5.0719	5.0794	5.0009	5.1437	5.0132	5.002	5.0093	4.9674	4.964	5.0615
pos_1428	Dimethylbenzimidazole	metab_464	map01100;map00860;map00740;map01240	Metabolic pathways;Porphyrin and chlorophyll metabolism;Riboflavin metabolism;Biosynthesis of cofactors	C03114	PW_C001957;HMDB0003701	pos	-	-	Metabolism;Metabolism;Metabolism;Metabolism	Global and overview maps;Metabolism of cofactors and vitamins;Metabolism of cofactors and vitamins;Global and overview maps	Organoheterocyclic compounds	Benzimidazoles	147.092	M+H	C9H10N2	7.3474	0.189855	37.6	0	1.18864	582-60-5	Not Available	5.4692	5.4313	5.533	5.5888	5.6024	5.5397	5.5548	5.6183	5.6051	5.785	5.6181	5.6095	5.5773	5.6262	5.653	5.6401	5.6425	5.6509	5.6011	5.6633	5.6209	5.6192	5.5978	5.5776	5.4193	5.6173
pos_1432	L-2-Amino-5-hydroxypentanoic acid	metab_468	-	-	-	HMDB0031658	pos	-	-	-	-	Organic acids and derivatives	Carboxylic acids and derivatives	116.071	M+H-H2O	C5H11NO3	7.3397	0.00346141	0	33.5	2.72468	-	Amino acids, peptides, and analogues	5.6461	5.67	5.599	5.6519	5.7179	5.663	5.6549	5.7111	5.677	5.8641	5.696	5.6844	5.6416	5.6847	5.7091	5.6977	5.7102	5.6893	5.6821	5.7554	5.6898	5.6689	5.7009	5.6806	5.6746	5.6765
pos_1433	4-Amino-1-butanol	metab_469	-	-	-	HMDB0246336	pos	-	-	-	-	Organic nitrogen compounds	Organonitrogen compounds	72.0814	M+H-H2O	C4H11NO	7.3397	0.117124	0	41.1	7.09544	-	Amines	5.7938	5.8572	5.8335	5.8598	5.9604	5.8743	5.9135	5.9713	5.9552	6.1282	5.9468	5.9509	5.9274	5.9761	5.9937	5.9855	5.9948	5.9689	5.9562	6.0121	5.9678	5.961	5.9495	5.9356	5.895	5.9553
pos_15	L-Glutamic acid	metab_540	map01240;map01200;map00330;map00220;map00250;map04072;map04216;map00630;map00430;map04964;map02010;map00860;map04080;map05016;map05017;map05014;map04727;map04742;map04723;map05031;map04721;map04720;map01100;map00480;map04540;map01210;map00340;map00524;map01230;map04068;map05034;map00660;map04724;map05030;map00650;map00910;map04974;map04713;map00970;map05230;map05033;map04730;map05022	Biosynthesis of cofactors;Carbon metabolism;Arginine and proline metabolism;Arginine biosynthesis;Alanine, aspartate and glutamate metabolism;Phospholipase D signaling pathway;Ferroptosis;Glyoxylate and dicarboxylate metabolism;Taurine and hypotaurine metabolism;Proximal tubule bicarbonate reclamation;ABC transporters;Porphyrin and chlorophyll metabolism;Neuroactive ligand-receptor interaction;Hu…	C00025	HMDB0060475;HMDB0000148;PW_C000095;HMDB0003339	pos	Peptides;Hormones and transmitters	Amino acids;Neurotransmitters	Metabolism;Metabolism;Metabolism;Metabolism;Metabolism;Environmental Information Processing;Cellular Processes;Metabolism;Metabolism;Organismal Systems;Environmental Information Processing;Metabolism;Environmental Information Processing;Human Diseases;Human Diseases;Human Diseases;Organismal Systems;Organismal Systems;Organismal Systems;Human Diseases;Organismal Systems;Organismal Systems;Metabol…	Global and overview maps;Global and overview maps;Amino acid metabolism;Amino acid metabolism;Amino acid metabolism;Signal transduction;Cell growth and death;Carbohydrate metabolism;Metabolism of other amino acids;Excretory system;Membrane transport;Metabolism of cofactors and vitamins;Signaling molecules and interaction;Neurodegenerative disease;Neurodegenerative disease;Neurodegenerative diseas…	Organic acids and derivatives	Carboxylic acids and derivatives	148.061	M+H, M+Na, M+K, M+2Na-H	C5H9NO4	0.5999	0.0152646	77.8	0	0.997799	6893-26-1;56-86-0	Amino acids, peptides, and analogues	6.3052	6.1651	6.2214	5.9567	5.9693	6.3609	5.8166	5.7155	6.5221	7.67	6.3149	6.3138	6.1897	6.2873	6.0756	6.1518	5.8379	6.3719	5.8816	6.2331	5.5828	5.5352	5.8903	5.2324	6.916	6.2078
pos_1537	2-Hexenal	metab_582	-	-	C08497	LMFA06000002;HMDB0031496	pos	-	-	-	-	Organic oxygen compounds	Organooxygen compounds	116.107	M+NH4	C6H10O	7.2616	0.0252835	0	66.6	3.8266	6728-26-3	Carbonyl compounds	4.5699	4.6375	4.5901	4.5958	4.6264	4.603	4.6298	4.7055	4.7198	4.7777	4.6863	4.6677	4.606	4.6657	4.6809	4.7047	4.6838	4.7004	4.6703	4.7604	4.6993	4.6171	4.6445	4.6232	4.6019	4.6347
pos_1597	DG(20:2(11Z,14Z)/18:4(6Z,9Z,12Z,15Z)/0:0)	metab_644	map05214;map05167;map05143;map04540;map05163;map05146;map04915;map04015;map04014;map04659;map04658;map04270;map04012;map05231;map04650;map04370;map04371;map04916;map04072;map04071;map05235;map04921;map05415;map04750;map04919;map04933;map04961;map05012;map04920;map04923;map04925;map05017;map04625;map05171;map04726;map04725;map04724;map04745;map04722;map05223;map04720;map04666;map05170;map04664;map…	Glioma;Kaposi sarcoma-associated herpesvirus infection;African trypanosomiasis;Gap junction;Human cytomegalovirus infection;Amoebiasis;Estrogen signaling pathway;Rap1 signaling pathway;Ras signaling pathway;Th17 cell differentiation;Th1 and Th2 cell differentiation;Vascular smooth muscle contraction;ErbB signaling pathway;Choline metabolism in cancer;Natural killer cell mediated cytotoxicity;VEGF…	C00165	HMDB0007425;PW_C003476	pos	-	-	Human Diseases;Human Diseases;Human Diseases;Cellular Processes;Human Diseases;Human Diseases;Organismal Systems;Environmental Information Processing;Environmental Information Processing;Organismal Systems;Organismal Systems;Organismal Systems;Environmental Information Processing;Human Diseases;Organismal Systems;Environmental Information Processing;Environmental Information Processing;Organismal…	Cancer: specific types;Infectious disease: viral;Infectious disease: parasitic;Cellular community - eukaryotes;Infectious disease: viral;Infectious disease: parasitic;Endocrine system;Signal transduction;Signal transduction;Immune system;Immune system;Circulatory system;Signal transduction;Cancer: overview;Immune system;Signal transduction;Signal transduction;Endocrine system;Signal transduction;…	Lipids and lipid-like molecules	Glycerolipids	641.512	M+H	C41H68O5	6.6062	0.052291	0	53.6	-3.39313	-	Diradylglycerols	5.7233	5.7329	5.5431	5.6624	5.6524	5.5066	5.5902	5.524	5.6356	5.8732	5.7335	5.7149	5.6699	5.6977	5.6039	5.7334	5.7921	5.7474	5.5467	5.8297	5.7981	5.7299	5.8154	5.7504	5.5771	5.7768
pos_1705	LysoPC(20:4(8Z,11Z,14Z,17Z)/0:0)	metab_757	map00564;map05231	Glycerophospholipid metabolism;Choline metabolism in cancer	C04230	HMDB0010396	pos	Lipids	Phospholipids	Metabolism;Human Diseases	Lipid metabolism;Cancer: overview	Lipids and lipid-like molecules	Glycerophospholipids	544.34	M+H	C28H50NO7P	6.0233	0.0382699	0	73.4	0.955702	-	Glycerophosphocholines	6.1912	5.3387	5.9896	5.7556	5.9104	6.2566	5.8605	5.6887	5.6961	6.5551	5.8297	6.1357	5.4041	5.4438	5.7516	5.7283	5.7519	5.856	5.8132	5.8333	5.618	5.3509	5.4525	5.4669	5.8859	5.7385
pos_1740	Chenodeoxycholylarginine	metab_796	-	-	-	HMDB0242396	pos	-	-	-	-	Lipids and lipid-like molecules	Steroids and steroid derivatives	590.427	M+ACN+H	C30H52N4O5	5.9688	0.0072572	0	55.4	-1.50715	-	Bile acids, alcohols and derivatives	6.0476	6.0134	5.9821	6.0402	6.0927	6.0403	6.0649	6.0999	6.0675	6.2378	6.0694	6.0638	6.05	6.0887	6.0943	6.1166	6.1088	6.1706	6.0721	6.1616	6.0297	6.0219	6.0518	6.0596	6.0186	6.094
pos_1760	Cibaric acid	metab_818	-	-	-	LMFA02000289;HMDB0038580	pos	-	-	-	-	Lipids and lipid-like molecules	Fatty Acyls	357.225	M+CH3OH+H	C18H28O5	5.922	0.0178306	0	67.2	-6.74192	130523-93-2	Lineolic acids and derivatives	5.6352	5.6274	5.6084	5.5816	5.6895	5.6701	5.5967	5.6892	5.6632	5.8771	5.6575	5.6998	5.6362	5.6984	5.6585	5.6587	5.709	5.7109	5.6965	5.8058	5.72	5.6502	5.7194	5.6863	5.6106	5.7221
pos_1762	Tranexamic Acid	metab_820	-	-	C12535	HMDB0014447;PW_C008836;MJDBOTE0000780	pos	-	-	-	-	Organic acids and derivatives	Carboxylic acids and derivatives	158.118	M+H	C8H15NO2	5.922	0.0364975	0	39.1	1.23089	1197-18-8	Amino acids, peptides, and analogues	6.4716	6.5265	6.4415	6.499	6.5523	6.4969	6.5353	6.5333	6.5442	6.6724	6.5149	6.5332	6.4649	6.5479	6.5382	6.538	6.5642	6.5417	6.5025	6.5903	6.5648	6.5321	6.5294	6.5429	6.5087	6.5565
pos_1772	(10R,13S,17S)-17-Hydroxy-13-methyl-10-[(4-methylphenyl)methyl]-17-prop-1-ynyl-2,6,7,8,12,14,15,16-octahydro-1H-cyclopenta[a]phenanthren-3-one	metab_830	-	-	-	HMDB0250057	pos	-	-	-	-	Lipids and lipid-like molecules	Steroids and steroid derivatives	447.293	M+CH3OH+H	C29H34O2	5.9065	0.0167401	0	31.5	8.33273	-	Oxosteroids	6.3439	6.3538	6.2983	6.3203	6.4271	6.3453	6.3455	6.3665	6.3458	6.5798	6.383	6.3814	6.3089	6.3689	6.3778	6.3532	6.3909	6.3852	6.3708	6.4576	6.3882	6.3613	6.3744	6.3595	6.2718	6.3598
pos_1781	Cabergoline	metab_840	-	-	C08187	HMDB0014393	pos	-	-	-	-	Alkaloids and derivatives	Ergoline and derivatives	474.285	M+Na	C26H37N5O2	5.8908	0.0887972	0	45.2	3.18896	81409-90-7	Lysergic acids and derivatives	6.0621	6.0748	5.9129	6.0006	6.1967	6.177	5.9845	6.1352	6.0386	6.4518	6.1962	6.1104	5.9368	6.0457	6.0416	6.1256	6.0579	6.0881	6.1244	6.2659	6.0481	5.918	6.0531	6.1021	5.6624	6.0515
pos_18	Inosine 2'-phosphate	metab_858	-	-	-	HMDB0011681	pos	-	-	-	-	Organic oxygen compounds	Organooxygen compounds	349.055	M+H, 2M+Na, 2M+K, 2M+H	C10H13N4O8P	1.1213	0.0156944	0	58.3	0.530533	-	Carbohydrates and carbohydrate conjugates	7.6532	7.7683	7.5923	7.79	7.7333	7.7037	7.7435	7.6843	7.7286	7.4523	7.711	7.626	7.6916	7.7708	7.7645	7.7542	7.7315	7.5757	7.6935	7.5081	7.7865	7.7327	7.7398	7.8235	7.6201	7.787
pos_180	Arg Phe	metab_859	-	-	-	-	pos	-	-	-	-	-	-	322.188	M+2H, M+H	C15H23N5O3	1.783	0.117356	62.3	0	0.609628	-	-	4.867	4.7432	2.6779	5.1883	4.4706	4.6507	4.823	4.9343	4.5596	2.9336	4.4058	2.8445	3.4821	4.2336	4.4508	4.7632	4.6204	2.7722	3.6811	4.0171	4.5385	4.8232	4.4191	4.779	4.4276	4.495
pos_1801	13-(3,4-Dimethyl-5-propylfuran-2-yl)tridecanoylcarnitine	metab_860	-	-	-	HMDB0241838	pos	-	-	-	-	Lipids and lipid-like molecules	Fatty Acyls	476.374	M+H-H2O	C29H51NO5	5.8208	0.039639	0	46	1.00525	-	Fatty acid esters	6.0896	5.563	5.2647	5.9063	5.6883	5.8734	5.5254	5.8141	5.2871	4.8079	5.5669	5.7782	5.2118	5.1335	5.4981	5.6095	5.2594	5.5214	4.2658	5.61	5.1972	5.2053	4.9255	4.9597	5.8966	5.4271
pos_1821	Pelargonidin 3-sophoroside	metab_881	-	-	C16305	LMPK12010018;HMDB0033679	pos	-	-	-	-	Phenylpropanoids and polyketides	Flavonoids	616.177	M+Na	C28H33O14+	5.7818	0.0466992	0	92.1	1.49679	54542-60-8	Flavonoid glycosides	4.8094	4.6287	3.8824	3.917	3.9493	5.4185	4.6123	5.8084	5.7614	5.2427	3.9204	5.0795	6.1922	5.6473	5.1421	6.1563	6.0864	5.6834	6.3901	6.1139	5.9937	6.5355	6.6694	6.4343	5.9791	5.753
pos_1828	3,8-Dihydroxy-6-methoxy-7(11)-eremophilen-12,8-olide	metab_888	-	-	-	HMDB0041551	pos	-	-	-	-	Lipids and lipid-like molecules	Prenol lipids	329.193	M+CH3OH+H	C16H24O5	5.7741	0.0194153	0	53.7	-8.37008	-	Terpene lactones	5.0992	5.1124	4.9907	5.0257	5.1036	5.0804	5.0469	5.1135	5.0888	5.3182	5.1971	5.1021	4.9893	5.0563	5.0128	5.1702	5.1637	5.1012	5.1541	5.2136	5.1085	5.0792	5.1137	5.124	5.026	5.076
pos_1829	2-Amino-6-methoxypurine	metab_889	-	-	-	HMDB0245002	pos	-	-	-	-	Organoheterocyclic compounds	Imidazopyrimidines	207.099	M+ACN+H	C6H7N5O	5.7741	0.0166475	0	68.3	0.784106	-	Purines and purine derivatives	4.9917	4.9985	4.9285	4.9473	5.0253	4.9423	4.9793	5.0028	5.0098	5.225	5.0889	5.0374	4.8972	4.9876	4.9822	5.0058	5.0603	4.9854	5.0006	5.0646	4.9943	4.967	4.9813	4.9716	4.9376	4.972
pos_1879	Octanoylcarnitine	metab_942	-	-	C02838	LMFA07070095;HMDB0000791	pos	-	-	-	-	Lipids and lipid-like molecules	Fatty Acyls	288.217	M+H	C15H29NO4	5.1066	0.0455054	0	56.4	0.411058	25243-95-2	Fatty acid esters	3.1806	3.1128	3.3985	4.3537	3.1339	3.0907	4.1483	3.1265	3.1226	3.2802	3.1051	3.0969	4.7791	3.1253	3.1315	3.9012	4.5742	3.1187	3.0948	3.1585	4.873	5.5978	6.1831	5.3303	3.0787	3.1286
pos_1915	(+/-)-Hexanoylcarnitine	metab_982	-	-	-	-	pos	-	-	-	-	-	-	260.186	M+H	C13H25NO4	3.3604	0.00896329	53.5	0	0.604273	-	-	5.5068	5.7601	5.4803	5.6723	5.4836	5.3431	5.5375	5.1837	5.2315	4.9788	5.6717	5.4329	6.019	5.6909	5.4114	5.8058	5.1936	5.5197	5.7067	5.1434	5.9323	5.9644	6.4558	6.5393	5.577	5.7002
pos_1931	Helenalin	metab_1000	-	-	C09473	HMDB0253066	pos	-	-	-	-	Lipids and lipid-like molecules	Prenol lipids	280.155	M+NH4	C15H18O4	2.8992	0.00334294	0	37.3	0.771728	6754-13-8	Terpene lactones	6.4605	6.1086	6.3084	6.369	5.966	6.5241	6.0669	6.1314	6.0659	3.8568	6.0529	6.1511	6.4242	6.4102	6.4426	6.6517	5.8788	6.4895	6.0877	6.2876	6.3419	6.4252	6.2965	6.6631	6.2634	6.0126
pos_1970	ALA-ILE	metab_1039	-	-	-	HMDB0028690	pos	-	-	-	-	Organic acids and derivatives	Carboxylic acids and derivatives	203.139	M+H	C9H18N2O3	2.4943	0.0281112	38.9	0	1.0183	29727-65-9	Amino acids, peptides, and analogues	4.5879	4.8179	4.267	5.128	4.8837	4.1008	5.0094	4.835	4.3995	2.9926	4.6055	4.1861	4.8445	4.9028	4.6031	4.7758	4.386	4.7216	4.859	4.4206	4.973	4.5243	4.4492	5.1684	4.0418	4.5124
pos_2001	Glutamylleucine	metab_1075	-	-	-	HMDB0028823	pos	-	-	-	-	Organic acids and derivatives	Carboxylic acids and derivatives	243.134	M+H-H2O	C11H20N2O5	2.2828	0.0250529	0	41.3	1.25062	5969-52-8	Amino acids, peptides, and analogues	4.7481	4.894	3.2534	5.063	4.6825	4.7546	4.9181	4.9897	4.5916	3.5094	4.7733	3.9464	4.3588	4.5437	4.6236	4.8518	4.816	3.3479	4.1535	4.4211	4.8607	4.8872	4.7399	4.8558	4.3057	4.6608
pos_2024	Cinnamyl acetate	metab_1098	-	-	C12299	HMDB0029699	pos	-	-	-	-	Benzenoids	Benzene and substituted derivatives	194.118	M+NH4	C11H12O2	2.0953	0.00517341	0	31.6	1.80341	103-54-8;21040-45-9	Styrenes	4.4314	4.7966	3.9612	4.7649	4.5008	4.0441	4.3758	4.4557	4.8927	3.8059	3.7929	4.0516	4.8324	4.6905	4.7754	4.8739	4.8356	4.6428	5.0309	4.8468	4.9441	4.9797	4.8935	4.8712	4.6114	4.8867
pos_2033	Pilocarpine	metab_1108	-	-	C07474	HMDB0015217;MJDBOTE0001565	pos	-	-	-	-	Alkaloids and derivatives	Not Available	209.129	M+H	C11H16N2O2	2.0328	0.0216706	46.5	0	0.801744	92-13-7;54-71-7	Not Available	3.2398	3.1985	3.0097	3.6959	3.1194	3.0761	3.0821	3.8957	3.6106	3.2656	3.1469	3.0823	4.3227	3.6361	3.7022	4.186	4.1348	4.2307	4.7428	4.3605	4.5678	4.4879	4.4038	4.5525	3.0641	3.9626
pos_2089	Homocitrulline	metab_1165	-	-	C02427	HMDB0000679	pos	-	-	-	-	Organic acids and derivatives	Carboxylic acids and derivatives	401.215	2M+Na	C7H15N3O3	1.8612	0.0195543	0	42.7	6.89368	1190-49-4	Amino acids, peptides, and analogues	5.5249	5.8336	5.4598	5.5862	5.6887	5.4952	5.6275	5.6346	5.3808	4.4557	5.2706	5.0783	5.6061	5.596	5.4093	5.6736	5.5523	5.4314	5.5432	5.2689	5.6543	5.3763	5.3999	5.5778	5.4595	5.7605
pos_2126	FAPy-adenine	metab_1206	-	-	C06502	HMDB0004816	pos	-	-	-	-	Organoheterocyclic compounds	Diazines	136.062	M+H-H2O	C5H7N5O	1.7752	0.0293808	0	59.9	1.34417	5122-36-1	Pyrimidines and pyrimidine derivatives	5.1177	5.1547	5.1525	5.1484	5.2186	5.1286	5.1396	5.1746	5.1662	5.906	5.1906	5.1811	5.1588	5.1548	5.2006	5.2456	5.2033	5.2493	5.2027	5.2636	5.1774	5.1824	5.1288	5.1834	5.2146	5.1868
pos_2129	Queuine	metab_1209	-	-	C01449	HMDB0001495	pos	-	-	-	-	Organoheterocyclic compounds	Pyrrolopyrimidines	278.125	M+H	C12H15N5O3	1.7674	0.0291995	0	61.7	0.0194392	72496-59-4	Pyrrolo[2,3-d]pyrimidines	4.4575	4.9552	3.7339	4.5877	4.7215	4.1958	5.2365	4.9254	4.3201	4.4945	4.127	3.8397	5.2137	4.4018	4.5219	5.1432	5.0699	4.0074	4.56	4.8263	5.1146	5.1649	5.0838	5.0357	3.9704	4.7513
pos_2133	Asparaginyl-Proline	metab_1214	-	-	-	HMDB0028739	pos	-	-	-	-	Organic acids and derivatives	Carboxylic acids and derivatives	212.103	M+H-H2O	C9H15N3O4	1.7596	0.0384281	0	58	0.840356	-	Amino acids, peptides, and analogues	4.5694	4.5363	4.6055	4.612	4.6267	4.749	4.5634	4.6448	4.4854	3.0763	4.5563	4.6164	4.642	4.6942	4.7162	4.8113	4.7665	4.3872	4.7332	4.2836	4.7708	4.9626	4.792	4.7932	4.2385	4.5766
pos_2134	Hydrocinnamic acid	metab_1215	map01100;map00360	Metabolic pathways;Phenylalanine metabolism	C05629	HMDB0000764	pos	-	-	Metabolism;Metabolism	Global and overview maps;Amino acid metabolism	Phenylpropanoids and polyketides	Phenylpropanoic acids	192.102	M+ACN+H	C9H10O2	1.7517	0.0241447	0	40.6	1.2658	501-52-0	Not Available	4.7513	4.9853	4.7495	5.1711	4.7838	4.7057	4.8879	4.9742	4.9523	3.5294	4.6956	4.5757	5.0746	4.9259	4.9015	5.0755	4.8958	5.0332	5.2814	4.9909	5.1503	5.1739	5.1607	5.1782	4.8097	5.1014
pos_2138	12-Hydroxydodecanoic acid	metab_1219	-	-	C08317	HMDB0304547;HMDB0002059	pos	-	-	-	-	Organic acids and derivatives	Hydroxy acids and derivatives	261.145	M+2Na-H	C12H24O3	1.7205	0.0437955	0	50.3	4.15724	505-95-3	Medium-chain hydroxy acids and derivatives	5.1145	5.192	4.5703	5.0332	4.952	4.9479	4.7596	5.3078	5.4333	6.5604	5.0338	5.2724	5.3579	5.235	5.2671	5.3835	5.675	5.4258	5.4902	4.9946	5.7059	5.8337	5.7861	5.8817	4.6762	5.0915
pos_2141	3-Aminoisobutanoic acid	metab_1223	-	-	C05145	HMDB0003911;PW_C001993	pos	Peptides	Amino acids	-	-	Organic acids and derivatives	Carboxylic acids and derivatives	86.0606	M+H-H2O	C4H9NO2	1.7127	0.054822	0	46.1	5.45694	144-90-1	Amino acids, peptides, and analogues	5.1561	5.1462	5.0657	5.0612	5.1933	5.1385	5.0541	5.2037	5.0947	5.4556	5.1219	5.2751	4.9763	5.0798	5.0744	5.0632	5.0455	5.1573	5.0112	5.3336	4.9991	4.9834	4.984	4.9787	5.056	5.0288
pos_2156	Uracil	metab_1237	map00240;map01100;map00770;map00410	Pyrimidine metabolism;Metabolic pathways;Pantothenate and CoA biosynthesis;beta-Alanine metabolism	C00106	HMDB0000300;PW_C000204;MJDBOTE0000838	pos	Nucleic acids	Bases	Metabolism;Metabolism;Metabolism;Metabolism	Nucleotide metabolism;Global and overview maps;Metabolism of cofactors and vitamins;Metabolism of other amino acids	Organoheterocyclic compounds	Diazines	113.035	M+H	C4H4N2O2	1.6424	0.0361463	59.6	0	3.35877	66-22-8	Pyrimidines and pyrimidine derivatives	5.4776	5.2764	5.706	5.3351	5.4299	5.4101	5.2162	5.2207	5.581	6.8055	5.3918	5.5054	5.6457	5.2881	5.2963	5.4317	5.2447	5.7483	5.6047	5.4756	5.1844	5.2202	5.2207	5.169	5.6479	5.3122
pos_2212	Arabinosylhypoxanthine	metab_1299	-	-	-	HMDB0003040	pos	-	-	-	-	Nucleosides, nucleotides, and analogues	Purine nucleosides	233.067	M+H-2H2O	C10H12N4O5	1.1213	0.0636386	0	54.1	-0.702883	7013-16-3	Not Available	4.8111	4.8412	4.6789	4.9185	4.9631	4.8645	4.7626	4.8698	4.8049	4.6883	4.9212	4.8408	4.7046	4.9605	4.9276	4.9553	4.843	4.7232	4.9096	4.5666	4.945	4.9313	4.943	4.9744	4.7693	5.1074
pos_2235	Arginylphenylalaninamide	metab_1321	-	-	-	HMDB0257190	pos	-	-	-	-	Organic acids and derivatives	Carboxylic acids and derivatives	321.202	M+H	C15H24N6O2	0.9746	0.0274092	0	40.6	-3.99864	-	Amino acids, peptides, and analogues	5.8898	5.7884	6.0922	5.8599	5.6347	5.712	5.9253	5.8906	5.8415	5.1595	5.9183	5.0628	5.6583	5.7821	5.8103	5.5414	5.7923	5.6209	5.5879	5.3418	5.326	5.1494	5.259	5.2848	5.6823	5.6438
pos_2238	Ecgonine	metab_1324	-	-	C10858	HMDB0006548	pos	-	-	-	-	Alkaloids and derivatives	Tropane alkaloids	186.113	M+H	C9H15NO3	0.967	0.0145058	71.7	0	0.914677	481-37-8	Not Available	5.1947	4.9635	5.2775	5.1893	5.1246	5.0496	5.2276	5.0232	5.0753	4.3646	4.9598	5.0418	5.0352	4.9115	5.0682	5.1924	4.7529	5.0099	4.9554	5.0141	5.0325	4.9667	4.9415	4.9943	5.1486	5.0134
pos_2256	[(2S,3R,4R,5R)-5-(6-Aminopurin-9-yl)-3,4-dihydroxyoxolan-2-yl]methyl phosphono hydrogen phosphate	metab_1338	-	-	-	HMDB0247869	pos	-	-	-	-	Nucleosides, nucleotides, and analogues	Purine nucleotides	465.993	M+K	C10H15N5O10P2	0.8659	0.0246106	0	72.3	1.09176	-	Purine ribonucleotides	5.1478	5.1	5.3469	5.2394	4.9851	5.3157	4.931	5.0406	5.2674	4.9537	5.3522	5.1975	5.3006	5.1035	5.1452	5.125	5.0372	5.2982	5.3022	4.832	5.1995	5.1258	5.2235	5.2691	5.3747	5.2881
pos_2275	1-Acetyl-2-phenylhydrazine	metab_1357	-	-	-	HMDB0243811	pos	-	-	-	-	Benzenoids	Benzene and substituted derivatives	168.113	M+NH4	C8H10N2O	0.773	0.0275628	0	31.7	1.1474	-	Phenylhydrazines	4.7629	4.6158	4.7967	4.5942	4.6766	4.8025	4.5478	4.7464	4.4619	4.3731	4.6944	4.7096	4.6488	4.7799	4.8461	4.8997	4.7502	4.4867	4.7061	4.3706	4.8365	4.9888	4.9331	4.8388	4.3864	4.4921
pos_2297	(+/-)-3-Mercapto-1-butyl acetate	metab_1379	-	-	-	HMDB0303256	pos	-	-	-	-	Organic acids and derivatives	Carboxylic acids and derivatives	131.053	M+H-H2O	C6H12O2S	0.7037	0.0108949	0	66.7	6.0779	-	Carboxylic acid derivatives	4.9929	4.9307	4.837	4.9333	4.6489	4.8887	4.7388	4.8416	5.6404	5.4537	5.2743	5.0083	5.2657	5.0818	5.2426	5.0277	5.3772	4.9279	5.175	5.1658	5.0351	5.382	5.4581	5.1773	5.4987	5.0146
pos_2314	N2-Acetylornithine	metab_1395	map01100;map01210;map00220;map01230	Metabolic pathways;2-Oxocarboxylic acid metabolism;Arginine biosynthesis;Biosynthesis of amino acids	C00437	HMDB0003357	pos	-	-	Metabolism;Metabolism;Metabolism;Metabolism	Global and overview maps;Global and overview maps;Amino acid metabolism;Global and overview maps	Organic acids and derivatives	Carboxylic acids and derivatives	175.108	M+H	C7H14N2O3	0.6735	0.029437	0	35.2	1.0045	6205-08-09	Amino acids, peptides, and analogues	5.8593	5.494	5.6016	5.6979	5.5874	5.5838	5.6756	5.4977	5.6659	6.0022	5.8267	5.9266	5.6433	5.9283	5.7373	5.6536	5.8881	5.8048	5.5624	5.7845	5.793	5.47	5.4441	5.6495	5.8028	5.5837
pos_2315	METHACHOLINE	metab_1396	-	-	C07471	HMDB0015654	pos	-	-	-	-	Organic nitrogen compounds	Organonitrogen compounds	160.133	M+H	C8H17NO2	0.6735	0.0111746	71.8	0	1.11306	55-92-5	Quaternary ammonium salts	6.416	6.8038	6.0282	6.8775	6.5478	6.6888	6.452	6.6639	7.1823	6.0505	6.8986	7.0313	7.1323	7.2628	6.9132	7.2015	7.2685	7.159	7.5025	6.9982	7.4903	7.3445	7.4773	7.3145	6.3098	6.996
pos_2332	4-Trimethylammoniobutanoic Acid	metab_1415	map01100;map00310;map02010	Metabolic pathways;Lysine degradation;ABC transporters	C01181	PW_C000899;HMDB0001161	pos	-	-	Metabolism;Metabolism;Environmental Information Processing	Global and overview maps;Amino acid metabolism;Membrane transport	Lipids and lipid-like molecules	Fatty Acyls	146.118	M+H	C7H15NO2	0.6221	0.0432117	78.6	0	1.14738	407-64-7	Fatty acids and conjugates	6.3402	6.412	6.035	6.4093	6.2688	6.1783	6.3444	6.4726	6.3943	5.5318	6.2084	6.1776	6.5361	6.4495	6.2576	6.4089	6.5204	6.3394	6.478	6.4093	6.542	6.4174	6.6257	6.4996	6.3146	6.4546
pos_2335	(1S,2S,4R,8R)-p-Menthane-1,2,8,9-tetrol	metab_1418	-	-	-	HMDB0039974	pos	-	-	-	-	Lipids and lipid-like molecules	Prenol lipids	114.067	M+H+Na	C10H20O4	0.6145	0.00473531	0	44.9	2.08172	402593-46-8	Monoterpenoids	6.3205	6.5455	6.3063	6.455	6.4958	6.3192	6.391	6.4882	6.2866	6.3196	6.3188	6.2432	6.4427	6.4813	6.4211	6.4031	6.5527	6.4434	6.4806	6.4234	6.5137	6.5266	6.5606	6.5506	6.3088	6.5236
pos_2340	1-Amino-propan-2-ol	metab_1423	-	-	C05771	HMDB0012136	pos	-	-	-	-	Organic nitrogen compounds	Organonitrogen compounds	76.0763	M+H	C3H9NO	0.6072	0.0317123	0	72.2	7.99738	78-96-6	Amines	4.0233	4.6007	4.8531	4.2619	4.5043	4.5719	4.8346	4.4723	4.2089	5.4103	4.5202	3.3292	3.3043	4.2309	4.1318	4.1802	3.938	3.351	4.03	4.2846	4.1241	3.3643	3.8699	3.3455	4.1311	4.5385
pos_2353	L-Threonine	metab_1434	map01100;map04978;map00970;map00290;map02010;map00860;map01230;map04974;map00260;map00261	Metabolic pathways;Mineral absorption;Aminoacyl-tRNA biosynthesis;Valine, leucine and isoleucine biosynthesis;ABC transporters;Porphyrin and chlorophyll metabolism;Biosynthesis of amino acids;Protein digestion and absorption;Glycine, serine and threonine metabolism;Monobactam biosynthesis	C00188	HMDB0000167;PW_C000109;MJDBOTE0000464	pos	Peptides	Amino acids	Metabolism;Organismal Systems;Genetic Information Processing;Metabolism;Environmental Information Processing;Metabolism;Metabolism;Organismal Systems;Metabolism;Metabolism	Global and overview maps;Digestive system;Translation;Amino acid metabolism;Membrane transport;Metabolism of cofactors and vitamins;Global and overview maps;Digestive system;Amino acid metabolism;Biosynthesis of other secondary metabolites	Organic acids and derivatives	Carboxylic acids and derivatives	84.0449	M+H-2H2O	C4H9NO3	0.5845	0.0183738	81.9	0	4.68005	72-19-5	Amino acids, peptides, and analogues	5.3657	5.319	5.4467	5.2315	5.3177	5.3206	5.322	5.3103	5.9685	6.2644	5.6645	5.5814	5.6917	5.634	5.6579	5.5095	5.7332	5.6131	5.726	5.759	5.493	5.6943	5.8164	5.5709	5.9488	5.4867
pos_2360	Choline Phosphate	metab_1442	map01100;map00564;map05231	Metabolic pathways;Glycerophospholipid metabolism;Choline metabolism in cancer	C00588	HMDB0001565	pos	-	-	Metabolism;Metabolism;Human Diseases	Global and overview maps;Lipid metabolism;Cancer: overview	Organic nitrogen compounds	Organonitrogen compounds	184.074	M+H	C5H14NO4P	0.5769	0.0369368	51.2	0	1.51852	107-73-3;3616-04-4	Quaternary ammonium salts	5.4317	5.0691	5.2974	5.0604	5.2973	5.3694	5.0552	5.1876	4.9647	7.1473	5.2133	5.3839	4.8374	4.361	5.2253	5.217	5.3494	5.3888	5.03	5.1709	4.5326	4.9576	4.6792	4.2001	5.4081	4.852
pos_2364	L-Serine	metab_1446	map01100;map00564;map04978;map01200;map00920;map01240;map00600;map00270;map02010;map01230;map00970;map04974;map00260;map00261;map04071;map00630;map05230	Metabolic pathways;Glycerophospholipid metabolism;Mineral absorption;Carbon metabolism;Sulfur metabolism;Biosynthesis of cofactors;Sphingolipid metabolism;Cysteine and methionine metabolism;ABC transporters;Biosynthesis of amino acids;Aminoacyl-tRNA biosynthesis;Protein digestion and absorption;Glycine, serine and threonine metabolism;Monobactam biosynthesis;Sphingolipid signaling pathway;Glyoxyl…	C00065	PW_C000120;HMDB0000187;MJDBOTE0001776	pos	Peptides	Amino acids	Metabolism;Metabolism;Organismal Systems;Metabolism;Metabolism;Metabolism;Metabolism;Metabolism;Environmental Information Processing;Metabolism;Genetic Information Processing;Organismal Systems;Metabolism;Metabolism;Environmental Information Processing;Metabolism;Human Diseases	Global and overview maps;Lipid metabolism;Digestive system;Global and overview maps;Energy metabolism;Global and overview maps;Lipid metabolism;Amino acid metabolism;Membrane transport;Global and overview maps;Translation;Digestive system;Amino acid metabolism;Biosynthesis of other secondary metabolites;Signal transduction;Carbohydrate metabolism;Cancer: overview	Organic acids and derivatives	Carboxylic acids and derivatives	106.05	M+H	C3H7NO3	0.5769	0.0186	73.4	0	3.8704	56-45-1	Amino acids, peptides, and analogues	4.8674	4.4783	4.8917	4.6592	4.3542	4.4582	4.7249	4.855	5.3259	5.4705	5.1502	5.0778	4.7304	5.0687	5.0073	4.717	5.049	4.9869	4.7829	5.3504	4.8622	4.9031	4.8124	4.674	4.7836	4.585
pos_2368	Zalcitabine	metab_1448	map04976	Bile secretion	C07207	PW_C009386;HMDB0015078;HMDB0255802;HMDB0037019	pos	-	-	Organismal Systems	Digestive system	Nucleosides, nucleotides, and analogues	Pyrimidine nucleosides	212.103	M+H	C9H13N3O3	0.5696	0.0237137	0	31.4	0.860891	5718-77-4;7481-89-2	Pyrimidine 2'',3''-dideoxyribonucleosides	6.815	6.7221	6.848	6.7359	6.8017	6.9307	6.7179	6.902	6.5874	1.8972	6.8046	6.865	6.8532	6.9001	6.9668	6.9693	6.9551	6.7081	6.9274	6.618	6.9392	7.1045	7.0582	6.9566	6.5797	6.6965
pos_2373	4'-Aminoacetanilide	metab_1453	-	-	-	-	pos	-	-	-	-	-	-	168.113	M+NH4	C8H10N2O	0.5696	0.0401986	65	0	0.8059	-	-	5.6754	5.5571	5.7294	5.5362	5.6805	5.8244	5.5697	5.7729	5.4542	5.0049	5.6843	5.7601	5.7335	5.7666	5.8404	5.8513	5.8245	5.58	5.8158	5.4322	5.7997	6.0099	5.9511	5.819	5.4494	5.5847
pos_2378	Valyllysine	metab_1457	-	-	-	HMDB0029132	pos	-	-	-	-	Organic acids and derivatives	Carboxylic acids and derivatives	123.595	M+2H	C11H23N3O3	0.5696	0.128383	0	57.2	2.38728	22677-62-9	Amino acids, peptides, and analogues	4.9419	4.9833	4.8528	4.8387	4.8346	5.0235	4.7661	4.842	5.1727	4.4906	5.0943	5.2441	5.0946	5.0082	5.1341	5.1134	5.2654	5.0179	5.156	4.9977	5.0814	5.3979	5.4677	5.2969	5.3192	4.9432
pos_2382	Cyclopentanol	metab_1462	-	-	C02020	HMDB0302463	pos	-	-	-	-	Organic oxygen compounds	Organooxygen compounds	104.107	M+NH4	C5H10O	0.5696	0.012818	0	51	5.02485	96-41-3	Alcohols and polyols	6.4128	6.1085	6.6933	6.0049	6.1328	6.5298	6.1091	6.1295	6.2197	7.4493	6.0162	6.2439	5.9578	5.9438	5.9239	6.2915	6.0236	6.8226	6.0565	6.3336	5.6842	5.9108	5.827	5.9213	6.4511	6.0374
pos_2388	Pro-Ile	metab_1468	-	-	-	HMDB0304810	pos	-	-	-	-	Organic acids and derivatives	Carboxylic acids and derivatives	246.181	M+NH4	C11H20N2O3	0.5623	0.0158487	0	46.1	0.67329	-	Amino acids, peptides, and analogues	5.5758	5.5589	5.4685	5.4585	5.4922	5.6246	5.5018	5.4629	5.8327	4.995	5.7498	5.7897	5.7803	5.6627	5.7722	5.7711	5.9154	5.6049	5.7491	5.5389	5.7968	6.0181	6.0752	5.8805	5.7425	5.6777
pos_2429	1,6-Hexanediamine	metab_1507	-	-	-	HMDB0244244	pos	-	-	-	-	Organic nitrogen compounds	Organonitrogen compounds	158.165	M+ACN+H	C6H16N2	0.5468	0.213837	0	38.4	2.31816	-	Amines	4.009	3.8125	4.1883	3.8563	3.8681	4.1166	3.085	3.0034	3.5289	5.3649	4.3162	3.9628	2.7108	3.2669	3.884	2.7742	2.8576	4.1066	3.0147	2.7973	2.8767	2.75	2.7615	2.752	3.6281	2.7674
pos_2483	Histamine	metab_1562	map01100;map05310;map04664;map04750;map00340;map04971;map04974;map04080;map04721	Metabolic pathways;Asthma;Fc epsilon RI signaling pathway;Inflammatory mediator regulation of TRP channels;Histidine metabolism;Gastric acid secretion;Protein digestion and absorption;Neuroactive ligand-receptor interaction;Synaptic vesicle cycle	C00388	HMDB0000870;PW_C000693;MJDBOTE0000422	pos	Peptides;Hormones and transmitters;Hormones and transmitters	Amines;Other hormones;Neurotransmitters	Metabolism;Human Diseases;Organismal Systems;Organismal Systems;Metabolism;Organismal Systems;Organismal Systems;Environmental Information Processing;Organismal Systems	Global and overview maps;Immune disease;Immune system;Sensory system;Amino acid metabolism;Digestive system;Digestive system;Signaling molecules and interaction;Nervous system	Organic nitrogen compounds	Organonitrogen compounds	112.087	M+H	C5H9N3	0.5233	0.0260707	77.8	0	3.59299	51-45-6	Amines	5.493	5.1934	5.0757	5.3011	5.0402	5.3132	5.0637	5.5168	5.4929	5.1865	5.6049	5.8712	5.533	5.3234	5.4238	5.5642	5.5384	5.5962	5.6091	5.4321	5.5047	5.6508	5.5115	5.4691	5.2605	5.2305
pos_2557	Oxidized dithiothreitol	metab_1639	-	-	C01119	HMDB0059664;PW_C040101	pos	-	-	-	-	Organoheterocyclic compounds	Dithianes	170.03	M+NH4	C4H8O2S2	0.461	0.0996172	0	31.3	-1.94548	51621-02-4	Not Available	4.5752	4.7913	3.9785	4.5142	4.5097	4.3826	4.7194	4.6986	4.4263	3.8427	4.3858	4.3331	4.4068	4.6849	4.6206	4.6319	4.6902	4.1154	4.3568	4.369	4.7407	4.6328	4.727	4.7536	4.3861	4.7942
pos_258	PC(18:1(9Z)/18:1(11Z))	metab_1660	map01100;map00564;map00590;map00591;map00592;map05231;map04723	Metabolic pathways;Glycerophospholipid metabolism;Arachidonic acid metabolism;Linoleic acid metabolism;alpha-Linolenic acid metabolism;Choline metabolism in cancer;Retrograde endocannabinoid signaling	C00157	PW_C004152;HMDB0008103;LMGP01012163	pos	Lipids	Phospholipids	Metabolism;Metabolism;Metabolism;Metabolism;Metabolism;Human Diseases;Organismal Systems	Global and overview maps;Lipid metabolism;Lipid metabolism;Lipid metabolism;Lipid metabolism;Cancer: overview;Nervous system	Lipids and lipid-like molecules	Glycerophospholipids	786.6	M+H-H2O, M+H	C44H84NO8P	5.9142	0.24617	0	60.5	-0.417352	-	Glycerophosphocholines	5.0729	6.2395	6.2907	6.2269	6.324	6.3042	6.4048	6.5898	6.4199	6.6185	6.3241	5.9035	4.832	6.3245	6.2863	6.206	6.3231	6.2841	6.4146	6.3929	6.25	6.2017	6.2312	6.2693	6.1655	5.5843
pos_2626	Oleamide	metab_1712	-	-	C19670	HMDB0247607;LMFA08010004;HMDB0002117	pos	-	-	-	-	Lipids and lipid-like molecules	Fatty Acyls	282.279	M+H	C18H35NO	0.0769	0.125883	70	0	0.632507	301-02-0	Fatty amides	5.5753	5.7655	5.7249	5.7413	5.8192	5.711	5.766	5.8058	5.8578	6.0449	5.8318	5.7228	5.7522	5.8939	5.8144	5.8261	5.9126	5.8768	5.8048	5.9496	5.8846	5.9075	5.823	5.9672	5.8856	5.8641
pos_294	Deoxycholylproline	metab_1770	-	-	-	HMDB0242438	pos	-	-	-	-	Not Available	Not Available	472.343	M+H-H2O, M+H	C29H47NO5	5.7975	0.0391092	0	47.5	1.15194	-	Not Available	5.0369	3.8719	3.6887	4.5026	3.8705	4.9923	4.8292	4.9777	3.7871	3.9448	4.4212	5.9453	3.7365	3.7899	3.9115	3.9035	3.8129	4.3939	3.7593	3.8231	3.8	3.7757	3.7873	3.7777	5.3595	4.3903
pos_297	PC(P-18:0/18:3)	metab_1773	-	-	-	-	pos	-	-	-	-	-	-	768.588	M+H, M+Na	C44H82NO7P	6.6604	0.213565	69.1	0	-2.43477	-	-	6.7279	6.8438	6.9774	6.8996	6.8128	6.8004	7.279	6.9301	6.9146	6.7659	6.2131	6.7304	6.6316	6.6812	6.7047	6.7128	6.6742	6.6815	6.5104	6.7358	6.2816	6.565	6.5231	6.6861	6.4652	6.7113
pos_298	PE(18:3(6Z,9Z,12Z)/P-18:1(9Z))	metab_1774	map01100;map00564;map00563;map04136;map05167;map05130;map04723;map04140	Metabolic pathways;Glycerophospholipid metabolism;Glycosylphosphatidylinositol (GPI)-anchor biosynthesis;Autophagy - other;Kaposi sarcoma-associated herpesvirus infection;Pathogenic Escherichia coli infection;Retrograde endocannabinoid signaling;Autophagy - animal	C00350	HMDB0009150	pos	Lipids	Phospholipids	Metabolism;Metabolism;Metabolism;Cellular Processes;Human Diseases;Human Diseases;Organismal Systems;Cellular Processes	Global and overview maps;Lipid metabolism;Glycan biosynthesis and metabolism;Transport and catabolism;Infectious disease: viral;Infectious disease: bacterial;Nervous system;Transport and catabolism	Lipids and lipid-like molecules	Glycerophospholipids	724.528	M+H, M+Na	C41H74NO7P	6.7608	0.0442818	0	61.6	0.311913	-	Glycerophosphoethanolamines	5.9329	6.0506	5.8397	5.8683	5.8978	6.0725	5.9409	5.9555	5.4359	5.2228	5.8449	5.8769	5.6597	5.756	5.5783	5.7669	5.6918	5.5461	5.2183	5.471	5.5035	5.3191	5.56	5.6756	5.8995	6.0561
pos_299	Cyanidin 3,5-O-diglucoside	metab_1775	-	-	C08639	HMDB0304659;HMDB0304306	pos	-	-	-	-	Lipids and lipid-like molecules	Glycerophospholipids	742.575	M+H, M+Na	C42H80NO7P	6.6604	0.0900441	0	83	0.24791	20905-74-2	Glycerophosphocholines	6.7928	6.7262	6.8946	6.7895	6.7859	6.9236	6.7631	6.773	6.8425	6.9915	6.1906	6.6002	6.704	6.964	6.8228	6.7131	6.7667	6.7251	6.4378	6.7905	6.3165	6.7032	6.7045	7.0807	6.8015	6.8445
pos_300	PE(20:4(8Z,11Z,14Z,17Z)/18:0)	metab_1778	map01100;map00564;map00563;map04136;map05167;map05130;map04723;map04140	Metabolic pathways;Glycerophospholipid metabolism;Glycosylphosphatidylinositol (GPI)-anchor biosynthesis;Autophagy - other;Kaposi sarcoma-associated herpesvirus infection;Pathogenic Escherichia coli infection;Retrograde endocannabinoid signaling;Autophagy - animal	C00350	PW_C005468;HMDB0009420	pos	Lipids	Phospholipids	Metabolism;Metabolism;Metabolism;Cellular Processes;Human Diseases;Human Diseases;Organismal Systems;Cellular Processes	Global and overview maps;Lipid metabolism;Glycan biosynthesis and metabolism;Transport and catabolism;Infectious disease: viral;Infectious disease: bacterial;Nervous system;Transport and catabolism	Lipids and lipid-like molecules	Glycerophospholipids	768.556	M+H, M+Na	C43H78NO8P	6.8852	0.0349446	0	65.6	2.29081	-	Glycerophosphoethanolamines	5.1847	5.0504	4.9084	5.2011	5.5177	4.9577	5.4136	5.4157	5.5106	4.7949	5.3537	5.3089	5.4724	5.2553	5.2782	5.2284	5.7315	5.3382	5.4203	5.1965	5.5784	5.8573	5.7932	5.4392	5.2932	5.2052
pos_312	Trimethylamine N-Oxide	metab_1791	map01100	Metabolic pathways	C01104	HMDB0000925;MJDBOTE0000569	pos	-	-	Metabolism	Global and overview maps	Organic nitrogen compounds	Organonitrogen compounds	76.0763	M+H, M+Na	C3H9NO	7.2694	0.0997114	99.5	0	8.68929	1184-78-7	Aminoxides	4.1442	4.1056	4.0669	4.108	4.1616	4.1215	4.0916	4.1905	4.124	4.225	4.1609	4.1509	4.0907	4.1296	4.1953	4.1982	4.155	4.0954	4.0554	4.2144	4.0915	4.1067	4.1184	4.0725	4.0991	4.1337
pos_325	Balenine	metab_1805	-	-	-	HMDB0005769	pos	-	-	-	-	Organic acids and derivatives	Peptidomimetics	241.129	M+2H, M+H	C10H16N4O3	7.3007	0.0303234	0	34.6	-0.793486	331-38-4	Hybrid peptides	4.8513	4.8081	4.883	4.8539	4.8108	5.0029	4.7961	4.9143	4.6847	4.043	4.8912	4.851	4.9014	4.9473	5.0498	5.0958	4.9523	4.7179	4.966	4.6869	4.9776	5.1187	5.1031	5.048	4.6828	4.8367
pos_335	Isoquinoline	metab_1816	-	-	C06323	HMDB0034244	pos	-	-	-	-	Organoheterocyclic compounds	Isoquinolines and derivatives	130.065	M+H, M+CH3OH+H	C9H7N	7.4254	0.1457	35.9	0	1.90384	119-65-3	Not Available	5.4798	5.5078	5.3408	5.4697	5.3866	5.3768	5.344	5.3005	5.3159	5.4569	5.2999	5.2948	5.289	5.3593	5.3731	5.3546	5.3584	5.3495	5.3444	5.3968	5.3548	5.3196	5.3888	5.3939	5.3831	5.3192
pos_381	DIMP	metab_1866	map00230	Purine metabolism	C06196	HMDB0251357;HMDB0006555	pos	-	-	Metabolism	Nucleotide metabolism	Organic acids and derivatives	Organic phosphonic acids and derivatives	371.013	M+Na, M+K	C10H13N4O7P	0.5468	0.00959161	0	34.5	-6.11589	3393-18-8	Phosphonic acid diesters	5.6458	5.803	5.2648	5.777	5.9677	4.4453	5.8005	5.964	5.6084	4.3398	5.2402	5.3204	5.6513	5.7627	5.6501	5.6652	5.8202	5.8811	5.794	5.7577	5.594	5.5302	5.5419	5.5766	5.5804	5.6882
pos_395	Pyroglutamic Acid	metab_1881	map01100;map00480	Metabolic pathways;Glutathione metabolism	C01879	HMDB0000267;PW_C000182;MJDBOTE0000549	pos	Peptides	Amino acids	Metabolism;Metabolism	Global and overview maps;Metabolism of other amino acids	Organic acids and derivatives	Carboxylic acids and derivatives	147.077	M+H, M+NH4	C5H7NO3	0.5769	0.0107143	89.4	0	1.13844	98-79-3	Amino acids, peptides, and analogues	6.5953	6.559	6.6615	6.4753	6.5101	6.4756	6.5867	6.5663	7.2381	6.9691	6.9366	6.8295	6.942	6.8945	6.9347	6.762	7.0182	6.8334	7.0053	6.9894	6.7604	6.978	7.1028	6.8517	7.1598	6.6774
pos_400	D-Mannose 6-phosphate	metab_1888	map01100;map00520;map00051;map04142;map01240	Metabolic pathways;Amino sugar and nucleotide sugar metabolism;Fructose and mannose metabolism;Lysosome;Biosynthesis of cofactors	C00275	HMDB0001078;HMDB0304312	pos	-	-	Metabolism;Metabolism;Metabolism;Cellular Processes;Metabolism	Global and overview maps;Carbohydrate metabolism;Carbohydrate metabolism;Transport and catabolism;Global and overview maps	Organic oxygen compounds	Organooxygen compounds	298.993	M+Na, M+K	C6H13O9P	0.5845	0.0137011	81.1	0	0.539739	3672-15-9	Carbohydrates and carbohydrate conjugates	3.9468	5.2682	3.2053	5.2369	3.315	3.2718	5.6865	5.5475	5.8919	6.0333	3.2862	4.9822	3.2531	5.1619	3.3126	5.4914	5.7233	3.2998	3.2759	5.5767	6.1011	3.8605	5.8472	5.8869	5.7855	5.3062
pos_404	Betaine	metab_1892	map01100;map02010;map00260	Metabolic pathways;ABC transporters;Glycine, serine and threonine metabolism	C00719	PW_C000030;HMDB0000043;MJDBTMA0000064	pos	-	-	Metabolism;Environmental Information Processing;Metabolism	Global and overview maps;Membrane transport;Amino acid metabolism	Organic acids and derivatives	Carboxylic acids and derivatives	118.087	M+H, 2M+H	C5H11NO2	0.6072	0.0109338	62.3	0	2.72277	107-43-7;6915-17-9	Amino acids, peptides, and analogues	7.7322	7.706	7.8127	7.7802	7.634	7.6093	7.7169	7.7687	7.7378	7.2511	7.7776	7.2405	7.5296	7.6919	7.7177	7.5397	7.7388	7.6307	7.572	7.5341	7.3672	7.3027	7.4159	7.3844	7.6129	7.6259
pos_412	Acetylhomoserine	metab_1900	-	-	-	HMDB0029423	pos	-	-	-	-	Organic acids and derivatives	Carboxylic acids and derivatives	162.076	M+H-H2O, M+H	C6H11NO4	0.6602	0.0591207	0	45.9	0.958628	7540-67-2	Amino acids, peptides, and analogues	5.4175	5.317	5.4956	5.6826	5.122	5.3155	4.9294	4.6872	5.3293	6.1111	5.2644	5.4551	4.9825	5.4333	5.0646	5.1676	4.9261	5.4659	4.7239	5.0136	4.7404	3.7979	4.1341	3.7998	5.7128	4.9326
pos_456	Laminine	metab_1947	-	-	-	-	pos	-	-	-	-	-	-	189.16	M+H, M+Na	C9H20N2O2	0.5312	0.0172236	81.1	0	1.16682	-	-	5.9978	6.0048	6.0872	6.0364	5.9834	5.8312	5.9575	5.5485	6.4707	5.4544	5.6151	5.6487	5.9008	5.7304	6.0584	5.8215	6.0031	5.7679	5.9017	5.7387	5.7464	5.9632	6.0142	5.8624	6.9691	6.0439
pos_572	(R)-1-Methylpiperidine-2-carboxylic acid	metab_2074	-	-	-	HMDB0242107	pos	-	-	-	-	Organic acids and derivatives	Carboxylic acids and derivatives	161.129	M+NH4	C7H13NO2	0.5623	0.0121006	0	35.3	1.34287	-	Amino acids, peptides, and analogues	5.5462	5.6469	5.4521	5.5606	5.4902	5.4525	5.4861	5.1306	5.7779	5.8983	5.3325	5.4759	5.5368	5.4942	5.5032	5.5161	5.5617	5.6488	5.565	5.3687	5.5541	5.4784	5.6708	5.4927	5.9062	5.5987
pos_587	L-2,4-diaminobutyric acid	metab_2090	map01100;map01210;map00260;map01230	Metabolic pathways;2-Oxocarboxylic acid metabolism;Glycine, serine and threonine metabolism;Biosynthesis of amino acids	C03283	HMDB0006284;HMDB0002362	pos	-	-	Metabolism;Metabolism;Metabolism;Metabolism	Global and overview maps;Global and overview maps;Amino acid metabolism;Global and overview maps	Organic acids and derivatives	Carboxylic acids and derivatives	101.071	M+H-H2O	C4H10N2O2	0.5845	0.0581912	0	52.2	3.6505	305-62-4;1758-80-1	Amino acids, peptides, and analogues	3.325	3.3715	3.5736	3.3176	3.3498	3.3066	3.3126	3.3424	4.6423	4.0852	4.0096	4.0737	3.8113	3.8888	3.8877	3.3513	4.3159	4.127	4.2994	4.4203	3.462	4.3997	4.466	3.9133	4.5777	3.8222
pos_595	N(6)-Methyllysine	metab_2099	-	-	C02728	HMDB0002038	pos	-	-	-	-	Organic acids and derivatives	Carboxylic acids and derivatives	193.155	M+CH3OH+H	C7H16N2O2	0.6072	0.010824	0	43	1.87124	1188-07-4	Amino acids, peptides, and analogues	5.2857	5.5628	5.9971	5.3302	5.5632	5.6506	5.724	5.5671	5.4596	5.5538	5.7253	4.0118	4.5398	5.3383	5.2579	5.2171	5.0124	4.0336	5.1876	5.3061	4.7462	4.2469	4.4651	4.028	5.251	5.4092
pos_597	L-Glutamine	metab_2100	map01100;map00630;map00220;map00230;map01240;map04964;map02010;map00910;map04978;map01230;map00240;map00250;map04974;map00970;map04727;map00750;map04724;map05230	Metabolic pathways;Glyoxylate and dicarboxylate metabolism;Arginine biosynthesis;Purine metabolism;Biosynthesis of cofactors;Proximal tubule bicarbonate reclamation;ABC transporters;Nitrogen metabolism;Mineral absorption;Biosynthesis of amino acids;Pyrimidine metabolism;Alanine, aspartate and glutamate metabolism;Protein digestion and absorption;Aminoacyl-tRNA biosynthesis;GABAergic synapse;Vitam…	C00064	HMDB0000641;PW_C000500;HMDB0003423;MJDBOTE0000775	pos	Peptides	Amino acids	Metabolism;Metabolism;Metabolism;Metabolism;Metabolism;Organismal Systems;Environmental Information Processing;Metabolism;Organismal Systems;Metabolism;Metabolism;Metabolism;Organismal Systems;Genetic Information Processing;Organismal Systems;Metabolism;Organismal Systems;Human Diseases	Global and overview maps;Carbohydrate metabolism;Amino acid metabolism;Nucleotide metabolism;Global and overview maps;Excretory system;Membrane transport;Energy metabolism;Digestive system;Global and overview maps;Nucleotide metabolism;Amino acid metabolism;Digestive system;Translation;Nervous system;Metabolism of cofactors and vitamins;Nervous system;Cancer: overview	Organic acids and derivatives	Carboxylic acids and derivatives	129.066	M+H-H2O	C5H10N2O3	0.6221	0.00866263	0	78.7	1.70575	56-85-9;5959-95-5	Amino acids, peptides, and analogues	5.6052	5.733	5.607	5.7588	5.5182	5.5127	5.4793	5.6313	5.9995	4.8009	5.7373	5.7504	6.0943	5.901	5.9342	6.068	5.9507	5.9259	5.9023	5.9215	5.9329	6.1752	6.2809	6.0611	5.6892	5.8339
pos_66	Taurine	metab_2161	map01100;map00920;map00430;map02010;map00120;map04080	Metabolic pathways;Sulfur metabolism;Taurine and hypotaurine metabolism;ABC transporters;Primary bile acid biosynthesis;Neuroactive ligand-receptor interaction	C00245	PW_C000171;HMDB0000251;MJDBOTE0000787	pos	-	-	Metabolism;Metabolism;Metabolism;Environmental Information Processing;Metabolism;Environmental Information Processing	Global and overview maps;Energy metabolism;Metabolism of other amino acids;Membrane transport;Lipid metabolism;Signaling molecules and interaction	Organic acids and derivatives	Organic sulfonic acids and derivatives	126.022	M+H, M+2Na-H, M+Na	C2H7NO3S	0.5769	0.00536544	57.7	0	2.15994	107-35-7	Organosulfonic acids and derivatives	5.3069	5.7155	5.3701	5.1524	6.0961	5.3932	5.5122	5.4391	5.8294	5.6469	4.5233	4.7044	5.1356	5.1758	5.6571	5.568	4.8101	4.482	4.5267	4.6832	4.7863	4.5045	5.0369	3.6548	5.7338	6.0519
pos_661	(3Z)-2-Propylpent-3-enoic acid	metab_2163	map00982	Drug metabolism - cytochrome P450	C16654	HMDB0013903;LMFA01030946	pos	-	-	Metabolism	Xenobiotics biodegradation and metabolism	Lipids and lipid-like molecules	Fatty Acyls	160.133	M+NH4	C8H14O2	0.9202	0.0140561	0	47.4	1.23338	-	Fatty acids and conjugates	6.4921	6.885	6.1208	6.9303	6.6789	6.7447	6.6005	6.8096	7.291	6.1022	6.9476	7.0801	7.1848	7.286	6.9878	7.3081	7.3635	7.2109	7.5451	7.1215	7.5316	7.39	7.4506	7.3378	6.4685	6.9691
pos_662	3-Hydroxyvaleric acid	metab_2164	-	-	-	HMDB0000531	pos	-	-	-	-	Lipids and lipid-like molecules	Fatty Acyls	101.06	M+H-H2O	C5H10O3	0.928	0.0469547	0	31.9	3.81569	10237-77-1	Fatty acids and conjugates	4.3325	4.4271	4.1634	4.5005	4.4747	4.3682	4.3799	4.3309	4.6306	4.5507	4.3449	4.5095	4.4647	4.5871	4.4462	4.5745	4.6462	4.5169	4.7086	4.5952	4.7102	4.5953	4.6559	4.5392	4.2536	4.295
pos_664	1,2,3-Trihydroxybenzene	metab_2166	-	-	C01108	HMDB0013674	pos	-	-	-	-	Benzenoids	Phenols	127.039	M+H	C6H6O3	0.9359	0.0639659	67.2	0	1.86933	87-66-1	Benzenetriols and derivatives	5.655	5.7356	5.5892	5.7218	5.7366	5.657	5.7741	5.8198	5.8075	5.9746	5.7292	5.7576	5.6485	5.7533	5.7455	5.8145	5.8457	5.7477	5.6724	5.8718	5.9526	5.788	5.9088	5.9172	5.8745	5.8496
pos_682	3h-Adrenaline	metab_2185	-	-	-	HMDB0246263	pos	-	-	-	-	Organic oxygen compounds	Organooxygen compounds	203.139	M+NH4	C9H15NO3	1.0748	0.0552388	0	48.8	1.63897	-	Alcohols and polyols	4.5343	4.4822	4.6033	4.7335	4.1831	4.581	4.0055	3.5753	3.4303	4.9884	4.377	4.1939	3.5632	4.0665	3.7927	3.7209	4.0316	4.3397	3.5081	3.8367	3.3467	3.8171	4.1911	3.3243	4.4942	4.3403
pos_690	L-Cys-Gly	metab_2194	map01100;map00480	Metabolic pathways;Glutathione metabolism	C01419	HMDB0000078	pos	-	-	Metabolism;Metabolism	Global and overview maps;Metabolism of other amino acids	Organic acids and derivatives	Carboxylic acids and derivatives	179.049	M+H	C5H10N2O3S	1.1213	0.0269314	84.5	0	0.512165	19246-18-5	Amino acids, peptides, and analogues	5.2647	5.2092	5.1135	5.1974	4.6493	5.3878	4.8967	5.2458	5.2474	4.7956	5.0921	5.3428	5.3539	4.7228	4.8406	5.3267	5.0271	5.2103	5.0624	4.9588	4.8562	5.137	5.2588	4.7173	5.4929	5.319
pos_70	4-[(Hydroxymethyl)nitrosoamino]-1-(3-pyridinyl)-1-butanone	metab_2205	map05204;map00980	Chemical carcinogenesis - DNA adducts;Metabolism of xenobiotics by cytochrome P450	C19563	HMDB0062382	pos	-	-	Human Diseases;Metabolism	Cancer: overview;Xenobiotics biodegradation and metabolism	Organic oxygen compounds	Organooxygen compounds	241.13	M+H, M+NH4, M+2H	C10H13N3O3	0.5696	0.0031746	0	31.3	0.594282	-	Carbonyl compounds	7.793	7.7487	7.8046	7.7356	7.7504	7.9101	7.7169	7.8786	7.6083	4.2565	7.7621	7.7764	7.8408	7.8686	7.9181	7.9754	7.9174	7.6395	7.8822	7.5109	7.9245	8.0661	8.0217	7.9282	7.5418	7.7089
pos_72	N-alpha-Acetyl-L-citrulline	metab_2226	map01100;map00220;map01230	Metabolic pathways;Arginine biosynthesis;Biosynthesis of amino acids	C15532	HMDB0000856	pos	-	-	Metabolism;Metabolism;Metabolism	Global and overview maps;Amino acid metabolism;Global and overview maps	Organic acids and derivatives	Carboxylic acids and derivatives	218.114	M+Na, M+K, M+H	C8H15N3O4	0.6072	0.0200594	0	40	1.02469	33965-42-3	Amino acids, peptides, and analogues	5.4455	5.5349	5.1902	5.561	5.4375	5.1769	5.4639	5.4492	5.5622	4.8928	5.3801	5.4306	5.826	5.6679	5.4241	5.3175	5.5611	6.0377	5.779	5.9107	5.7228	5.5284	5.4998	5.8357	5.1714	5.5626
pos_727	3-Nitrobenzaldoxime	metab_2234	-	-	-	HMDB0245946	pos	-	-	-	-	Benzenoids	Benzene and substituted derivatives	371.037	2M+K	C7H6N2O3	1.5645	0.0102251	0	31.2	-7.01773	-	Nitrobenzenes	5.8584	5.9799	5.8224	5.9739	5.9662	5.8881	5.9684	5.9143	5.9291	5.678	5.9298	5.8864	5.8911	5.9999	6.0125	5.9602	5.9468	5.7459	5.8934	5.7633	5.9823	5.9564	5.9477	6.0218	5.8341	6.0328
pos_741	Cyanidin 3-(6''-succinyl-glucoside)	metab_2249	-	-	-	HMDB0029237	pos	-	-	-	-	Phenylpropanoids and polyketides	2-arylbenzofuran flavonoids	275.567	M+2H	C25H25O14+	1.6815	0.00988587	0	43.7	-7.35334	216692-08-9	Not Available	4.9337	4.5138	4.759	4.6184	4.619	4.8121	3.6211	4.4597	4.9417	6.1056	4.7598	4.2168	4.6579	4.3078	4.5227	4.2818	4.5672	4.8544	4.7354	4.4541	4.1941	4.5169	4.5173	4.2425	5.1022	4.5509
pos_744	N-Acetyl-1-methylhistidine	metab_2252	-	-	-	HMDB0240340	pos	-	-	-	-	Organic acids and derivatives	Carboxylic acids and derivatives	212.103	M+H	C9H13N3O3	1.6971	0.0845069	0	53.6	0.664255	84285-33-6	Amino acids, peptides, and analogues	4.3107	4.2109	4.3579	4.1333	4.08	4.3551	4.0936	4.4426	4.1278	4.099	4.1456	4.125	4.2735	4.4172	4.3949	4.5375	4.4262	4.0071	4.4162	4.0951	4.4935	4.5637	4.5046	4.4495	4.0066	4.2259
pos_75	N1-Methyl-4-pyridone-3-carboxamide	metab_2258	map01100;map00760	Metabolic pathways;Nicotinate and nicotinamide metabolism	C05843	PW_C002087;HMDB0004194	pos	-	-	Metabolism;Metabolism	Global and overview maps;Metabolism of cofactors and vitamins	Organoheterocyclic compounds	Pyridines and derivatives	170.093	M+NH4, M+ACN+H, M+H	C7H8N2O2	0.5696	0.0302659	0	35.1	1.23877	769-49-3	Pyridinecarboxylic acids and derivatives	6.5237	6.5082	6.5631	6.4066	6.5279	6.6442	6.3891	6.5924	6.3242	5.7956	6.497	6.5676	6.5525	6.6207	6.6884	6.6588	6.639	6.4494	6.5995	6.337	6.5772	6.7551	6.7352	6.5835	6.407	6.4777
pos_785	N6-(1,2-Dicarboxyethyl)-AMP	metab_2297	map01100;map00250;map00230;map01240	Metabolic pathways;Alanine, aspartate and glutamate metabolism;Purine metabolism;Biosynthesis of cofactors	C03794	-	pos	-	-	Metabolism;Metabolism;Metabolism;Metabolism	Global and overview maps;Amino acid metabolism;Nucleotide metabolism;Global and overview maps	-	-	464.082	M+H	C14H18N5O11P	1.8534	0.0390248	97.7	0	0.784977	19046-78-7	-	5.0637	3.5937	5.3973	5.3777	3.6149	4.3148	4.4184	4.8609	5.4255	3.7612	5.0044	5.1605	4.5457	4.7928	4.7703	5.3367	5.1105	3.5997	4.7201	3.6395	4.7935	4.257	4.873	5.0996	5.368	4.8757
pos_828	Ethyl-4-hydroxymethyl-3(2H)-Furanone	metab_2343	-	-	-	-	pos	-	-	-	-	-	-	107.05	M+H-2H2O	C7H10O3	2.0094	0.0424967	0	34.3	2.9879	-	-	4.7092	4.6661	4.618	4.8436	4.6888	4.75	4.5805	4.6883	4.6386	5.1274	4.591	4.6772	4.5513	4.5439	4.5465	4.6808	4.6002	4.7616	4.6273	4.7098	4.6335	4.6292	4.5917	4.646	4.576	4.5111
pos_831	2,4-dimethylhexanedioylcarnitine	metab_2347	-	-	-	HMDB0241047	pos	-	-	-	-	Lipids and lipid-like molecules	Fatty Acyls	318.191	M+H	C15H27NO6	2.0328	0.0225019	0	55	0.512041	-	Fatty acid esters	5.1703	4.8982	5.3612	5.3994	5.0769	4.7561	5.4065	4.9596	5.2686	4.2581	5.2219	5.2931	4.9072	5.0972	5.1543	5.2026	4.7137	4.7409	5.0028	5.2578	4.7282	4.0891	4.709	4.4707	5.2723	4.8697
pos_844	Trinexapac-ethyl	metab_2360	-	-	C18541	HMDB0259248	pos	-	-	-	-	Organic acids and derivatives	Vinylogous acids	270.134	M+NH4	C13H16O5	2.1265	0.100443	0	50	0.174496	95266-40-3	Not Available	3.1519	3.1726	2.9358	3.0133	3.1533	3.0914	3.1194	3.8496	3.0934	3.1917	3.0166	4.4561	3.9893	3.4316	4.167	3.7867	3.1272	4.3391	4.0754	3.8145	4.3734	4.2455	4.1951	4.7974	3.1441	3.1541
pos_846	Asn Leu	metab_2362	-	-	-	-	pos	-	-	-	-	-	-	246.145	M+H	C10H19N3O4	2.1422	0.0114034	89	0	1.29527	-	-	4.999	5.1205	3.4064	5.25	4.8735	4.9244	5.0564	5.1169	4.7727	3.6624	4.9836	4.4112	4.5126	4.7995	4.837	4.9669	4.9621	3.8691	4.1877	4.6759	5.0199	5.0092	4.8841	5.0621	4.512	4.83
pos_853	Glycyl-leucine	metab_2369	-	-	C02155	HMDB0000759;MJDBOTE0000578	pos	-	-	-	-	Organic acids and derivatives	Carboxylic acids and derivatives	189.124	M+H	C8H16N2O3	2.2281	0.016445	91.8	0	1.01052	869-19-2	Amino acids, peptides, and analogues	4.9438	4.8038	4.5065	5.0684	4.7986	4.8394	4.7833	4.9374	4.7434	3.7688	4.7097	4.6343	4.7274	4.7251	4.7028	4.849	4.7327	4.7321	4.8898	4.6958	4.8769	4.7782	4.6326	4.7925	4.5964	4.6042
pos_858	Morph	metab_2374	map01100;map04080;map00982	Metabolic pathways;Neuroactive ligand-receptor interaction;Drug metabolism - cytochrome P450	C01516	HMDB0014440;HMDB0254890	pos	-	-	Metabolism;Environmental Information Processing;Metabolism	Global and overview maps;Signaling molecules and interaction;Xenobiotics biodegradation and metabolism	Alkaloids and derivatives	Morphinans	261.145	M+CH3OH+H	C10H16N2O4	2.2749	0.0130033	0	59.3	1.01474	57-27-2	Not Available	4.7977	4.9484	3.275	5.1695	4.7207	4.8332	5.0046	5.0743	4.6531	3.531	4.8055	4.0818	4.3108	4.5313	4.6469	4.8806	4.8993	3.3695	4.1789	4.4727	4.9437	4.95	4.7913	4.9383	4.4245	4.6521
pos_861	Asp Leu	metab_2378	-	-	-	-	pos	-	-	-	-	-	-	247.129	M+H	C10H18N2O5	2.3063	0.0137397	84.6	0	0.991865	-	-	5.0498	4.8104	3.2667	5.0365	4.909	4.9976	4.8691	4.9507	4.8874	3.9907	4.9325	4.5472	4.5418	4.6728	4.7564	4.8616	4.8742	3.6241	4.3783	4.822	4.867	4.9206	4.712	4.7328	4.5904	4.6056
pos_862	Phthalic Acid	metab_2379	map01100;map02010	Metabolic pathways;ABC transporters	C01606	HMDB0002107;MJDBOTE0000627	pos	-	-	Metabolism;Environmental Information Processing	Global and overview maps;Membrane transport	Benzenoids	Benzene and substituted derivatives	149.024	M+H-H2O	C8H6O4	2.3298	0.0373959	72.6	0	1.22477	88-99-3	Benzoic acids and derivatives	5.1437	5.1748	5.0755	5.1704	5.1984	5.1762	5.1414	5.219	5.2044	5.3695	5.1763	5.1915	5.1374	5.2132	5.2104	5.2251	5.26	5.1968	5.1956	5.3035	5.2306	5.1977	5.2338	5.2143	5.2066	5.2133
pos_883	1-Naphthylamine	metab_2402	map00980	Metabolism of xenobiotics by cytochrome P450	C14790	HMDB0243964	pos	-	-	Metabolism	Xenobiotics biodegradation and metabolism	Benzenoids	Naphthalenes	144.081	M+H	C10H9N	2.4786	0.0246738	47.3	0	1.27034	134-32-7	Not Available	4.5718	4.5178	4.6129	4.6929	4.5961	4.5446	4.5919	4.662	4.5287	5.0504	4.4489	4.5807	4.5881	4.4933	4.5405	4.7656	4.6214	4.7112	4.7027	4.7355	4.701	4.6196	4.6063	4.6389	4.4705	4.5814
pos_886	1,5-Naphthalenediamine	metab_2405	-	-	C19463	HMDB0244231	pos	-	-	-	-	Benzenoids	Naphthalenes	159.092	M+H	C10H10N2	2.4943	0.0252832	47.5	0	1.33848	2243-62-1	Not Available	4.4144	4.443	4.383	4.5914	4.4176	4.3973	4.4565	4.559	4.366	4.929	4.2641	4.4466	4.4485	4.3193	4.3933	4.5439	4.4632	4.5882	4.4411	4.5727	4.5314	4.4773	4.4053	4.4492	4.1024	4.3488
pos_887	L-Tryptophan	metab_2406	map01100;map04978;map05143;map00970;map01240;map01210;map01230;map00380;map04361;map04974;map00260;map04726;map00400;map05230	Metabolic pathways;Mineral absorption;African trypanosomiasis;Aminoacyl-tRNA biosynthesis;Biosynthesis of cofactors;2-Oxocarboxylic acid metabolism;Biosynthesis of amino acids;Tryptophan metabolism;Axon regeneration;Protein digestion and absorption;Glycine, serine and threonine metabolism;Serotonergic synapse;Phenylalanine, tyrosine and tryptophan biosynthesis;Central carbon metabolism in cancer	C00078	PW_C000741;HMDB0000929;MJDBOTE0000426	pos	Peptides	Amino acids	Metabolism;Organismal Systems;Human Diseases;Genetic Information Processing;Metabolism;Metabolism;Metabolism;Metabolism;Organismal Systems;Organismal Systems;Metabolism;Organismal Systems;Metabolism;Human Diseases	Global and overview maps;Digestive system;Infectious disease: parasitic;Translation;Global and overview maps;Global and overview maps;Global and overview maps;Amino acid metabolism;Development and regeneration;Digestive system;Amino acid metabolism;Nervous system;Amino acid metabolism;Cancer: overview	Organoheterocyclic compounds	Indoles and derivatives	205.097	M+H	C11H12N2O2	2.4943	0.00734984	97.7	0	1.17444	73-22-3	Indolyl carboxylic acids and derivatives	5.9271	5.9818	5.9326	6.1144	5.9458	5.9378	5.9717	6.0346	5.9292	6.4929	5.7928	6.0109	6.0025	5.8491	5.8971	6.1281	6.0289	6.1777	6.0137	6.1022	6.0565	6.018	5.9839	5.9875	5.6532	5.8965
pos_893	Gamma-Glutamyl-beta-aminopropiononitrile	metab_2413	-	-	C06114	HMDB0060477	pos	-	-	-	-	Organic acids and derivatives	Carboxylic acids and derivatives	241.13	M+ACN+H	C8H13N3O3	2.5411	0.0478002	0	35.8	1.79792	-	Amino acids, peptides, and analogues	4.7471	4.6803	4.7135	4.6476	4.7355	4.9353	4.5076	4.8033	4.5911	3.888	4.7891	4.714	4.7133	4.8253	4.9193	4.9716	4.8071	4.3304	4.7937	3.7663	4.856	4.9683	4.8936	4.8883	4.3782	4.5759
pos_912	5-Hydroxyoctanoylcarnitine	metab_2432	-	-	-	HMDB0241694	pos	-	-	-	-	Lipids and lipid-like molecules	Fatty Acyls	304.212	M+H	C15H29NO5	2.7742	0.0505686	0	61.5	0.147868	-	Fatty acid esters	3.0856	3.1224	3.5504	4.4151	3.1104	3.0671	3.0731	3.103	3.3257	4.2044	3.0816	3.0734	4.3939	3.1018	3.108	3.1119	3.1248	3.0952	3.1957	3.135	3.9976	5.0079	5.8636	3.1512	3.426	3.1051
pos_919	4-Bis(2-hydroxyethyl)amino-L-phenylalanine	metab_2438	-	-	-	HMDB0247322	pos	-	-	-	-	Organic acids and derivatives	Carboxylic acids and derivatives	233.129	M+H-2H2O	C13H20N2O4	2.907	0.0291948	0	72.1	0.482967	-	Amino acids, peptides, and analogues	4.3927	4.4063	3.7941	4.3007	4.5926	3.4885	3.7696	4.4142	4.8215	3.6781	4.1513	3.4948	4.7266	4.6429	4.4428	4.6332	4.8468	4.5567	4.8637	4.447	4.745	5.0534	4.9838	4.7854	4.4517	4.5377
pos_98	2-(4-Morpholinyl)ethyl	metab_2504	-	-	-	HMDB0245243	pos	-	-	-	-	Organoheterocyclic compounds	Oxazinanes	116.107	M+H, M+K	C6H13NO	0.0378	0.020894	0	37.4	3.02542	-	Morpholines	5.168	5.2844	5.1552	5.2766	5.3195	5.217	5.2604	5.3193	5.2884	5.4418	5.164	5.2225	5.2244	5.2639	5.2666	5.2861	5.2935	5.2514	5.2324	5.2957	5.2409	5.2699	5.2755	5.249	5.2323	5.2394
pos_980	16-Hydroxyhexadecanoic acid	metab_2505	map01100	Metabolic pathways	C18218	HMDB0006294	pos	-	-	Metabolism	Global and overview maps	Lipids and lipid-like molecules	Fatty Acyls	290.269	M+NH4	C16H32O3	5.6654	0.0244722	0	60	0.475214	506-13-8	Fatty acids and conjugates	5.1661	5.1127	4.9547	5.4294	5.3566	4.9758	5.0135	4.9326	5.0285	5.2915	5.0224	4.9877	4.8623	5.195	5.1214	4.9963	4.9916	4.8661	5.1419	5.3057	4.904	4.8908	4.9483	5.1055	5.0349	4.8356
pos_1429	Amphetamine	metab_2527	-	-	C07514	HMDB0015516;HMDB0014328;HMDB0012128	pos	-	-	-	-	Benzenoids	Benzene and substituted derivatives	136.112	M+H	C9H13N	7.3474	0.11067	37.8	0	1.50253	300-62-9;51-64-9;156-34-3	Phenethylamines	5.4982	5.5196	5.1889	5.3375	5.3072	5.2839	5.245	5.162	5.1383	5.2634	5.1001	5.0934	5.1123	5.1455	5.1704	5.1368	5.1563	5.1574	5.1382	5.2253	5.1492	5.1526	5.1837	5.2397	5.2922	5.1783
pos_1576	Hexenal	metab_2531	-	-	C08497	HMDB0253154;HMDB0015444	pos	-	-	-	-	Organic oxygen compounds	Organooxygen compounds	116.107	M+NH4	C6H10O	6.8852	0.0219032	0	71.5	3.78059	56-29-1	Carbonyl compounds	4.4552	4.566	4.3348	4.5158	4.4967	4.4869	4.5479	4.5318	4.529	4.6091	4.5366	4.5366	4.4218	4.4859	4.5219	4.5203	4.5163	4.4457	4.46	4.603	4.4919	4.4799	4.4824	4.4454	4.3781	4.5083
neg_1066	Beta-D-Glucosamine	metab_2612	-	-	C08349	HMDB0030091	neg	-	-	-	-	Organic oxygen compounds	Organooxygen compounds	403.157	2M+FA-H	C6H13NO5	6.0041	0.26848	0	41	1.36875	14257-69-3	Carbohydrates and carbohydrate conjugates	4.5934	3.4869	4.8611	4.1583	3.9527	4.4611	3.4908	3.6516	3.9347	5.3946	3.5326	3.6589	3.4994	3.5174	3.5179	3.4911	3.501	3.9301	3.9172	4.0242	3.472	3.5218	3.4872	3.4806	4.648	3.4774
neg_1090	Chalepin acetate	metab_2638	-	-	C09308	HMDB0030666	neg	-	-	-	-	Phenylpropanoids and polyketides	Coumarins and derivatives	355.158	M-H	C21H24O5	6.0913	0.127091	0	30.9	6.84761	14882-94-1	Furanocoumarins	4.5886	4.2264	4.6393	4.6634	4.1271	3.8036	4.048	3.7298	4.1457	5.1215	3.5835	4.2608	3.93	3.6165	3.5688	3.663	3.5519	3.8981	3.9216	4.1441	3.5229	3.5727	4.0162	3.5315	4.5406	4.0655
neg_1135	PE(P-16:0/18:2(9Z,12Z))	metab_2685	-	-	-	LMGP02030094;HMDB0011343	neg	-	-	-	-	Lipids and lipid-like molecules	Glycerophospholipids	698.512	M-H	C39H74NO7P	6.6764	0.0430441	0	72.6	-1.90139	802981-98-2	Glycerophosphoethanolamines	4.7889	5.2609	5.1145	5.2736	5.3017	4.8698	4.9673	5.2407	5.0324	4.0495	4.6628	4.7774	5.3515	5.2127	4.6234	5.0006	4.469	4.7941	4.4508	4.045	4.8819	4.9741	5.4519	5.1715	5.0489	5.3905
neg_1137	Dodecyl Hydrogen Sulfate	metab_2687	-	-	-	-	neg	-	-	-	-	-	-	265.148	M-H	C12H26O4S	6.9043	0.0150617	56.9	0	-1.28575	-	-	5.2381	5.327	4.9754	5.047	5.0094	4.9413	5.0859	4.964	5.1464	5.0489	4.8555	5.0207	4.9295	4.8764	4.9965	5.1945	4.96	4.9294	4.9776	5.1437	4.9861	4.8828	4.8485	4.8608	5.0087	4.9605
neg_1177	4-Decan-4-Ylbenzenesulfonic Acid	metab_2730	-	-	-	-	neg	-	-	-	-	-	-	297.153	M-H	C16H26O3S	7.1029	0.0165422	79.9	0	-1.45578	-	-	5.4576	5.4033	5.074	5.4505	5.3417	5.24	5.1333	5.2559	5.2167	5.1625	5.084	5.1996	5.1424	5.064	5.0695	5.0756	5.0705	5.2152	5.1297	5.2667	4.9889	5.0587	5.0752	4.9926	5.1529	5.0343
neg_1357	Acetaminophen	metab_2925	map04976	Bile secretion	C06804	PW_C001233;HMDB0001859	neg	-	-	Organismal Systems	Digestive system	Benzenoids	Phenols	132.045	M-H2O-H	C8H9NO2	7.1504	0.0420725	0	35.1	-6.49384	103-90-2	1-hydroxy-2-unsubstituted benzenoids	4.6377	4.6233	4.6344	4.5741	4.5872	4.5868	4.615	4.5859	4.6236	4.681	4.6146	4.6964	4.5377	4.603	4.5897	4.5784	4.508	4.5529	4.5325	4.548	4.4713	4.4578	4.5329	4.4707	4.5167	4.5899
neg_1408	LysoPI(20:4(5Z,8Z,11Z,14Z)/0:0)	metab_2980	-	-	-	HMDB0061690	neg	-	-	-	-	Lipids and lipid-like molecules	Glycerophospholipids	619.288	M-H	C29H49O12P	7.1268	0.0829162	0	58.7	-1.25183	1246430-04-5	Glycerophosphoinositols	5.3503	4.2886	5.6579	5.2127	4.7207	5.1258	4.9895	4.9119	5.0525	6.0017	5.1005	5.0906	4.8083	4.1562	4.8181	4.6277	4.0463	4.9189	4.9691	4.4973	4.1809	3.8675	4.5491	4.0599	5.0805	4.0376
neg_1451	NORETHINDRONE ACETATE	metab_3027	-	-	C08152	HMDB0255731	neg	-	-	-	-	Lipids and lipid-like molecules	Steroids and steroid derivatives	339.199	M-H	C22H28O3	7.1029	0.00941373	33.7	0	8.39507	51-98-9	Steroid esters	6.1846	6.0716	6.0539	6.1112	6.0796	6.0976	6.0476	6.1019	5.8983	6.1077	6.0502	6.1334	6.0565	6.0168	6.0618	5.9589	5.9622	6.1061	6.0272	6.1371	5.8565	5.9507	5.9606	5.9647	6.0478	5.9321
neg_1516	PE(16:0/20:3(8Z,11Z,14Z))	metab_3097	map01100;map00564;map00563;map04136;map05167;map05130;map04723;map04140	Metabolic pathways;Glycerophospholipid metabolism;Glycosylphosphatidylinositol (GPI)-anchor biosynthesis;Autophagy - other;Kaposi sarcoma-associated herpesvirus infection;Pathogenic Escherichia coli infection;Retrograde endocannabinoid signaling;Autophagy - animal	C00350	HMDB0008936;PW_C004984;LMGP02011222	neg	Lipids	Phospholipids	Metabolism;Metabolism;Metabolism;Cellular Processes;Human Diseases;Human Diseases;Organismal Systems;Cellular Processes	Global and overview maps;Lipid metabolism;Glycan biosynthesis and metabolism;Transport and catabolism;Infectious disease: viral;Infectious disease: bacterial;Nervous system;Transport and catabolism	Lipids and lipid-like molecules	Glycerophospholipids	722.512	M-H2O-H	C41H76NO8P	6.5663	0.0480179	0	32.9	-1.88071	-	Glycerophosphoethanolamines	5.8384	5.8475	5.8818	5.8164	5.7527	6.0171	5.7618	5.8881	5.4417	5.2486	5.7202	5.8042	5.6559	5.5864	5.5347	5.6137	5.4651	5.403	5.1622	5.4189	5.384	5.249	5.3633	5.4425	5.795	5.8247
neg_1529	LysoPC(0:0/16:0)	metab_3110	-	-	-	HMDB0240262	neg	-	-	-	-	Lipids and lipid-like molecules	Glycerophospholipids	540.33	M+FA-H	C24H50NO7P	6.4262	0.124079	0	80.7	-2.08495	66757-27-5	Glycerophosphocholines	5.4522	4.6838	5.6395	5.3842	4.9522	5.2973	5.1328	5.0693	5.2257	5.423	5.0403	5.2657	5.0029	4.5968	5.0122	5.1023	4.9184	5.2989	5.3055	5.0713	4.7947	4.7895	4.6748	4.8144	5.3699	4.5597
neg_1574	LysoPE(P-16:0/0:0)	metab_3155	-	-	-	HMDB0011152	neg	-	-	-	-	Lipids and lipid-like molecules	Glycerophospholipids	436.283	M-H	C21H44NO6P	6.0435	0.0345091	0	72.2	-1.85738	174062-72-7	Glycerophosphoethanolamines	5.7968	5.2785	5.9336	5.6705	5.0883	5.5334	5.4073	5.4111	5.4133	4.571	4.9263	5.2488	5.4129	4.7896	4.8892	5.4422	5.0025	5.3074	5.2456	4.9468	4.6515	5.183	5.3216	5.0485	6.1452	5.1179
neg_1589	Mdo-npa	metab_3169	-	-	-	HMDB0254383	neg	-	-	-	-	Alkaloids and derivatives	Aporphines	288.14	M-H2O-H	C20H21NO2	6.0198	0.0231363	0	31.3	0.398762	-	Not Available	5.1265	5.1416	5.1454	5.1667	5.2828	5.2166	5.1916	5.0821	5.0995	5.2271	5.098	5.1333	5.0379	5.1162	5.1091	5.0971	5.0724	5.1271	5.0844	5.1168	5.047	5.0875	5.0815	5.0898	5.0583	5.0608
neg_1597	Amygdalin	metab_3177	map01100	Metabolic pathways	C08325	HMDB0035030;MJDBOTE0001644	neg	-	-	Metabolism	Global and overview maps	Organic oxygen compounds	Organooxygen compounds	494.105	M+K-2H	C20H27NO11	6.0041	0.11199	40.8	0	-5.09012	29883-15-6	Carbohydrates and carbohydrate conjugates	5.2402	4.8488	4.6114	4.6709	5.0177	4.4743	3.5868	4.5087	4.4312	4.8425	4.8833	4.9529	4.9853	5.0503	5.0794	5.0206	5.1909	5.046	4.9242	5.381	5.0533	5.129	5.2134	4.9113	4.7147	5.0469
neg_1727	Apigenin 7-arabinoside	metab_3318	-	-	-	HMDB0303810	neg	-	-	-	-	Phenylpropanoids and polyketides	Flavonoids	401.087	M-H	C20H18O9	5.6857	0.0431629	0	67.8	-1.22138	-	Flavonoid glycosides	5.4107	5.3964	5.4514	5.3871	5.4498	5.4471	5.4176	5.4172	5.4003	5.4548	5.4318	5.4738	5.4101	5.4396	5.4231	5.3915	5.4011	5.4194	5.3761	5.4461	5.3611	5.4122	5.3779	5.3654	5.3811	5.4051
neg_1861	S-Adenosyl-L-homocysteine	metab_3465	map01100;map00270;map01240;map01230;map05208	Metabolic pathways;Cysteine and methionine metabolism;Biosynthesis of cofactors;Biosynthesis of amino acids;Chemical carcinogenesis - reactive oxygen species	C00021	HMDB0000939	neg	-	-	Metabolism;Metabolism;Metabolism;Metabolism;Human Diseases	Global and overview maps;Amino acid metabolism;Global and overview maps;Global and overview maps;Cancer: overview	Organoheterocyclic compounds	Lactones	383.114	M-H	C14H20N6O5S	1.9387	0.0288712	82.6	0	-1.13051	979-92-0	Gamma butyrolactones	4.9184	4.8302	4.8638	4.8982	4.8774	4.8923	4.9802	4.8768	4.8582	4.9158	4.7407	4.7826	4.8642	4.6599	4.8371	4.9096	4.8199	4.8584	4.8994	4.7317	4.8817	4.9549	4.8324	4.8279	4.7637	4.7831
neg_1873	Lodoxamide	metab_3478	-	-	-	HMDB0254146;HMDB0254147	neg	-	-	-	-	Organic acids and derivatives	Carboxylic acids and derivatives	355.994	M+FA-H	C11H6ClN3O6	1.8193	0.154076	0	56.7	5.20972	-	Amino acids, peptides, and analogues	4.6817	3.1055	4.2264	3.1081	3.1337	4.9014	3.1093	3.1087	3.4448	3.1667	3.995	4.3413	3.118	3.136	3.1365	4.6169	3.1196	5.0844	3.134	3.1622	3.0906	3.1403	3.1058	3.0992	3.6415	3.096
neg_1881	Flunoxaprofen	metab_3486	-	-	-	HMDB0252341	neg	-	-	-	-	Organoheterocyclic compounds	Azoles	306.058	M+Na-2H	C16H12FNO3	1.7714	0.0362741	0	41.8	9.96336	-	Oxazoles	5.3273	5.2228	5.3954	5.2688	4.6765	5.4312	4.9204	5.0697	5.3966	6.5582	5.1952	5.3668	5.5583	4.8933	4.9605	5.1457	4.9827	5.3477	5.3011	5.068	4.8064	5.0166	5.0108	4.7463	5.5114	5.1008
neg_1916	2-Acetolactate	metab_3524	-	-	C00900	LMFA01050472;HMDB0006833	neg	-	-	-	-	Organic acids and derivatives	Keto acids and derivatives	131.034	M-H	C5H8O4	1.2621	0.0938039	0	41.8	-7.73687	-	Short-chain keto acids and derivatives	4.4591	4.3626	4.5103	4.2546	4.358	4.4238	4.3974	4.7482	4.3403	5.0378	5.1598	4.4814	4.2478	4.3268	4.2569	4.3097	4.2138	4.6945	4.2408	4.2521	4.0495	4.1106	4.2046	4.1739	4.175	4.0623
neg_1949	Citramalic Acid	metab_3559	-	-	C00815	HMDB0000426	neg	-	-	-	-	Lipids and lipid-like molecules	Fatty Acyls	147.029	M-H	C5H8O5	1.1199	0.0287268	80.2	0	-6.56055	597-44-4;2306-22-1	Fatty acids and conjugates	5.7128	5.5943	5.6101	5.4694	5.3413	5.9836	5.422	5.4043	5.2889	5.2317	5.4366	5.5365	5.2982	5.619	5.3886	5.4745	5.1756	5.3112	5.2306	5.1716	5.0194	5.1245	5.1783	4.9545	5.6613	5.5806
neg_1991	Serylserine	metab_3599	-	-	-	HMDB0029048	neg	-	-	-	-	Organic acids and derivatives	Carboxylic acids and derivatives	213.049	M+Na-2H	C6H12N2O5	0.8446	0.0494667	0	32.2	-3.07038	6620-95-7	Amino acids, peptides, and analogues	3.3445	3.4629	3.2258	2.8793	2.9048	2.9153	3.4664	3.5264	4.4581	2.9378	4.2107	3.8611	3.9459	4.0328	4.1981	3.5887	4.2145	3.4237	4.318	4.0017	3.6238	4.3564	4.1623	3.8082	4.2012	2.8886
neg_2028	4-Aminophenylmannoside	metab_3636	-	-	-	HMDB0246178	neg	-	-	-	-	Organic oxygen compounds	Organooxygen compounds	306.076	M+Cl	C12H17NO6	0.709	0.157767	0	31.4	4.18866	-	Carbohydrates and carbohydrate conjugates	6.5916	5.9273	5.9448	6.0475	5.3189	6.4624	5.5239	6.1744	5.745	5.3519	5.5108	5.8524	6.554	5.6412	6.1295	6.012	5.781	5.8374	5.8746	5.5363	5.3765	5.7672	5.9023	5.5349	6.533	5.8805
neg_2054	Ribose 1-phosphate	metab_3663	map01100;map00030;map00230	Metabolic pathways;Pentose phosphate pathway;Purine metabolism	C00620	PW_C001146;HMDB0001489	neg	-	-	Metabolism;Metabolism;Metabolism	Global and overview maps;Carbohydrate metabolism;Nucleotide metabolism	Organic oxygen compounds	Organooxygen compounds	211.001	M-H2O-H	C5H11O8P	0.6776	0.0906299	0	59.6	-2.81969	14075-00-4	Carbohydrates and carbohydrate conjugates	4.4852	4.5146	4.4927	4.4828	4.4453	4.5221	4.4873	4.464	4.4904	5.604	4.5282	4.5152	4.5366	4.5561	4.5832	4.5719	4.5204	4.5362	4.5481	4.3373	4.4483	4.534	4.5493	4.4984	4.4563	4.5567
neg_2066	5-Oxoheptyl glucosinolate	metab_3675	-	-	-	HMDB0301923	neg	-	-	-	-	Organic oxygen compounds	Organooxygen compounds	478.109	M+FA-H	C14H27NO10S2	0.6697	0.0168029	0	59	6.5508	-	Carbohydrates and carbohydrate conjugates	5.7306	5.8502	5.6671	5.8081	5.7071	5.7743	5.7893	5.7618	5.6919	5.3157	5.7568	5.6418	5.7455	5.7815	5.7619	5.7407	5.7718	5.6196	5.6909	5.4694	5.8414	5.8374	5.7944	5.8938	5.6135	5.822
neg_2075	N2-Acetyl-L-ornithine	metab_3685	map01100;map01210;map00220;map01230	Metabolic pathways;2-Oxocarboxylic acid metabolism;Arginine biosynthesis;Biosynthesis of amino acids	C00437	HMDB0003357	neg	-	-	Metabolism;Metabolism;Metabolism;Metabolism	Global and overview maps;Global and overview maps;Amino acid metabolism;Global and overview maps	Organic acids and derivatives	Carboxylic acids and derivatives	173.092	M-H	C7H14N2O3	0.6697	0.0112035	64.7	0	-4.68628	6205-08-09	Amino acids, peptides, and analogues	4.6878	4.5952	4.7889	4.3657	4.6988	4.6714	4.6754	4.6439	4.7613	4.8104	4.7457	5.0417	4.8611	5.0751	4.9025	4.705	4.8993	4.7938	4.843	4.8731	4.8715	4.6982	4.4849	4.7269	4.7341	4.5948
neg_2082	Glutamylalanine	metab_3692	-	-	-	HMDB0003764	neg	-	-	-	-	Organic acids and derivatives	Carboxylic acids and derivatives	217.082	M-H	C8H14N2O5	0.6618	0.0391351	0	35.9	-2.7061	21064-18-6	Amino acids, peptides, and analogues	4.8891	4.8053	4.8621	4.8754	4.6856	4.9214	4.8517	4.8346	4.7736	4.4922	4.7243	4.7258	4.8095	4.8035	4.5914	4.7694	4.9296	4.9818	4.9069	4.9472	4.9564	4.8284	4.4888	4.7738	4.5017	4.5685
neg_2104	Beta-tyvelose	metab_3716	-	-	-	HMDB0249152	neg	-	-	-	-	Organic oxygen compounds	Organooxygen compounds	185.021	M+K-2H	C6H12O4	0.6459	0.0339884	0	32.5	-5.10489	-	Carbohydrates and carbohydrate conjugates	4.78	4.0055	5.0171	4.3193	4.3241	4.6817	3.9528	4.1705	4.5619	4.864	4.2347	4.3144	4.525	4.0991	4.3276	4.312	4.0595	4.7942	4.775	3.9799	3.8727	4.182	3.8416	3.3225	4.2479	3.7271
neg_2128	DL-Methionine Sulfone	metab_3739	-	-	-	HMDB0242144;HMDB0062174	neg	-	-	-	-	Organic acids and derivatives	Carboxylic acids and derivatives	180.033	M-H	C5H11NO4S	0.6221	0.0210533	69.2	0	-4.3952	7314-32-1	Amino acids, peptides, and analogues	4.5147	4.4006	4.5002	4.5043	4.2646	4.4495	4.704	4.4671	4.8371	4.1614	4.7159	4.7981	4.676	4.5617	4.7131	4.6685	4.6927	4.8229	4.6137	4.7239	4.7609	4.5439	4.6984	4.5748	4.57	4.4728
neg_213	Anserine	metab_3740	map01100;map00340;map00410	Metabolic pathways;Histidine metabolism;beta-Alanine metabolism	C01262	PW_C000126;HMDB0000194;MJDBOTE0001115	neg	Peptides	Peptides	Metabolism;Metabolism;Metabolism	Global and overview maps;Amino acid metabolism;Metabolism of other amino acids	Organic acids and derivatives	Peptidomimetics	239.114	M-H, 2M-H	C10H16N4O3	0.5587	0.00499539	97.1	0	-2.0973	584-85-0	Hybrid peptides	6.8946	6.7334	6.9376	6.7763	6.6977	7.0163	6.7472	6.844	6.6225	3.1306	6.8455	6.8514	6.9044	6.8862	6.9194	6.9679	6.9147	6.6385	6.9169	6.4972	6.9764	7.1172	7.0361	7.0204	6.5821	6.6828
neg_2131	N-Acetyl-D-Glucosamine 6-Phosphate	metab_3742	map01100;map00520	Metabolic pathways;Amino sugar and nucleotide sugar metabolism	C00357	HMDB0001062;PW_C000837;HMDB0002817	neg	-	-	Metabolism;Metabolism	Global and overview maps;Carbohydrate metabolism	Organic oxygen compounds	Organooxygen compounds	300.049	M-H	C8H16NO9P	0.6141	0.108867	59	0	-1.59588	102029-88-9;73495-11-1;18191-20-3	Carbohydrates and carbohydrate conjugates	4.4824	4.3117	5.0467	4.6846	4.043	4.1888	4.7702	4.7909	4.1164	6.3878	4.26	4.3818	4.2675	4.3211	4.0694	4.7286	4.4811	5.1075	4.6488	4.8738	4.7542	3.6835	4.2823	4.5047	4.4282	4.4203
neg_2136	Guanidinosuccinic acid	metab_3745	-	-	C03139	HMDB0003157	neg	-	-	-	-	Organic acids and derivatives	Carboxylic acids and derivatives	210.028	M+Cl	C5H9N3O4	0.6141	0.101653	0	48.4	-4.80491	6133-30-8	Amino acids, peptides, and analogues	3.0133	2.9738	3.1485	2.9765	3.002	3.0126	2.9777	2.977	3.3118	5.0995	3.0195	4.2648	2.9863	3.0043	3.0048	2.978	3.7984	3.486	3.0023	3.0305	2.9589	3.0087	2.9741	2.9675	2.9643	2.9643
neg_2139	2-Hydroxyethanesulfonate	metab_3747	map01100;map00430	Metabolic pathways;Taurine and hypotaurine metabolism	C05123	HMDB0003903	neg	-	-	Metabolism;Metabolism	Global and overview maps;Metabolism of other amino acids	Organic acids and derivatives	Organic sulfonic acids and derivatives	124.99	M-H	C2H6O4S	0.6141	0.0553014	0	45.1	-8.10017	107-36-8	Organosulfonic acids and derivatives	3.1528	3.9564	3.3112	2.6641	4.1485	2.7967	3.5108	2.9795	3.8382	3.7933	2.7071	2.7157	2.9783	2.7811	3.6113	3.796	2.6755	2.7177	2.6899	2.7181	2.7216	2.6962	3.1217	2.6551	3.8557	4.3182
neg_2162	Mytilin B	metab_3769	-	-	-	HMDB0033442	neg	-	-	-	-	Organic acids and derivatives	Carboxylic acids and derivatives	383.089	M+K-2H	C14H22N2O8	0.5982	0.0402774	0	42.2	8.1771	70579-26-9	Amino acids, peptides, and analogues	4.9771	5.2049	5.2256	4.7415	5.3119	5.1123	5.1691	4.7581	5.1983	3.6604	4.2646	3.6535	4.8745	4.643	5.1168	5.066	3.8817	4.1962	3.8908	3.656	4.3495	4.2123	4.5624	3.5929	5.2259	5.5518
neg_2168	DL-Ethionine	metab_3774	-	-	-	HMDB0251518	neg	-	-	-	-	Organic acids and derivatives	Carboxylic acids and derivatives	325.125	2M-H	C6H13NO2S	0.5982	0.0250582	0	38.5	-4.03873	-	Amino acids, peptides, and analogues	4.8519	4.9818	4.6366	4.8884	4.2386	4.6126	5.0737	4.8919	5.3218	3.8002	5.1913	4.7875	5.265	4.9488	5.047	5.114	5.4254	4.7272	5.1722	4.8692	5.4056	5.4276	5.6277	5.507	5.4475	5.1055
neg_2186	Ethyl brevifolincarboxylate	metab_3791	-	-	-	HMDB0303706	neg	-	-	-	-	Phenylpropanoids and polyketides	Isocoumarins and derivatives	356.999	M+K-2H	C15H12O8	0.5824	0.0180812	0	41.3	-8.76868	-	Not Available	4.7086	5.5581	3.1622	5.6234	4.6812	3.1517	5.8031	5.7091	5.6992	5.3695	4.6813	5.2123	3.8924	5.4106	4.9165	5.6279	5.8184	3.7119	3.1414	5.1949	6.0879	5.0239	5.971	5.9801	5.765	5.4997
neg_238	Arabinofuranosylcytosine	metab_3977	-	-	C02961	HMDB0015122;HMDB0248553	neg	-	-	-	-	Nucleosides, nucleotides, and analogues	Pyrimidine nucleosides	242.079	M-H, M+K-2H	C9H13N3O5	0.5903	0.00578387	0	32.2	4.51413	147-94-4	Not Available	6.2069	5.8257	6.458	6.1186	6.1746	6.43	5.6301	5.8211	5.7241	5.6905	6.3282	6.0174	5.505	5.3108	5.9982	5.6228	5.7057	6.0124	5.5803	5.4647	5.4072	5.6354	5.4759	5.3298	6.2389	5.6889
neg_259	Citrulline	metab_4148	map01100;map00220;map01230	Metabolic pathways;Arginine biosynthesis;Biosynthesis of amino acids	C00327	HMDB0000904;PW_C000723;MJDBOTE0000481	neg	Peptides	Amino acids	Metabolism;Metabolism;Metabolism	Global and overview maps;Amino acid metabolism;Global and overview maps	Organic acids and derivatives	Carboxylic acids and derivatives	174.088	M-H, M+Cl	C6H13N3O3	0.6062	0.0235732	90.6	0	-4.68916	372-75-8	Amino acids, peptides, and analogues	5.3077	4.2925	5.1979	4.9117	4.4765	4.8573	5.0373	4.7206	4.5811	5.1997	5.4104	5.195	4.725	4.4588	4.4974	4.4797	4.9876	5.2754	4.8594	5.0581	4.6092	4.1283	4.5944	4.8627	5.1846	4.192
neg_38	D-myo-Inositol 1,4-bisphosphate	metab_4280	map01100;map04070;map00562	Metabolic pathways;Phosphatidylinositol signaling system;Inositol phosphate metabolism	C01220	HMDB0000968	neg	-	-	Metabolism;Environmental Information Processing;Metabolism	Global and overview maps;Signal transduction;Carbohydrate metabolism	Organic oxygen compounds	Organooxygen compounds	338.988	M-H, M+Na-2H, M+K-2H	C6H14O12P2	0.515	0.0466803	47.2	0	-1.24872	74465-19-3	Alcohols and polyols	4.2283	3.6702	3.1037	5.8857	4.2325	3.3698	5.778	6.158	6.3711	5.3986	4.8523	6.0568	3.0721	4.9853	4.0555	6.1441	5.7922	4.1034	3.083	5.8419	6.301	3.4277	6.0357	6.2735	6.0685	5.0012
neg_50	Uridine	metab_4414	map00240;map01100;map02010	Pyrimidine metabolism;Metabolic pathways;ABC transporters	C00299	PW_C000202;HMDB0000296;MJDBOTE0000788	neg	Nucleic acids	Nucleosides	Metabolism;Metabolism;Environmental Information Processing	Nucleotide metabolism;Global and overview maps;Membrane transport	Nucleosides, nucleotides, and analogues	Pyrimidine nucleosides	243.062	M-H, M+FA-H, M+Cl	C9H12N2O6	1.7714	0.00607547	56.8	0	-1.93713	58-96-8	Not Available	5.9745	5.514	6.4002	5.7805	5.8105	5.9604	5.4174	5.4089	6.0976	7.4029	5.7914	6.0124	6.2113	5.4903	5.4716	5.7909	5.3464	6.3176	6.0902	5.8107	4.9997	5.3492	5.2757	5.0735	6.1714	5.461
neg_676	Alanyl-Gamma-glutamate	metab_4603	-	-	-	HMDB0028701	neg	-	-	-	-	Organic acids and derivatives	Carboxylic acids and derivatives	216.098	M-H	C8H15N3O4	0.6141	0.0129515	0	57.5	-2.81953	-	Amino acids, peptides, and analogues	5.4147	5.3915	5.3743	5.4559	5.234	5.2354	5.3782	5.3013	5.3632	4.497	5.3141	5.3197	5.6292	5.4936	5.2534	5.198	5.352	5.8308	5.6085	5.6248	5.5627	5.388	5.2092	5.6433	4.9948	5.3132
neg_683	Allantoin	metab_4611	-	-	C01551	HMDB0000462;MJDBOTE0001088	neg	-	-	-	-	Organoheterocyclic compounds	Azoles	157.036	M-H	C4H6N4O3	0.63	0.016929	58.2	0	-5.71413	97-59-6	Imidazoles	4.5767	4.6098	4.413	4.3212	4.8468	4.6965	4.4605	4.5634	4.7319	4.9102	4.8474	4.8375	4.5754	4.7885	4.7794	4.5092	4.7235	4.6555	4.6381	5.0235	4.725	4.4937	4.5423	4.2795	4.5117	4.559
neg_730	Glucose-6-phosphate lactate	metab_4657	-	-	-	HMDB0252789	neg	-	-	-	-	Organic oxygen compounds	Organooxygen compounds	393.044	M+FA-H	C9H17O12P	0.6855	0.0245906	0	50.3	0.308496	-	Carbohydrates and carbohydrate conjugates	4.4833	4.7226	4.2925	4.8421	4.4216	4.2762	4.7789	4.9328	4.8935	3.5923	4.4414	4.4076	4.3629	4.6546	4.3715	4.8324	4.8527	4.064	3.8825	4.5431	5.051	4.5063	4.9385	4.8599	4.8758	4.5562
neg_804	D-Ribose 1-phosphate	metab_4730	map01100;map00030;map00230	Metabolic pathways;Pentose phosphate pathway;Purine metabolism	C00620	HMDB0250796;HMDB0001489	neg	-	-	Metabolism;Metabolism;Metabolism	Global and overview maps;Carbohydrate metabolism;Nucleotide metabolism	Organic oxygen compounds	Organooxygen compounds	211.001	M-H2O-H	C5H11O8P	1.1435	0.0260231	0	78.7	-2.83883	14075-00-4	Carbohydrates and carbohydrate conjugates	4.7792	4.9119	4.834	4.9246	4.7639	4.8158	4.8716	4.7821	4.855	3.6604	4.8545	4.7906	4.8094	4.8468	4.8793	4.8096	4.8177	4.76	4.8456	4.6252	4.8862	4.8687	4.822	4.8778	4.8018	4.9377
neg_845	Oxypurinol	metab_4774	-	-	C07599	HMDB0000786	neg	-	-	-	-	Organoheterocyclic compounds	Imidazopyrimidines	151.025	M-H	C5H4N4O2	1.6043	0.0226373	86.8	0	-6.45237	2465-59-0	Purines and purine derivatives	4.3075	2.5655	2.6147	2.5682	2.6059	2.6052	2.6606	3.3057	3.1099	6.497	2.6111	4.221	2.578	2.9981	2.5965	4.6915	2.5796	4.5652	4.3449	4.6964	2.5507	2.6003	2.5658	2.5592	4.8795	2.556
neg_852	4-Oxo-L-proline	metab_4782	map01100;map00330	Metabolic pathways;Arginine and proline metabolism	C01877	HMDB0304793;HMDB0246561	neg	-	-	Metabolism;Metabolism	Global and overview maps;Amino acid metabolism	Organic acids and derivatives	Carboxylic acids and derivatives	110.024	M-H2O-H	C5H7NO3	1.7953	0.0307894	0	35.4	-8.34	4347-18-6	Amino acids, peptides, and analogues	4.1916	3.6162	4.559	3.9269	3.9894	4.1301	3.805	3.664	4.2943	6.0883	4.1182	4.3232	4.2644	3.6004	3.6374	4.0405	3.3298	4.4797	4.2406	3.9775	3.1371	3.325	3.3449	3.0399	4.288	3.4991
neg_866	6-(alpha-D-glucosaminyl)-1-phosphatidyl-1D-myo-inositol	metab_4797	-	-	C04248	HMDB0304224	neg	-	-	-	-	Lipids and lipid-like molecules	Glycerophospholipids	586.095	M+Cl	C17H30NO17P	1.9705	0.0313976	0	34.2	0.827185	-	Glycerophosphoinositols	4.2056	4.1441	3.2773	1.4306	5.9256	4.5734	4.1711	3.8594	5.6259	2.9878	5.0378	6.4144	6.8104	5.9423	5.6392	6.254	5.1366	6.5703	5.35	5.5929	6.1887	5.6606	5.3762	5.1648	5.9637	5.0926
neg_886	Glutaric Acid	metab_4818	map01100;map00310;map00071	Metabolic pathways;Lysine degradation;Fatty acid degradation	C00489	HMDB0000661	neg	Organic acids	Carboxylic acids	Metabolism;Metabolism;Metabolism	Global and overview maps;Amino acid metabolism;Lipid metabolism	Organic acids and derivatives	Carboxylic acids and derivatives	131.034	M-H	C5H8O4	2.1751	0.02284	80.6	0	-7.68792	110-94-1	Dicarboxylic acids and derivatives	4.6695	4.7166	4.7602	4.898	4.5745	4.6185	4.5856	4.6996	4.6821	4.7641	4.5908	4.6209	4.7207	4.6198	4.7	4.5961	4.6295	4.8663	4.6929	4.7026	4.516	4.5896	4.4366	4.5075	4.623	4.5813
neg_904	Gamma-Glutamylleucine	metab_4838	-	-	-	HMDB0011171	neg	-	-	-	-	Organic acids and derivatives	Carboxylic acids and derivatives	259.13	M-H	C11H20N2O5	2.8139	0.0671938	0	30.2	-1.27029	2566-39-4	Amino acids, peptides, and analogues	4.4209	4.5519	2.8901	4.7953	4.3213	4.4522	4.6464	4.697	4.1686	2.9021	4.4721	3.4495	4.0937	4.1608	4.2595	4.3991	4.5043	2.8972	3.5869	4.0291	4.5026	4.5956	4.379	4.4762	4.025	4.3143
neg_916	Emtricitabine	metab_4849	-	-	C12599	HMDB0015017;PW_C009332;HMDB0251822	neg	-	-	-	-	Nucleosides, nucleotides, and analogues	Nucleoside and nucleotide analogues	268.017	M+Na-2H	C8H10FN3O3S	3.1226	0.0459431	0	44.7	-1.79217	143491-57-0	3''-thia pyrimidine nucleosides	4.9416	4.9027	4.9853	4.9729	5.0132	4.974	4.9432	4.9308	4.9133	5.0371	4.9207	4.9755	4.9304	5.0328	4.956	4.9287	4.9267	4.9633	4.9282	5.0463	4.9001	4.9312	4.9289	4.9117	4.9447	4.9202
neg_967	Nonactinic Acid	metab_4900	-	-	-	-	neg	-	-	-	-	-	-	201.113	M-H	C10H18O4	5.6857	0.0150119	46.1	0	-3.51183	-	-	4.309	4.351	4.4522	4.2538	4.3065	4.3602	4.267	4.3128	4.6632	4.7078	4.3234	4.4319	4.2531	4.3377	4.2883	4.2616	4.2463	4.325	4.251	4.481	4.1357	4.2324	4.2365	4.2531	4.5415	4.2794
neg_971	6-Keto-PGF1alpha	metab_4905	map00590;map01100	Arachidonic acid metabolism;Metabolic pathways	C05961	LMFA03010001;HMDB0002886	neg	-	-	Metabolism;Metabolism	Lipid metabolism;Global and overview maps	Lipids and lipid-like molecules	Fatty Acyls	369.228	M-H	C20H34O6	5.7012	0.0658226	55.4	0	-1.86282	58962-34-8	Eicosanoids	4.4272	4.2228	4.2676	3.4085	4.0272	4.2764	3.0451	3.0444	4.4996	5.3419	4.2262	3.6423	3.5698	3.0717	4.0114	3.8003	4.2478	4.2501	3.7576	4.908	3.0263	3.0761	3.0415	3.0349	4.2543	3.1162
neg_975	4-(undecan-5-yl)benzene-1-Sulfonic Acid	metab_4909	-	-	-	-	neg	-	-	-	-	-	-	311.168	M-H	C17H28O3S	5.7247	0.0479328	68.7	0	-1.11077	-	-	5.1342	5.3038	5.2557	5.1442	5.2899	5.2675	5.1795	5.1114	5.154	5.2342	5.196	5.1802	5.148	5.1608	5.1174	5.123	5.1177	5.1264	5.126	5.1894	5.0994	5.0631	5.1057	5.1014	5.0657	5.1508
neg_1729	4-Nitrophenol	metab_4935	-	-	C00870	HMDB0001232;HMDB0041950;MJDBOTE0000622	neg	-	-	-	-	Benzenoids	Phenols	138.019	M-H	C6H5NO3	5.6857	0.0346585	48.1	0	-7.01243	100-02-7;98-95-3	Nitrophenols	4.2348	4.2575	4.2946	4.2482	4.3081	4.2658	4.2937	4.1902	4.2271	4.2213	4.2552	4.309	4.2001	4.2589	4.2143	4.1974	4.2182	4.2146	4.2	4.35	4.1739	4.1847	4.197	4.2219	4.2	4.2577
neg_2123	Allysine	metab_4936	map01100;map00310;map00300;map01230	Metabolic pathways;Lysine degradation;Lysine biosynthesis;Biosynthesis of amino acids	C04076	PW_C000976;HMDB0303320;HMDB0001263	neg	-	-	Metabolism;Metabolism;Metabolism;Metabolism	Global and overview maps;Amino acid metabolism;Amino acid metabolism;Global and overview maps	Organic acids and derivatives	Carboxylic acids and derivatives	190.071	M+FA-H	C6H11NO3	0.63	0.0975682	0	68.4	-5.26814	6665-12-9;1962-83-0	Amino acids, peptides, and analogues	4.0798	2.9767	4.1988	3.3928	3.0049	4.0135	2.9806	3.277	4.2327	3.0379	4.1348	3.9654	4.0087	4.0566	4.0605	3.9213	4.217	4.0451	4.2437	4.1353	4.2899	4.5438	4.1964	4.0634	3.3469	2.9672
neg_742	Alpha-D-Glucose 1,6-Bisphosphate	metab_4937	map01100;map00500	Metabolic pathways;Starch and sucrose metabolism	C01231	HMDB0003514;PW_C001910	neg	-	-	Metabolism;Metabolism	Global and overview maps;Carbohydrate metabolism	Organic oxygen compounds	Organooxygen compounds	338.988	M-H	C6H14O12P2	0.709	0.0133837	66.5	0	-1.52413	10139-18-1	Carbohydrates and carbohydrate conjugates	5.1917	4.4844	3.616	6.6026	5.0445	3.985	6.5325	6.8828	7.0334	5.7206	5.4989	6.724	4.0977	5.7583	4.5625	6.8179	6.5376	4.8584	3.5952	6.5824	6.9434	4.293	6.7568	6.9678	6.8672	5.674
neg_656	Cynaropicrin	metab_4939	-	-	C09385	HMDB0036423	neg	-	-	-	-	Lipids and lipid-like molecules	Prenol lipids	381.11	M+Cl	C19H22O6	0.5824	0.0379219	0	31.1	-3.89493	35730-78-0	Terpene lactones	4.846	4.9536	5.4178	4.7659	5.4475	5.2581	4.3376	4.4482	4.691	3.7908	4.0982	3.7839	3.8578	3.76	4.7649	4.2035	3.7437	3.8203	3.758	3.7863	3.7147	3.7644	3.7298	3.7232	5.4109	5.2188
neg_706	Isocitric Acid	metab_4944	map01100;map00630;map01240;map01210;map01200;map01230;map04922;map00020;map05230	Metabolic pathways;Glyoxylate and dicarboxylate metabolism;Biosynthesis of cofactors;2-Oxocarboxylic acid metabolism;Carbon metabolism;Biosynthesis of amino acids;Glucagon signaling pathway;Citrate cycle (TCA cycle);Central carbon metabolism in cancer	C00311	HMDB0001874;HMDB0033717;PW_C000125;HMDB0304324;HMDB0000193	neg	Organic acids	Carboxylic acids	Metabolism;Metabolism;Metabolism;Metabolism;Metabolism;Metabolism;Organismal Systems;Metabolism;Human Diseases	Global and overview maps;Carbohydrate metabolism;Global and overview maps;Global and overview maps;Global and overview maps;Global and overview maps;Endocrine system;Carbohydrate metabolism;Cancer: overview	Organic acids and derivatives	Carboxylic acids and derivatives	226.996	M+Cl	C6H8O7	0.6618	0.0170054	66.2	0	-3.10364	30810-51-6;6061-97-8;320-77-4	Tricarboxylic acids and derivatives	4.8104	4.5533	4.4219	4.4842	4.7073	4.6912	4.7985	4.8515	4.9195	6.5535	4.7408	5.0454	4.375	4.5961	4.719	4.9856	4.7113	4.9734	4.6449	5.3119	4.4634	4.792	4.4466	4.339	4.3956	4.0547
neg_2	L-Glutamate	metab_4945	map01240;map01200;map00330;map00220;map00250;map04072;map04216;map00630;map00430;map04964;map02010;map00860;map04080;map05016;map05017;map05014;map04727;map04742;map04723;map05031;map04721;map04720;map01100;map00480;map04540;map01210;map00340;map00524;map01230;map04068;map05034;map00660;map04724;map05030;map00650;map00910;map04974;map04713;map00970;map05230;map05033;map04730;map05022	Biosynthesis of cofactors;Carbon metabolism;Arginine and proline metabolism;Arginine biosynthesis;Alanine, aspartate and glutamate metabolism;Phospholipase D signaling pathway;Ferroptosis;Glyoxylate and dicarboxylate metabolism;Taurine and hypotaurine metabolism;Proximal tubule bicarbonate reclamation;ABC transporters;Porphyrin and chlorophyll metabolism;Neuroactive ligand-receptor interaction;Hu…	C00025	HMDB0060475;HMDB0000148;HMDB0003339	neg	Peptides;Hormones and transmitters	Amino acids;Neurotransmitters	Metabolism;Metabolism;Metabolism;Metabolism;Metabolism;Environmental Information Processing;Cellular Processes;Metabolism;Metabolism;Organismal Systems;Environmental Information Processing;Metabolism;Environmental Information Processing;Human Diseases;Human Diseases;Human Diseases;Organismal Systems;Organismal Systems;Organismal Systems;Human Diseases;Organismal Systems;Organismal Systems;Metabol…	Global and overview maps;Global and overview maps;Amino acid metabolism;Amino acid metabolism;Amino acid metabolism;Signal transduction;Cell growth and death;Carbohydrate metabolism;Metabolism of other amino acids;Excretory system;Membrane transport;Metabolism of cofactors and vitamins;Signaling molecules and interaction;Neurodegenerative disease;Neurodegenerative disease;Neurodegenerative diseas…	Organic acids and derivatives	Carboxylic acids and derivatives	146.045	M-H2O-H, M-H, M+K-2H, M+Na-2H, M+Cl	C5H9NO4	0.5903	0.00614972	80.2	0	-6.60862	6893-26-1;56-86-0	Amino acids, peptides, and analogues	6.2355	6.0634	6.2552	5.9017	5.8438	6.3358	5.8166	5.643	6.4249	7.2638	6.2587	6.1935	6.1974	6.1976	6.0123	6.0489	5.7911	6.2707	5.9054	6.0391	5.6337	5.6536	5.88	5.5056	6.7969	6.1098
neg_369	N-Acetylneuraminic Acid	metab_4948	map01100;map00520	Metabolic pathways;Amino sugar and nucleotide sugar metabolism	C00270	PW_C000155;HMDB0246275;HMDB0000230;HMDB0000773;MJDBOTE0001105	neg	Carbohydrates	Monosaccharides	Metabolism;Metabolism	Global and overview maps;Carbohydrate metabolism	Organic oxygen compounds	Organooxygen compounds	308.098	M-H, M+Cl	C11H19NO9	0.6459	0.0240579	72.4	0	-1.41744	19342-33-7;131-48-6;21646-00-4	Carbohydrates and carbohydrate conjugates	5.2424	4.5794	5.2718	5.047	5.026	5.2016	5.0667	4.9338	5.0488	6.1416	5.1618	5.4845	4.8614	4.8894	5.1605	5.0826	4.7942	5.2209	5.0011	5.2137	4.7355	4.6995	4.6607	4.7383	4.8853	4.6598
neg_1596	Octadec-9-enoic Acid	metab_4949	map04212;map01040;map00061	Longevity regulating pathway - worm;Biosynthesis of unsaturated fatty acids;Fatty acid biosynthesis	C00712	HMDB0000573;HMDB0062703;HMDB0000207	neg	Lipids	Fatty acids	Organismal Systems;Metabolism;Metabolism	Aging;Lipid metabolism;Lipid metabolism	Lipids and lipid-like molecules	Fatty Acyls	303.232	M+Na-2H	C18H34O2	6.012	0.0190126	0	87.8	6.56031	112-80-1;2027-47-6;112-79-8	Fatty acids and conjugates	3.8981	3.3465	4.7144	4.2746	3.7617	4.2565	3.3504	3.3497	3.6302	5.3537	3.3922	3.6123	3.359	3.377	3.3775	3.3506	3.3606	3.9769	3.375	3.4032	3.3316	3.3813	3.3468	3.3402	3.7583	3.337
[truncated: 27 more columns]

## Sheet: Subcluster_1 and 5
Higher expression Metabolite sets in the both L and T muscle fast-growing group
Subcluster_1						Subcluster_5
Metabolite	L_F	L_S	T_F	T_S		Metabolite	L_F	L_S	T_F	T_S
Arabinosylhypoxanthine	0.0713	-0.8223	0.5894	0.1616		Glycyl-leucine	0.5724	0.0301	-0.3932	-0.2093
PE(P-16:0/18:2(9Z,12Z))	0.0593	-0.9063	0.6905	0.1565		ALA-ILE	0.7289	0.063	-0.2542	-0.5377
5alpha-Pregnan-20alpha-ol-3-one	-0.0053	-0.8621	0.7164	0.151		1-Acetyl-2-phenylhydrazine	0.9589	-0.0564	-0.2245	-0.678
Pelargonidin 3-sophoroside	0.1674	-0.6756	0.2375	0.2707		Queuine	0.9229	-0.1984	-0.0203	-0.7042
1-Aminocyclopropanecarboxylic Acid	0.0819	-0.5821	0.3243	0.176		N-Acetyl-1-methylhistidine	0.8821	-0.1727	-0.1061	-0.6033
Adrenic acid	0.062	-0.6589	0.4577	0.1391		Gamma-Glutamyl-beta-aminopropiononitrile	0.8321	-0.1841	-0.0559	-0.5922
D-Ribose 1-phosphate	0.0366	-0.5551	0.4594	0.0591		Balenine	0.8395	-0.2281	-0.0457	-0.5657
Oxidized dithiothreitol	0.4089	-0.8635	0.405	0.0496		Homocitrulline	0.5822	-0.1691	-0.0171	-0.396
Inosine 2'-phosphate	0.218	-0.6853	0.5823	-0.115		Arg Phe	0.5708	-0.3748	-0.083	-0.1129
3-Nitrobenzaldoxime	0.231	-0.7123	0.4881	-0.0069		Glutamylleucine	0.7137	-0.3847	-0.0416	-0.2874
6-(alpha-D-glucosaminyl)-1-phosphatidyl-1D-myo-inositol	0.2351	-0.4766	0.0034	0.2381		Asn Leu	0.6596	-0.3253	-0.0948	-0.2395
5-Hydroxyoctanoylcarnitine	0.2212	-0.2067	0.2271	-0.2416		Morph	0.6969	-0.3355	-0.08	-0.2815
4-Bis(2-hydroxyethyl)amino-L-phenylalanine	0.1821	-0.2944	0.3385	-0.2262		Gamma-Glutamylleucine	0.7029	-0.2885	-0.2178	-0.1967
Cinnamyl acetate	0.2094	-0.317	0.2477	-0.14		Asp Leu	0.6462	-0.2496	-0.1585	-0.2381
Pilocarpine	0.1911	-0.2828	0.2517	-0.16		(+/-)-Hexanoylcarnitine	0.5001	-0.4153	0.4696	-0.5544
Ecgonine	0.0462	-0.3744	0.3104	0.0178		Trinexapac-ethyl	0.4002	-0.3022	0.2354	-0.3334
(3Z)-2-Propylpent-3-enoic acid	0.1429	-0.3517	0.2542	-0.0455		Helenalin	0.5103	-0.3339	0.2517	-0.4281
METHACHOLINE	0.1418	-0.3383	0.2463	-0.0497		(1S,2S,4R,8R)-p-Menthane-1,2,8,9-tetrol	0.501	-0.2758	0.1512	-0.3764
L-Glutamine	0.1145	-0.4572	0.4083	-0.0655		4'-Aminoacetanilide	0.7594	-0.2356	0.121	-0.6448
PE(20:4(8Z,11Z,14Z,17Z)/18:0)	0.2054	-0.4832	0.3074	-0.0296		N1-Methyl-4-pyridone-3-carboxamide	0.703	-0.3666	0.1419	-0.4784
Hydrocinnamic acid	0.1855	-0.5201	0.2894	0.0452		Octanoylcarnitine	0.6197	-0.2981	0.2341	-0.5557
Zalcitabine	0.3251	-0.4337	0.1572	-0.0486		Asparaginyl-Proline	0.5843	-0.2397	0.159	-0.5035
Anserine	0.416	-0.388	0.0802	-0.1082
4-[(Hydroxymethyl)nitrosoamino]-1-(3-pyridinyl)-1-butanone	0.413	-0.4242	0.1416	-0.1304
4-Trimethylammoniobutanoic Acid	0.2656	-0.5154	0.3971	-0.1473
5-Oxoheptyl glucosinolate	0.4077	-0.5412	0.2655	-0.132

## Sheet: Subcluster_3,4,7,and 10
Higher expression Metabolite sets in the both L and T muscle slow-growing group
Subcluster_3						Subcluster_4
Metabolite	L_F	L_S	T_F	T_S		Metabolite	L_F	L_S	T_F	T_S
Trimethylamine N-Oxide	0.5088	0.5656	-0.6458	-0.4286		Cyanidin 3-(6''-succinyl-glucoside)	-0.8088	0.288	0.1868	0.334
11,17-Dihydroxy-3,20-dioxopregn-4-en-21-yl acetate	0.3899	0.6437	-0.6293	-0.4044		Acetylhomoserine	-0.8328	0.335	0.0305	0.4673
Emtricitabine	0.3502	0.6085	-0.6784	-0.2804		L-Serine	-0.5337	0.3357	-0.1346	0.3327
Mdo-npa	0.3341	0.4923	-0.4038	-0.4225		Flunoxaprofen	-0.6983	0.4892	-0.1526	0.3617
1-Naphthylamine	0.2716	0.5836	-0.4275	-0.4278		Uridine	-0.6896	0.5526	-0.0522	0.1893
16-Hydroxyhexadecanoic acid	0.2917	0.8073	-0.623	-0.476		Uracil	-0.63	0.4476	-0.034	0.2164
1,5-Naphthalenediamine	0.3728	0.6673	-0.4924	-0.5477		Chalepin acetate	-0.7668	0.5751	0.1134	0.0783
L-Tryptophan	0.3018	0.7196	-0.5291	-0.4923		2-Amino-2-methyl-1,3-propanediol	-0.6172	0.3072	0.1928	0.1172
Cabergoline	0.3278	0.667	-0.526	-0.4688		Glutaric Acid	-0.4587	0.6257	-0.4419	0.2749
4-Decan-4-Ylbenzenesulfonic Acid	0.03	0.8909	-0.516	-0.4049		N2-Acetylornithine	-0.3564	0.4235	-0.2794	0.2123
N-Acetylneuraminic Acid	0.0213	0.9284	-0.503	-0.4468		Dodecyl Hydrogen Sulfate	-0.3041	0.3895	-0.2356	0.1503
Acetaminophen	0.0701	0.8819	-0.5673	-0.3847		4-Oxo-L-proline	-0.5376	0.6359	-0.1629	0.0646
N-Acetyl-D-Glucosamine 6-Phosphate	0.1215	0.9083	-0.5904	-0.4394		3h-Adrenaline	-0.4234	0.5014	-0.1657	0.0877
Isoquinoline	0.1455	0.6886	-0.2668	-0.5672		3,8-Dihydroxy-6-methoxy-7(11)-eremophilen-12,8-olide	-0.3652	0.4148	-0.0645	0.015
Isocitric Acid	0.2437	0.881	-0.4712	-0.6535		2-Amino-6-methoxypurine	-0.4544	0.4587	-0.0104	0.0062
2-Acetolactate	0.06	0.8946	-0.3587	-0.5959
S-Adenosyl-L-homocysteine	0.6897	0.5143	-0.7658	-0.4382
Beta-tyvelose	0.2166	0.893	-0.8873	-0.2223
Glutamylalanine	0.4925	0.7647	-0.7722	-0.4849
Apigenin 7-arabinoside	0.4743	0.8263	-0.869	-0.4316
4-(undecan-5-yl)benzene-1-Sulfonic Acid	0.4378	0.8697	-0.8804	-0.4271
Subcluster_7						Subcluster_10
Metabolite	L_F	L_S	T_F	T_S		Metabolite	L_F	L_S	T_F	T_S
6-Keto-PGF1alpha	-0.2761	1.1098	-0.6883	-0.1454		L-Glutamic acid	-0.8778	0.0733	0.0872	0.7172
Oxypurinol	-0.1794	0.7995	-0.328	-0.292		L-Glutamate	-0.8701	-0.0031	0.0855	0.7877
Octadec-9-enoic Acid	-0.1758	0.7878	-0.4961	-0.1159
Choline Phosphate	-0.2773	0.7711	-0.2964	-0.1975
3-Aminoisobutanoic acid	-0.2535	0.7775	-0.4006	-0.1234
1,6-Hexanediamine	-0.2866	0.8089	-0.3993	-0.1231
LysoPC(20:4(8Z,11Z,14Z,17Z)/0:0)	-0.2409	0.6284	-0.5281	0.1406
Nonactinic Acid	-0.3532	0.7961	-0.4495	0.0066
Cyclopentanol	-0.2997	0.8001	-0.5221	0.0217
Beta-D-Glucosamine	-0.2607	0.7893	-0.5095	-0.0191
4-Nitrophenol	0.0539	0.6361	-0.8129	0.1229
Citrulline	-0.0486	0.8199	-0.8252	0.0539
LysoPI(20:4(5Z,8Z,11Z,14Z)/0:0)	-0.0823	0.8195	-0.6322	-0.105
LysoPC(0:0/16:0)	-0.0235	0.8062	-0.7276	-0.0552
Ethyl-4-hydroxymethyl-3(2H)-Furanone	0.06	0.8145	-0.7846	-0.0899

## Sheet: WGCNA Module
gene id	gene name	module	kME				Metabolites	MEblue	MEbrown	MEturquoise	MEgrey
ENSCHIG00000000274		blue	0.49381				11,17-Dihydroxy-3,20-dioxopregn-4-en-21-yl acetate	0.344 (0.0167)	-0.167 (0.257)	-0.209 (0.154)	0.00154 (0.992)
ENSCHIG00000002384		blue	0.80359				Cabergoline	0.293 (0.0433)	-0.24 (0.1)	-0.193 (0.189)	-0.00682 (0.963)
ENSCHIG00000002861	UBE2QL1	blue	0.5009				Homocitrulline	-0.0167 (0.91)	-0.219 (0.135)	0.154 (0.296)	-0.297 (0.0404)
ENSCHIG00000005050	PITX3	blue	0.5382				3-Aminoisobutanoic acid	0.288 (0.0471)	-0.0479 (0.746)	-0.186 (0.206)	0.128 (0.386)
ENSCHIG00000005488	LY6E	blue	0.39745				Arabinosylhypoxanthine	-0.088 (0.552)	-0.0719 (0.627)	0.331 (0.0216)	-0.254 (0.0815)
ENSCHIG00000005699	METTL21C	blue	0.69433				Oxidized dithiothreitol	-0.187 (0.203)	-0.0186 (0.9)	0.31 (0.032)	-0.3 (0.0383)
ENSCHIG00000007667	ACO1	blue	0.47073				Cyanidin 3,5-O-diglucoside	-0.308 (0.0332)	0.00151 (0.992)	0.18 (0.221)	0.0783 (0.597)
ENSCHIG00000007926		blue	0.37068				Taurine	-0.234 (0.109)	-0.00899 (0.952)	0.304 (0.0357)	-0.13 (0.378)
ENSCHIG00000010320	DGAT2	blue	0.72508				Trinexapac-ethyl	0.278 (0.0557)	-0.18 (0.221)	-0.307 (0.0338)	0.139 (0.346)
ENSCHIG00000010417	HDAC11	blue	0.62262				Apigenin 7-arabinoside	0.286 (0.0488)	-0.0689 (0.642)	-0.264 (0.0698)	0.143 (0.332)
ENSCHIG00000010445	ARHGAP36	blue	0.59221				Lodoxamide	0.365 (0.0107)	-0.163 (0.268)	-0.107 (0.469)	0.0323 (0.827)
ENSCHIG00000011608		blue	0.44259				DL-Methionine Sulfone	0.0762 (0.607)	0.121 (0.413)	-0.185 (0.208)	0.291 (0.0448)
ENSCHIG00000011698	ANKRD2	blue	0.71705				2-Hydroxyethanesulfonate	-0.136 (0.357)	-0.0462 (0.755)	0.379 (0.0079)	-0.303 (0.0363)
ENSCHIG00000012130	IZUMO4	blue	0.50268				Mytilin B	-0.223 (0.128)	-0.0129 (0.931)	0.292 (0.044)	-0.0866 (0.558)
ENSCHIG00000012180	XIRP1	blue	0.50844				Citrulline	0.0337 (0.82)	0.319 (0.0271)	-0.0231 (0.876)	0.108 (0.465)
ENSCHIG00000012435	CA3	blue	0.66068				Allantoin	0.302 (0.037)	-0.224 (0.126)	-0.0315 (0.832)	-0.187 (0.203)
ENSCHIG00000012470	C11orf71	blue	0.53384				6-(alpha-D-glucosaminyl)-1-phosphatidyl-1D-myo-inositol	0.289 (0.0463)	-0.0198 (0.894)	-0.0693 (0.64)	-0.0834 (0.573)
ENSCHIG00000012706	LMCD1	blue	0.82443				Emtricitabine	0.108 (0.465)	0.078 (0.598)	-0.244 (0.0947)	0.294 (0.0425)
ENSCHIG00000013396	MAPK4	blue	0.48103
ENSCHIG00000013658	AMIGO2	blue	0.55945
ENSCHIG00000013682	RSPO3	blue	0.6027
ENSCHIG00000013889	MYL3	blue	0.49009
ENSCHIG00000014068	FABP3	blue	0.66148
ENSCHIG00000014174	ACOX2	blue	0.31702
ENSCHIG00000014377	KCNN1	blue	0.38555
ENSCHIG00000014379	KLHL40	blue	0.3447
ENSCHIG00000014445	VGLL2	blue	0.44932
ENSCHIG00000014588	LGALS1	blue	0.45774
ENSCHIG00000015437	DOT1L	blue	0.54117
ENSCHIG00000016280	CRYBG3	blue	0.48814
ENSCHIG00000017163	PANK1	blue	0.47287
ENSCHIG00000017233	ARG2	blue	0.64568
ENSCHIG00000017316	LPAR3	blue	0.71738
ENSCHIG00000017544	PPDPFL	blue	0.52251
ENSCHIG00000017667	GREB1	blue	0.41384
ENSCHIG00000018087	SNAI3	blue	0.45526
ENSCHIG00000018193	MYH7B	blue	0.68676
ENSCHIG00000018392	HABP4	blue	0.38269
ENSCHIG00000018410	HOGA1	blue	0.69637
ENSCHIG00000018749	ENPP5	blue	0.63818
ENSCHIG00000018816	LIN37	blue	0.73572
ENSCHIG00000019111	KCNH2	blue	0.61751
ENSCHIG00000019173	RAP1GAP2	blue	0.90584
ENSCHIG00000019497		blue	0.48203
ENSCHIG00000020464	MRPS6	blue	0.81037
ENSCHIG00000020498	TNNI3	blue	0.43153
ENSCHIG00000020844	ASCC1	blue	0.38707
ENSCHIG00000021021		blue	0.57497
ENSCHIG00000021136	SLC22A3	blue	0.67201
ENSCHIG00000021307	RCAN1	blue	0.68985
ENSCHIG00000021364	P4HA3	blue	0.48037
ENSCHIG00000021373	KIAA1671	blue	0.50225
ENSCHIG00000021588	SPECC1	blue	0.5512
ENSCHIG00000022476	ABHD2	blue	0.51726
ENSCHIG00000022728	ESRRB	blue	0.79314
ENSCHIG00000023005	CSRP3	blue	0.62676
ENSCHIG00000023070		blue	0.53816
ENSCHIG00000023234	TMEM120A	blue	0.53754
ENSCHIG00000023737	SLC9A1	blue	0.7708
ENSCHIG00000024271	DNAJA4	blue	0.71535
ENSCHIG00000024392	SIM2	blue	0.56484
ENSCHIG00000024559	ZNF385B	blue	0.82877
ENSCHIG00000024789	ASB18	blue	0.80927
ENSCHIG00000025140	FHL2	blue	0.66207
ENSCHIG00000025262	DIAPH1	blue	0.3734
ENSCHIG00000025577	DHCR24	blue	0.59695
ENSCHIG00000026174	HSPB7	blue	0.86235
ENSCHIG00000026370	BDH1	blue	0.71934
ENSCHIG00000002469	chi-mir-133b	brown	0.55701
ENSCHIG00000002757	SERPINH1	brown	0.64006
ENSCHIG00000003296	FOSB	brown	0.86249
ENSCHIG00000004449		brown	0.51873
ENSCHIG00000004478		brown	0.69431
ENSCHIG00000004799		brown	0.45341
ENSCHIG00000006086	HHEX	brown	0.78474
ENSCHIG00000006245	Metazoa_SRP	brown	0.43834
ENSCHIG00000009092	CD93	brown	0.66768
ENSCHIG00000009586	chi-mir-23a	brown	0.82599
ENSCHIG00000009664	NR4A1	brown	0.71923
ENSCHIG00000011814	OTUD1	brown	0.67473
ENSCHIG00000013053	GALNT12	brown	0.65941
ENSCHIG00000013563		brown	0.40604
ENSCHIG00000014514		brown	0.46142
ENSCHIG00000015367	ATF3	brown	0.67241
ENSCHIG00000015686	PPM1K	brown	0.67579
ENSCHIG00000015727	HSP70.1	brown	0.38126
ENSCHIG00000017440	GPCPD1	brown	0.42635
ENSCHIG00000017484	BTG2	brown	0.80399
ENSCHIG00000018116	DLK1	brown	0.51474
ENSCHIG00000018766	EGR2	brown	0.84324
ENSCHIG00000019003	TNFSF13	brown	0.54749
ENSCHIG00000019127	TM4SF18	brown	0.49657
ENSCHIG00000019614	LDLR	brown	0.49073
ENSCHIG00000020292	NR4A3	brown	0.5521
ENSCHIG00000020304	IL33	brown	0.67929
ENSCHIG00000022674	EGR3	brown	0.79968
ENSCHIG00000023095	IER5	brown	0.5264
ENSCHIG00000023424		brown	0.62803
ENSCHIG00000024179		brown	0.7318
ENSCHIG00000024400	SLC35F2	brown	0.42572
ENSCHIG00000024458	CARNMT1	brown	0.66587
ENSCHIG00000024645	PCDH12	brown	0.36465
ENSCHIG00000025384	FOS	brown	0.71314
ENSCHIG00000025411	HSPA6	brown	0.45759
ENSCHIG00000025604		brown	0.60023
ENSCHIG00000027016	TFRC	brown	0.47615
ENSCHIG00000000395		grey	0.30704
ENSCHIG00000002119		grey	-0.13429
ENSCHIG00000002535		grey	-0.14046
ENSCHIG00000002832	MMP15	grey	0.79633
ENSCHIG00000003729	DNAJB5	grey	-0.06164
ENSCHIG00000004189	MTMR7	grey	0.19941
ENSCHIG00000004637		grey	0.00707
ENSCHIG00000005579	TENT5C	grey	-0.37273
ENSCHIG00000006614	PPP1R3B	grey	0.56028
ENSCHIG00000007303		grey	-0.06053
ENSCHIG00000007704		grey	0.16626
ENSCHIG00000007906		grey	0.55068
ENSCHIG00000008817	TAGAP	grey	0.50474
ENSCHIG00000009189		grey	0.36621
ENSCHIG00000009432	ABTB2	grey	-0.16353
ENSCHIG00000009730	P2RY2	grey	0.61184
ENSCHIG00000010613	CST6	grey	0.6856
ENSCHIG00000011028		grey	-0.23083
ENSCHIG00000011480	BUD13	grey	-0.15843
ENSCHIG00000012393	HK2	grey	-0.06836
ENSCHIG00000012736	ITGBL1	grey	0.07726
ENSCHIG00000012912	ST6GALNAC4	grey	0.51339
ENSCHIG00000013043	EXTL1	grey	0.80209
ENSCHIG00000013629	FGF6	grey	0.21379
ENSCHIG00000013858	ZNF385C	grey	-0.04184
ENSCHIG00000014963	POPDC2	grey	0.64877
ENSCHIG00000015845	PFKFB4	grey	-0.17495
ENSCHIG00000017054		grey	0.34476
ENSCHIG00000017360		grey	0.17674
ENSCHIG00000017388	SLC4A3	grey	-0.08841
ENSCHIG00000018215		grey	0.09197
ENSCHIG00000018894		grey	-0.07262
ENSCHIG00000019468		grey	0.32576
ENSCHIG00000019531	THEM6	grey	0.6029
ENSCHIG00000020422		grey	-0.23769
ENSCHIG00000020673		grey	0.6955
ENSCHIG00000020834		grey	0.02334
ENSCHIG00000020906	VSTM2L	grey	0.6413
ENSCHIG00000021089		grey	0.2861
ENSCHIG00000021254	SCD	grey	0.25717
ENSCHIG00000021899		grey	0.24774
ENSCHIG00000021956	BARX2	grey	0.17324
ENSCHIG00000022017	ZMAT4	grey	0.75812
ENSCHIG00000022019		grey	-0.17819
ENSCHIG00000022466	GALNT13	grey	-0.48951
ENSCHIG00000022524	TMEM80	grey	0.07051
ENSCHIG00000022715	HTR4	grey	0.7888
ENSCHIG00000023223	EMILIN3	grey	0.6788
ENSCHIG00000023643	ANGPTL4	grey	-0.21988
ENSCHIG00000024519	ACSM3	grey	0.18384
ENSCHIG00000025066	SLC19A1	grey	-0.04361
ENSCHIG00000025798		grey	-0.0247
ENSCHIG00000026378	NME6	grey	0.56676
ENSCHIG00000026415	AKT1S1	grey	0.02093
ENSCHIG00000000101	L1CAM	turquoise	0.31771
ENSCHIG00000000301		turquoise	0.56616
ENSCHIG00000002489		turquoise	0.73477
ENSCHIG00000003518	HSPH1	turquoise	0.70762
ENSCHIG00000004693	SNORD1B	turquoise	0.34589
ENSCHIG00000006460		turquoise	0.36704
ENSCHIG00000006632	DPP6	turquoise	0.59911
ENSCHIG00000007254	ABCG1	turquoise	0.76041
ENSCHIG00000007799		turquoise	0.45824
ENSCHIG00000007882	YRDC	turquoise	0.60388
ENSCHIG00000010161		turquoise	0.58194
ENSCHIG00000010289		turquoise	0.44397
ENSCHIG00000010501	PLA2G1B	turquoise	0.65541
ENSCHIG00000011063		turquoise	0.58154
ENSCHIG00000011278	SNAPC1	turquoise	0.81503
ENSCHIG00000011290	SOCS3	turquoise	0.6056
ENSCHIG00000011327	ATOH8	turquoise	0.58662
ENSCHIG00000011335	GCGR	turquoise	0.65965
ENSCHIG00000011713	GXYLT2	turquoise	0.57011
ENSCHIG00000012416	ATP8B1	turquoise	0.78371
ENSCHIG00000012523	PTX3	turquoise	0.7616
ENSCHIG00000012846	S100A12	turquoise	0.53143
ENSCHIG00000013251	FAS	turquoise	0.79612
ENSCHIG00000013417	SFMBT2	turquoise	0.63157
ENSCHIG00000013432	PDK4	turquoise	0.69048
ENSCHIG00000013574	NAMPT	turquoise	0.82494
ENSCHIG00000013578	SLC25A33	turquoise	0.68007
ENSCHIG00000014615		turquoise	0.57429
ENSCHIG00000014626	ZNF654	turquoise	0.69359
ENSCHIG00000014694	SKA1	turquoise	0.52367
ENSCHIG00000014746	FKBP5	turquoise	0.6495
ENSCHIG00000014748		turquoise	0.77774
ENSCHIG00000014910	SPP1	turquoise	0.53155
ENSCHIG00000015319	PKDREJ	turquoise	0.48859
ENSCHIG00000015381	FBXO32	turquoise	0.80155
ENSCHIG00000015674		turquoise	0.79134
ENSCHIG00000016323	ROS1	turquoise	0.40945
ENSCHIG00000016855	FST	turquoise	0.56371
ENSCHIG00000017462		turquoise	0.45692
ENSCHIG00000017535	CROT	turquoise	0.87456
ENSCHIG00000017800	TRIM63	turquoise	0.77257
ENSCHIG00000017810	VNN1	turquoise	0.71351
ENSCHIG00000017978	ZBTB20	turquoise	0.61134
ENSCHIG00000018191	FOXO1	turquoise	0.81647
ENSCHIG00000018290	SPIDR	turquoise	0.84108
ENSCHIG00000018655	FAM13C	turquoise	0.82876
ENSCHIG00000018822	DDI2	turquoise	0.88911
ENSCHIG00000018826		turquoise	0.39442
ENSCHIG00000018939	HIF3A	turquoise	0.45136
ENSCHIG00000018958		turquoise	0.90853
ENSCHIG00000019593	TRAF3IP2	turquoise	0.5723
ENSCHIG00000019978	SMPD3	turquoise	0.55503
ENSCHIG00000020615	ACACB	turquoise	0.5715
ENSCHIG00000020799	FMNL1	turquoise	0.74937
ENSCHIG00000020814	ITPRIP	turquoise	0.74624
ENSCHIG00000020887	NOL7	turquoise	0.67203
ENSCHIG00000021458	SORD	turquoise	0.37559
ENSCHIG00000021911	SDS	turquoise	0.38861
ENSCHIG00000021955	RIPOR3	turquoise	0.90657
ENSCHIG00000022084	STAT5A	turquoise	0.80606
ENSCHIG00000022156		turquoise	0.34546
ENSCHIG00000022270		turquoise	0.3613
ENSCHIG00000022441	TLCD2	turquoise	0.59811
ENSCHIG00000022614		turquoise	0.39249
ENSCHIG00000023042	SLC43A2	turquoise	0.79751
ENSCHIG00000023281	ACSS3	turquoise	0.8719
ENSCHIG00000023377	GPM6B	turquoise	0.83771
ENSCHIG00000023423	PFKFB3	turquoise	0.55009
ENSCHIG00000023608	RASD1	turquoise	0.59977
ENSCHIG00000023694	TMEM229B	turquoise	0.67234
ENSCHIG00000023836	CIDEA	turquoise	0.5907
ENSCHIG00000023888	PIM1	turquoise	0.74204
ENSCHIG00000024501	MICAL2	turquoise	0.3339
ENSCHIG00000024740	FBXO30	turquoise	0.96547
ENSCHIG00000024911	MYL10	turquoise	0.3395
ENSCHIG00000024959	DOK4	turquoise	0.31447
ENSCHIG00000025428		turquoise	0.90412
ENSCHIG00000025669	NAGLU	turquoise	0.62849
ENSCHIG00000026403	TMEM201	turquoise	0.60608

## Sheet: DEGs correlation DEMs
gene id	name	module	(11Z,14Z)-Eicosadienoylcarnitine	11,17-Dihydroxy-3,20-dioxopregn-4-en-21-yl acetate	2-Amino-2-methyl-1-propanol	15-Deoxyprostaglandin J2	PC(18:1(9Z)/P-18:1(9Z))	1-hexadecyl-glycero-3-phosphate	2-Amino-2-methyl-1,3-propanediol	5alpha-Pregnan-20alpha-ol-3-one	Adrenic acid	Policapram	1-Aminocyclopropanecarboxylic Acid	3-Hydroxy-4-aminopyridine sulfate	1-Butanol	3-Amino-2,3-dihydrobenzoic acid	Terephthalic acid	3-Hexenal	2-Acetyl-3-ethylpyrazine	Aminocaproic acid	Dimethylbenzimidazole	L-2-Amino-5-hydroxypentanoic acid	4-Amino-1-butanol	L-Glutamic acid	2-Hexenal	DG(20:2(11Z,14Z)/18:4(6Z,9Z,12Z,15Z)/0:0)	LysoPC(20:4(8Z,11Z,14Z,17Z)/0:0)	Chenodeoxycholylarginine	Cibaric acid	Tranexamic Acid	(10R,13S,17S)-17-Hydroxy-13-methyl-10-[(4-methylphenyl)methyl]-17-prop-1-ynyl-2,6,7,8,12,14,15,16-octahydro-1H-cyclopenta[a]phenanthren-3-one	Cabergoline	Inosine 2'-phosphate	Arg Phe	13-(3,4-Dimethyl-5-propylfuran-2-yl)tridecanoylcarnitine	Pelargonidin 3-sophoroside	3,8-Dihydroxy-6-methoxy-7(11)-eremophilen-12,8-olide	2-Amino-6-methoxypurine	Octanoylcarnitine	(+/-)-Hexanoylcarnitine	Helenalin	ALA-ILE	Glutamylleucine	Cinnamyl acetate	Pilocarpine	Homocitrulline	FAPy-adenine	Queuine	Asparaginyl-Proline
ENSCHIG00000000101	L1CAM	turquoise	0.163	0.207	0.0814	0.149	-0.164	-0.21	0.159	-0.295	-0.247	0.116	-0.0886	0.0685	-0.0197	0.215	0.172	-0.0363	0.142	0.0862	0.034	0.182	-0.0278	-0.0134	0.0387	0.0934	0.263	0.135	0.183	0.0623	0.29	0.25	0.00254	-0.0316	0.144	-0.287	0.287	0.225	-0.128	0.013	-0.123	-0.0124	0.015	-0.156	-0.123	-0.0974	0.0689	-0.116	-0.001
ENSCHIG00000000274		blue	0.145	0.135	0.079	0.1	0.0433	0.0527	0.0309	0.158	0.115	0.0934	0.0509	0.014	-0.0151	0.00182	-0.0219	0.119	0.0272	0.0662	0.13	0.0144	0.131	-0.0512	0.157	-0.192	0.0595	0.119	0.0686	-0.00796	0.00926	0.125	0.047	-0.0111	0.0515	0.0221	-0.0316	-0.0427	-0.29	-0.177	0.195	-0.0173	-0.0208	0.0366	0.0978	0.0473	-0.145	-0.175	0.0974
ENSCHIG00000000301		turquoise	0.205	-0.405	-0.322	-0.126	-0.00921	-0.00239	-0.0206	-0.112	-0.0975	-0.0215	-0.108	-0.102	0.195	-0.157	-0.11	0.00697	-0.0301	-0.0405	-0.0398	-0.115	-0.146	0.157	-0.0188	-0.324	0.0208	-0.0536	-0.225	-0.0835	-0.237	-0.375	0.157	0.0418	0.25	0.0654	-0.176	-0.141	-0.189	-0.0458	0.0701	0.0945	0.00391	-0.0391	-0.0319	0.0313	-0.103	-0.211	0.0287
ENSCHIG00000000395		grey	0.355	0.293	0.104	0.132	-0.0294	0.0512	0.286	-0.204	-0.265	0.173	-0.188	-0.0862	-0.136	0.00173	0.0436	-0.0551	-0.119	0.179	-0.0449	-0.0363	-0.0582	-0.0164	-0.0552	0.252	0.298	0.0479	0.152	-0.0308	0.157	0.255	-0.334	-0.114	0.225	-0.207	0.108	0.108	-0.0128	-0.0094	-0.0261	-0.0871	-0.0286	-0.39	-0.327	-0.106	-0.103	-0.146	-0.0767
ENSCHIG00000002119		grey	-0.0334	-0.0841	-0.168	-0.098	0.0413	-0.321	0.221	0.0995	0.185	0.191	0.222	0.105	0.258	-0.00268	0.0735	0.38	0.123	0.157	0.196	0.0757	0.143	0.0253	0.228	-0.0559	-0.311	-0.0841	0.084	0.114	-0.0802	-0.0858	0.172	-0.107	-0.117	0.383	-0.00678	-0.0497	0.077	0.0937	0.162	-0.00432	-0.0165	0.184	0.312	-0.125	-0.0554	-0.0745	0.155
ENSCHIG00000002384		blue	-0.0167	0.218	0.139	0.137	0.0234	-0.0506	0.19	-0.0376	0.172	0.119	0.247	0.156	0.0717	0.101	0.166	0.227	0.0336	0.0724	0.126	0.13	0.2	-0.0105	0.221	0.0874	-0.00717	0.172	0.209	0.0845	0.14	0.215	-0.148	-0.334	-0.119	0.185	0.253	0.0744	-0.0876	-0.0875	0.169	-0.153	-0.253	-0.00772	0.162	-0.182	0.0155	-0.187	0.0207
ENSCHIG00000002469	chi-mir-133b	brown	0.125	-0.17	-0.112	-0.0505	-0.106	0.0197	-0.152	-0.138	-0.226	0.0178	-0.195	-0.162	-0.0458	-0.266	-0.257	-0.00332	-0.165	0.0414	-0.0615	-0.291	-0.148	-0.0162	-0.127	-0.272	0.0217	-0.0848	-0.327	-0.198	-0.279	-0.251	0.0677	0.15	0.128	-0.0581	-0.185	-0.0697	-0.0636	-0.0744	0.0816	0.118	0.146	-0.043	-0.0708	0.224	-0.214	0.00181	0.117
ENSCHIG00000002489		turquoise	-0.0286	-0.0838	-0.151	0.0823	-0.347	-0.0986	0.087	0.114	0.044	0.235	-0.0166	0.126	0.218	-0.00721	0.0982	0.26	0.238	0.231	0.109	0.116	0.0523	0.0736	0.105	0.105	-0.186	0.0503	0.13	0.115	0.038	-0.108	0.126	0.135	0.0585	0.0685	0.0432	0.0451	-0.0688	-0.0306	-0.0895	0.0711	0.167	0.226	0.0553	0.144	-0.0323	0.188	0.0359
ENSCHIG00000002535		grey	-0.347	-0.102	0.167	0.0971	0.146	-0.277	0.075	0.0799	0.251	0.115	0.242	0.134	0.0375	0.00202	0.0265	0.0888	0.226	0.123	0.243	0.0392	0.202	-0.121	0.104	-0.16	-0.328	0.0181	0.00954	0.134	-0.0614	-0.096	0.29	0.0685	-0.343	0.219	-0.133	-0.00398	0.205	0.0435	0.0224	0.138	0.128	0.397	0.379	0.111	-0.0609	0.177	0.168
ENSCHIG00000002757	SERPINH1	brown	-0.125	0.101	0.201	0.278	0.131	-0.156	0.432	-0.155	0.123	0.388	0.229	0.327	0.183	0.227	0.34	0.196	0.328	0.398	0.268	0.336	0.302	0.246	0.172	0.325	0.0519	0.28	0.302	0.319	0.309	0.0712	-0.188	-0.163	-0.052	0.111	0.271	0.313	0.111	0.0295	-0.254	-0.246	-0.135	-0.142	-0.00586	-0.342	0.318	-0.0212	-0.229
ENSCHIG00000002832	MMP15	grey	-0.122	-0.0243	0.175	0.0421	0.284	0.0511	0.172	0.0946	0.139	0.0858	0.123	0.0601	-0.0434	0.0345	0.0818	-0.088	0.0214	0.0935	0.179	0.0396	0.184	-0.122	0.0514	0.105	-0.164	0.0501	0.0604	0.0795	0.0585	-0.0423	-0.11	-0.096	-0.119	0.0434	-0.134	-0.0914	0.195	0.0879	-0.0271	-0.0229	-0.0785	0.112	0.151	-0.137	0.041	0.0677	-0.113
ENSCHIG00000002861	UBE2QL1	blue	0.168	0.321	0.186	0.379	-0.172	-0.103	0.215	-0.248	-0.188	0.28	-0.0681	0.163	-0.00784	0.108	0.173	0.134	0.166	0.288	-0.00207	0.172	0.114	0.107	0.146	0.342	0.258	0.252	0.224	0.0532	0.27	0.25	-0.13	-0.038	0.23	0.0563	0.329	0.289	-0.139	-0.0405	-0.0819	-0.112	0.0288	-0.211	-0.0616	-0.0208	0.127	-0.0769	-0.0473
ENSCHIG00000003296	FOSB	brown	0.0824	-0.165	-0.04	-0.131	0.224	0.0226	-0.108	-0.093	-0.278	-0.0119	-0.123	-0.117	-0.147	-0.12	-0.119	-0.231	-0.189	0.00312	-0.0866	-0.135	-0.0671	0.0416	-0.124	-0.192	0.0212	-0.086	-0.294	-0.154	-0.163	-0.238	-0.0827	0.0195	0.0132	-0.197	-0.175	-0.112	0.0256	0.096	-0.194	-0.0326	-0.000732	-0.21	-0.166	-0.0866	0.0604	0.0147	-0.181
ENSCHIG00000003518	HSPH1	turquoise	0.186	-0.0241	-0.083	0.0779	-0.271	-0.141	-0.0766	-0.178	-0.255	0.0512	-0.157	-0.0313	0.031	-0.0873	-0.0372	0.076	-0.00396	0.0414	-0.107	-0.0331	-0.127	0.0182	-0.0663	-0.0174	0.172	0.023	-0.0822	-0.0348	0.0121	-0.0327	0.112	0.166	0.223	-0.129	0.119	0.158	-0.0954	0.056	-0.03	0.0717	0.183	-0.245	-0.208	0.132	-0.0893	-0.00569	0.121
ENSCHIG00000003729	DNAJB5	grey	0.215	0.152	0.0205	0.256	-0.18	0.085	0.0691	-0.169	-0.339	0.301	-0.117	0.0408	0.0289	0.0339	0.0485	0.206	-0.0449	0.31	-0.0323	-0.00136	-0.00657	0.247	0.0674	0.067	0.179	0.217	0.0099	-0.0434	0.126	0.087	-0.21	-0.144	0.253	-0.157	0.133	0.174	-0.276	-0.119	-0.0394	-0.173	-0.0912	-0.338	-0.336	-0.0527	-0.039	-0.224	-0.103
ENSCHIG00000004189	MTMR7	grey	-0.0641	0.233	0.224	0.184	0.018	-0.0235	0.171	-0.251	0.103	0.0924	0.264	0.133	-0.156	0.0424	0.0385	0.00359	0.0299	0.041	0.126	0.076	0.196	-0.0955	0.0213	-0.0521	0.046	0.293	0.0603	0.00889	0.096	0.222	-0.2	-0.232	-0.182	0.154	0.221	0.0657	0.0247	-0.0446	-0.0163	0.0611	-0.196	0.0235	0.204	-0.206	0.167	0.0269	-0.0328
ENSCHIG00000004449		brown	-0.216	-0.175	-0.0295	0.0536	0.0403	0.0227	0.352	0.359	0.366	0.407	0.209	0.276	0.291	0.141	0.141	0.328	0.367	0.375	0.431	0.215	0.316	0.339	0.194	0.0098	-0.201	0.162	0.147	0.237	0.0829	-0.228	-0.0719	-0.28	-0.232	0.0852	-0.0327	0.00997	-0.133	-0.0518	-0.207	-0.332	-0.294	0.0837	0.109	-0.378	0.203	-0.186	-0.325
ENSCHIG00000004478		brown	-0.0398	-0.138	-0.0401	-0.0653	0.139	-0.0383	-0.000178	-0.0608	-0.16	0.0938	0.0649	0.107	0.186	0.101	0.0653	0.0925	0.0852	0.101	0.18	0.0887	0.0966	0.0532	0.0597	-0.254	-0.0906	0.0819	-0.118	0.0874	-0.000993	-0.131	0.0758	-0.0432	-0.122	-0.0211	0.0281	0.0325	-0.00368	0.115	-0.0954	-0.0526	-0.0575	-0.0202	0.0504	-0.0819	0.165	-0.0283	-0.156
ENSCHIG00000004637		grey	0.086	-0.0557	-0.0136	0.0149	0.241	-0.0211	0.199	0.0423	-0.0095	0.132	-0.014	-0.00763	0.187	-0.0695	0.073	0.126	-0.00838	0.125	0.0392	0.00887	-0.00228	-0.0536	0.119	0.147	-0.00955	-0.0618	-0.000288	0.0555	-0.0643	-0.121	0.196	0.312	0.166	0.0324	-0.0405	0.0982	0.0503	0.0256	0.0346	0.139	0.285	0.0313	0.0532	0.0724	-0.128	-0.0435	0.0589
ENSCHIG00000004693	SNORD1B	turquoise	0.0513	-0.0931	-0.147	-0.252	0.0697	-0.3	-0.129	0.175	0.0873	-0.105	-0.00557	-0.0205	0.0795	0.0255	-0.037	0.04	0.125	-0.0816	-0.0377	0.0168	-0.126	5.36e-05	-0.0405	-0.13	-0.16	-0.228	-0.0483	0.113	-0.0991	-0.0378	0.269	0.225	0.0124	0.0829	-0.0516	-0.0258	0.0835	0.0664	0.0612	0.0231	0.203	0.106	0.0844	0.104	-0.0377	-0.00658	0.141
ENSCHIG00000004799		brown	-0.197	-0.0516	0.0689	-0.16	0.241	0.129	-0.023	-0.0615	0.0101	-0.14	0.0219	-0.0104	-0.131	-0.0117	0.0209	-0.257	-0.109	-0.109	-0.0706	-0.0351	-0.0148	-0.0766	-0.197	0.131	-0.0782	-0.142	-0.0604	-0.017	-0.00462	-0.0998	-0.121	0.0946	-0.07	0.044	-0.139	-0.0951	0.316	0.0666	-0.146	0.0278	0.051	0.0644	0.053	-0.0934	0.132	0.201	-0.124
ENSCHIG00000005050	PITX3	blue	0.0287	0.339	0.093	0.149	-0.0533	-0.037	0.0296	-0.248	-0.15	0.0271	-0.099	-0.0316	-0.324	0.00392	-0.0189	0.00331	-0.141	0.0408	-0.205	-0.0254	-0.0244	-0.0122	-0.0578	0.164	0.102	0.113	0.0786	-0.0908	0.0938	0.299	-0.294	-0.0973	-0.0394	-0.0341	0.242	0.204	-0.101	-0.0863	0.0175	0.00684	-0.0397	-0.184	-0.101	0.0109	-0.0111	-0.00733	-0.0079
ENSCHIG00000005488	LY6E	blue	-0.112	0.181	0.274	0.269	-0.0155	-0.112	0.4	-0.186	0.307	0.271	0.296	0.234	0.0564	0.211	0.234	0.105	0.177	0.253	0.265	0.228	0.313	0.211	0.298	0.193	0.111	0.245	0.343	0.174	0.252	0.199	-0.183	-0.374	-0.0266	0.0832	0.166	0.117	-0.138	-0.155	-0.00391	-0.175	-0.349	0.0379	0.107	-0.327	0.216	-0.172	-0.0979
ENSCHIG00000005579	TENT5C	grey	0.253	0.152	-0.125	-0.0261	-0.202	-0.0562	-0.135	-0.217	-0.45	-0.0428	-0.325	-0.2	-0.154	-0.228	-0.266	-0.0853	-0.179	-0.0334	-0.236	-0.212	-0.264	-0.0191	-0.227	-0.0751	0.22	-0.0796	-0.172	-0.233	-0.0833	0.0595	-0.0097	0.128	0.188	-0.188	0.0875	0.0453	-0.143	0.105	0.00818	0.064	0.15	-0.308	-0.234	0.12	-0.122	-0.0926	0.0461
ENSCHIG00000005699	METTL21C	blue	0.249	0.116	0.0737	0.161	-0.176	-0.0294	-0.0148	-0.0283	0.048	0.108	0.153	0.16	0.17	-0.0534	0.0722	0.256	0.0423	0.0979	-0.0013	0.0932	0.0779	0.106	0.181	0.12	0.173	0.169	0.177	0.117	0.0734	0.108	0.0074	-0.18	0.127	0.189	0.216	0.111	-0.123	0.0213	0.0847	-0.0877	-0.115	-0.0259	0.0179	0.0236	0.00628	-0.157	0.0295
ENSCHIG00000006086	HHEX	brown	0.0197	-0.126	-0.0514	0.0132	0.124	0.0193	-0.057	0.156	-0.0454	0.181	-0.0245	0.0545	0.153	-0.0469	-0.00537	0.0721	0.0617	0.204	0.128	0.012	0.061	0.127	0.0443	-0.164	-0.0537	0.0174	-0.0845	0.0882	-0.0458	-0.182	0.0474	0.126	0.0356	0.02	-0.0485	0.0499	-0.0444	0.0418	-0.154	-0.0296	0.071	-0.0283	-0.0522	0.0165	0.0457	0.0162	-0.145
ENSCHIG00000006245	Metazoa_SRP	brown	0.116	0.184	0.185	0.117	-0.0262	0.129	0.173	-0.0379	-0.156	0.00143	-0.199	-0.122	-0.157	-0.0191	-0.0781	-0.183	-0.0551	0.0298	-0.0922	-0.0534	-0.0788	0.12	-0.137	0.234	0.265	0.0747	-0.0528	-0.0999	0.0138	0.127	-0.308	-0.131	-0.0198	-0.124	0.114	0.161	0.127	0.0836	-0.218	-0.0588	-0.083	-0.306	-0.18	-0.185	0.165	0.00813	-0.222
ENSCHIG00000006460		turquoise	-0.243	-0.0218	0.0103	-0.00416	0.123	-0.142	0.127	-0.146	0.0261	-0.0107	-0.0312	-0.0154	-0.0596	0.0231	0.0577	-0.095	0.061	0.0136	0.0194	-0.0385	-0.027	-0.246	-0.128	0.174	-0.211	-0.068	-0.0465	0.0402	0.0416	-0.0376	0.0478	0.171	-0.189	-0.0591	-0.0283	0.0354	0.278	0.102	0.00763	0.237	0.195	0.174	0.135	0.0678	-0.0737	0.271	0.111
ENSCHIG00000006614	PPP1R3B	grey	0.336	-0.282	-0.172	-0.255	0.203	0.298	-0.0688	0.351	-0.102	-0.0147	-0.0965	-0.136	0.217	-0.0502	-0.11	0.00372	-0.124	-0.0327	0.116	-0.112	-0.099	0.118	0.0292	-0.351	0.103	-0.116	-0.207	-0.0517	-0.174	-0.282	0.00749	-0.0288	0.223	-0.233	-0.29	-0.202	-0.124	-0.087	-0.0272	-0.207	-0.117	-0.234	-0.228	-0.162	-0.0973	-0.311	-0.159
ENSCHIG00000006632	DPP6	turquoise	0.0916	-0.399	-0.336	-0.184	-0.201	0.152	-0.0248	0.262	0.0594	-0.0771	-0.228	-0.201	0.222	-0.0949	-0.183	-0.0204	-0.0356	-0.0887	-0.0469	-0.182	-0.265	0.209	-0.0207	-0.135	-0.0247	-0.231	-0.19	-0.125	-0.244	-0.322	0.177	0.0543	0.255	-0.14	-0.358	-0.283	-0.126	-0.00774	0.139	-0.0338	-0.0296	-0.0373	-0.228	0.0848	-0.144	-0.182	0.0553
ENSCHIG00000007254	ABCG1	turquoise	0.3	-0.209	-0.28	-0.119	-0.262	-0.0243	-0.154	0.0653	-0.178	-0.0228	-0.283	-0.141	0.206	-0.0853	-0.15	0.103	0.0211	-0.021	0.0128	-0.149	-0.203	0.0095	-0.0865	-0.247	0.122	-0.154	-0.199	-0.087	-0.148	-0.198	0.237	0.173	0.253	-0.153	-0.142	-0.0422	-0.109	-0.0823	0.0557	-0.0092	0.151	-0.0809	-0.128	0.181	-0.18	-0.0598	0.201
ENSCHIG00000007303		grey	-0.132	-0.00623	0.0141	-0.083	0.0756	0.0545	-0.115	0.0395	-0.0376	-0.113	-0.032	-0.121	-0.188	-0.161	-0.248	-0.125	-0.222	-0.06	-0.0764	-0.195	-0.0322	-0.0297	-0.0812	-0.248	-0.131	-0.0449	-0.218	-0.165	-0.237	-0.0538	0.0158	0.107	-0.123	0.019	-0.305	-0.193	0.0348	-0.0212	0.0451	0.238	0.0613	0.103	0.017	0.17	-0.0149	0.198	0.0667
ENSCHIG00000007667	ACO1	blue	-0.0295	0.238	0.141	0.362	-0.323	-0.138	0.102	-0.197	-0.0572	0.227	0.0154	0.0415	-0.101	-0.0792	-0.0349	0.126	0.0235	0.23	-0.0331	-0.053	0.0808	-0.0107	0.0247	0.132	0.0218	0.177	0.0796	-0.00927	0.113	0.182	-0.0333	0.00191	0.0351	0.105	0.122	0.104	-0.126	0.0213	0.139	0.0883	0.0621	0.004	-0.0101	0.137	-0.131	0.0476	0.167
ENSCHIG00000007704		grey	-0.0562	0.206	-0.00219	-0.0937	-0.0468	0.152	-0.333	-0.101	-0.143	-0.278	-0.0975	-0.122	-0.32	-0.0772	-0.033	-0.249	-0.271	-0.245	-0.382	-0.0886	-0.25	-0.0141	-0.336	0.145	0.00496	-0.0777	-0.0772	-0.187	-0.00223	0.179	-0.146	0.0704	-0.0634	-0.0446	0.0732	-0.0358	0.112	0.101	0.0385	0.0504	0.104	0.05	0.0142	0.06	-0.0253	0.165	-0.00692
ENSCHIG00000007799		turquoise	0.0221	-0.232	-0.0189	-0.0366	0.00591	0.174	0.0305	0.254	0.00898	0.0166	-0.087	-0.0438	0.0909	-0.0417	-0.0498	-0.124	0.00553	0.0352	-0.00765	-0.0197	-0.0578	0.129	-0.0487	0.025	-0.0443	-0.0442	-0.117	0.0393	-0.107	-0.24	0.0682	0.16	0.152	-0.249	-0.218	-0.0572	-0.0069	-0.021	-0.209	0.0641	0.0986	-0.0351	-0.252	0.107	0.0432	0.0534	-0.189
ENSCHIG00000007882	YRDC	turquoise	0.0536	0.139	0.0599	0.164	-0.0485	-0.17	0.247	-0.205	-0.0621	0.164	-0.0564	0.136	0.211	0.305	0.233	0.141	0.267	0.198	0.178	0.191	0.0552	0.102	0.0644	0.253	0.228	0.133	0.185	0.2	0.271	0.18	-0.0264	-0.0138	0.105	-0.162	0.267	0.341	0.0438	-0.0888	-0.112	-0.113	0.0198	-0.218	-0.12	-0.102	0.171	-0.00997	-0.016
ENSCHIG00000007906		grey	0.101	-0.0245	0.112	0.0535	0.0592	-0.0246	0.318	0.167	0.113	0.327	0.248	0.241	0.164	0.148	0.275	0.22	0.129	0.263	0.177	0.248	0.203	0.228	0.252	0.255	0.0375	0.0691	0.245	0.223	0.191	-0.00455	-0.118	-0.264	0.129	-0.000524	0.0941	0.0963	-0.087	0.063	-0.0337	-0.383	-0.255	-0.192	-0.109	-0.342	0.136	-0.401	-0.191
ENSCHIG00000007926		blue	0.0261	0.149	0.0651	0.167	-0.275	-0.0439	-0.0946	-0.117	-0.0684	0.101	-0.106	0.0123	-0.126	-0.126	-0.101	0.0397	0.0493	0.0918	0.0119	-0.0394	0.0825	-0.079	0.0417	-0.0647	0.0576	0.138	0.039	-0.0826	0.016	0.0699	-0.0272	0.084	-0.052	0.134	0.0552	-0.00659	-0.171	-0.0867	-0.103	0.0989	0.0866	0.129	0.0944	0.103	-0.0202	0.183	-0.00476
ENSCHIG00000008817	TAGAP	grey	0.0982	-0.0679	0.0255	0.102	0.046	0.237	0.0424	0.0116	0.14	0.06	-0.00107	-0.0428	0.0219	0.00313	-0.0863	-0.0792	0.0137	0.0678	0.112	-0.0379	0.0439	0.189	0.0596	-0.131	0.0437	0.151	-0.105	-0.0811	-0.0404	-0.0914	-0.215	-0.23	0.147	-0.00787	-0.0885	-0.14	-0.0755	-0.109	0.0101	-0.15	-0.257	-0.0115	0.051	-0.193	0.105	-0.0723	-0.217
ENSCHIG00000009092	CD93	brown	0.0691	-0.11	-0.105	-0.00282	0.196	0.113	0.281	0.148	0.0383	0.32	0.0138	0.0939	0.241	0.0693	0.0904	0.184	0.139	0.316	0.267	0.108	0.143	0.304	0.149	0.0236	-0.00154	0.0554	0.0579	0.0773	0.0305	-0.196	-0.162	-0.154	0.0949	0.037	-0.0394	0.035	-0.0181	0.00398	-0.107	-0.337	-0.184	-0.14	-0.0414	-0.287	0.093	-0.244	-0.246
ENSCHIG00000009189		grey	0.215	-0.00989	0.0507	0.0149	0.193	0.146	-0.0108	0.141	-0.00233	-0.102	-0.0634	-0.0994	0.000203	-0.0108	-0.0701	-0.0452	-0.0848	-0.0711	-0.0985	0.0127	-0.106	0.0476	-0.0914	0.0187	0.0804	0.0229	-0.122	0.00715	-0.0263	0.0138	0.0417	0.0394	0.233	-0.149	0.00816	0.0944	0.0834	0.0882	0.0699	-0.101	-0.0186	-0.145	-0.137	-0.0756	0.0103	-0.168	0.0615
ENSCHIG00000009432	ABTB2	grey	-0.0486	0.452	0.302	0.268	-0.0351	-0.242	0.154	-0.385	-0.305	0.0872	-0.0722	0.071	-0.308	0.149	0.142	-0.127	-0.04	0.142	-0.152	0.0955	0.00173	-0.0644	-0.0602	0.378	0.178	0.132	0.165	0.0455	0.323	0.424	-0.211	0.024	0.00745	-0.203	0.368	0.357	0.072	0.0631	-0.159	0.059	0.0995	-0.301	-0.185	-0.0261	0.121	0.111	-0.0184
ENSCHIG00000009586	chi-mir-23a	brown	0.153	-0.143	-0.0843	-0.0387	0.00918	0.0513	-0.136	-0.0539	-0.302	0.0367	-0.187	-0.0673	-0.0077	-0.0226	-0.0578	-0.122	-0.0496	0.0617	-0.0732	-0.0461	-0.124	0.159	-0.129	-0.152	0.123	-0.0269	-0.207	-0.0995	-0.0728	-0.213	-0.0281	0.122	0.2	-0.216	-0.0462	0.0502	-0.0242	-0.0537	-0.265	-0.0998	0.0933	-0.237	-0.252	-0.0822	0.0308	-0.0172	-0.129
ENSCHIG00000009664	NR4A1	brown	0.125	-0.164	-0.133	-0.0916	0.237	0.212	-0.021	0.0881	-0.153	0.0308	-0.0685	-0.0632	0.0706	-0.0714	-0.0647	-0.101	-0.0906	0.0115	0.0323	-0.0068	-0.037	0.145	-0.0222	-0.165	0.0663	0.0324	-0.144	-0.0666	-0.0624	-0.227	-0.163	-0.14	-0.00818	-0.103	-0.0644	-0.123	0.0605	0.182	-0.251	-0.138	-0.168	-0.219	-0.131	-0.26	0.118	-0.0479	-0.305
ENSCHIG00000009730	P2RY2	grey	0.341	0.115	-0.0441	-0.152	0.0635	0.322	-0.00289	-0.0122	-0.203	-0.087	-0.186	-0.214	-0.0539	-0.0394	-0.0828	-0.149	-0.248	-0.109	-0.0682	-0.173	-0.195	0.0384	-0.116	-0.152	0.311	-0.00264	-0.129	-0.17	-0.00792	0.103	-0.269	-0.127	0.282	-0.335	-0.067	-0.133	-0.244	-0.204	0.0722	-0.116	-0.192	-0.338	-0.251	-0.132	-0.0792	-0.274	-0.125
ENSCHIG00000010161		turquoise	0.139	-0.372	-0.342	-0.348	0.256	0.00746	-0.181	0.113	-0.0763	-0.206	-0.213	-0.169	0.145	-0.163	-0.141	-0.0618	-0.0588	-0.195	-0.138	-0.116	-0.239	-0.0925	-0.061	-0.262	-0.0457	-0.289	-0.253	-0.104	-0.288	-0.391	0.302	0.323	0.153	-0.0556	-0.191	-0.142	0.076	0.0485	-0.0354	0.172	0.254	0.0782	-0.0584	0.176	-0.171	0.0584	0.165
ENSCHIG00000010289		turquoise	0.172	-0.314	-0.137	-0.169	0.0476	-0.108	-0.0362	-0.0215	-0.0337	-0.0279	-0.0502	-0.0194	0.0454	0.031	0.0168	-0.0962	0.0342	-0.0444	0.0448	-0.04	-0.078	-0.0258	-0.083	-0.07	0.051	-0.147	-0.157	-0.00838	-0.0475	-0.265	0.22	0.0743	0.271	-0.192	-0.184	-0.0365	0.0729	0.0407	-0.0236	0.0577	0.0947	-0.111	-0.0932	-0.0451	-0.064	-0.0776	0.12
ENSCHIG00000010320	DGAT2	blue	0.107	0.19	0.209	0.191	0.0151	-0.0615	0.221	-0.0243	0.19	0.156	0.258	0.207	0.17	0.119	0.198	0.21	0.0989	0.124	0.176	0.173	0.249	0.0496	0.285	0.0695	0.116	0.231	0.253	0.192	0.174	0.196	-0.135	-0.337	-0.00418	0.106	0.205	0.0984	-0.188	-0.177	0.101	-0.179	-0.297	-0.0535	0.0671	-0.154	0.0912	-0.255	-0.0771
ENSCHIG00000010417	HDAC11	blue	0.0885	0.192	-0.00443	-0.0205	-0.0314	0.019	-0.0984	0.0759	0.0408	-0.0318	0.0271	-0.0262	-0.0202	-0.0795	-0.0884	0.0308	-0.0624	-0.0458	0.0203	-0.0588	-0.0049	-0.0564	-0.0143	-0.0997	0.0426	0.025	0.0799	-0.0385	0.0209	0.157	-0.0502	-0.11	0.0306	0.118	-0.0674	-0.162	-0.0731	-0.0113	0.214	-0.0604	-0.109	-0.00629	0.057	-0.0321	-0.074	-0.117	0.0776
ENSCHIG00000010445	ARHGAP36	blue	0.356	-0.0547	-0.127	-0.00812	-0.0194	0.0439	0.135	0.229	0.134	0.209	0.0882	0.116	0.394	-0.0153	0.032	0.373	0.0756	0.156	0.171	0.0615	0.0635	0.267	0.222	-0.15	0.183	0.126	0.0271	0.0935	-0.0381	-0.0872	0.0287	-0.234	0.241	-0.0116	0.0696	0.0437	-0.3	-0.117	0.0923	-0.195	-0.231	-0.167	-0.109	-0.108	0.000935	-0.39	-0.0412
ENSCHIG00000010501	PLA2G1B	turquoise	-0.0931	-0.0873	-0.098	-0.0218	-0.0661	-0.0574	0.107	-0.136	-0.0912	-0.0311	-0.154	-0.135	0.0826	-0.0484	-0.0515	-0.0553	0.0495	-0.00684	-0.000333	-0.111	-0.17	-0.13	-0.146	0.0472	-0.0865	-0.0715	-0.0881	-0.0109	-0.0633	-0.0676	0.0678	0.22	-0.0496	-0.093	-0.0744	-0.0677	0.228	0.102	0.038	0.189	0.222	0.046	-0.0724	0.149	-0.114	0.257	0.125
ENSCHIG00000010613	CST6	grey	-0.258	0.0211	0.211	0.129	0.41	0.029	0.266	-0.0092	0.234	0.221	0.331	0.326	0.0388	0.334	0.285	0.0193	0.211	0.233	0.277	0.34	0.383	0.188	0.222	0.133	-0.159	0.209	0.189	0.217	0.248	-0.00388	-0.204	-0.243	-0.131	0.162	0.122	0.105	0.167	0.0342	-0.239	-0.231	-0.245	0.0803	0.201	-0.425	0.419	0.00572	-0.349
ENSCHIG00000011028		grey	0.000744	0.0626	-0.0787	-0.0969	-0.0598	0.122	-0.209	-0.0428	-0.239	-0.246	-0.38	-0.31	-0.264	-0.189	-0.307	-0.328	-0.238	-0.177	-0.203	-0.353	-0.25	-0.175	-0.332	-0.068	0.104	-0.152	-0.288	-0.311	-0.198	-0.00505	-0.014	0.268	0.0823	-0.144	-0.31	-0.141	0.0739	-0.0905	0.0192	0.34	0.225	-0.00643	-0.0706	0.309	-0.111	0.288	0.157
ENSCHIG00000011063		turquoise	0.0536	0.00543	-0.171	0.0421	-0.16	-0.204	0.00494	-0.0463	0.0373	0.142	0.0649	0.179	0.203	0.139	0.141	0.246	0.202	0.11	0.0826	0.219	0.0585	0.199	0.119	-0.185	0.139	0.152	0.175	0.125	0.102	0.0278	0.104	-0.0171	0.102	0.0137	0.175	0.164	-0.275	-0.177	-0.113	-0.0661	-0.0543	-0.0534	-0.0692	-0.0317	0.0884	-0.115	0.0499
ENSCHIG00000011278	SNAPC1	turquoise	0.222	-0.138	-0.184	-0.0612	-0.116	0.0964	-0.258	-0.041	-0.228	-0.0226	-0.243	-0.0956	0.134	-0.0181	-0.0599	-0.0191	0.0144	0.0158	-0.0393	-0.0582	-0.152	0.0709	-0.0554	-0.24	0.115	-0.0262	-0.222	-0.0881	-0.107	-0.169	0.108	0.337	0.272	-0.162	-0.0731	-0.00931	-0.0623	-0.0557	-0.0589	0.149	0.292	-0.0549	-0.177	0.188	-0.0549	0.203	0.0073
ENSCHIG00000011290	SOCS3	turquoise	0.174	-0.0151	-0.129	-0.00722	-0.0904	-0.0739	0.104	-0.141	-0.161	0.15	-0.149	-0.00479	0.0437	0.0372	0.0251	0.0618	0.0893	0.153	0.00582	0.0526	-0.0507	0.173	-0.00537	-0.0742	0.167	0.066	-0.0476	0.00617	0.0222	-0.0646	-0.0825	0.108	0.207	-0.149	0.0886	0.14	-0.0943	-0.157	-0.244	-0.0386	0.064	-0.206	-0.148	-0.0761	0.0953	0.0657	-0.0605
ENSCHIG00000011327	ATOH8	turquoise	-0.0254	0.168	-0.00272	0.212	-0.166	-0.168	0.256	-0.302	-0.0704	0.166	-0.057	0.107	0.149	0.0774	0.18	0.139	0.181	0.174	0.00867	0.142	0.0328	-0.0188	0.0828	0.357	0.167	0.0721	0.277	0.129	0.219	0.149	-0.0593	0.0875	0.00423	0.0861	0.301	0.219	0.077	0.0394	-0.0983	0.038	0.106	-0.0242	-0.0646	0.0186	0.0465	0.162	0.0828
ENSCHIG00000011335	GCGR	turquoise	0.205	-0.312	-0.286	-0.0772	-0.248	0.0207	-0.137	0.138	-0.131	0.0815	-0.199	-0.105	0.259	-0.212	-0.203	0.208	-0.00757	0.063	0.0625	-0.182	-0.147	0.0824	0.00897	-0.215	0.0509	-0.134	-0.175	-0.034	-0.213	-0.296	0.198	0.129	0.17	0.0174	-0.184	-0.105	-0.0876	0.0319	0.0658	-0.0378	0.0774	-0.0805	-0.131	0.172	-0.172	-0.103	0.117
ENSCHIG00000011480	BUD13	grey	-0.32	0.0908	0.0244	0.108	0.165	-0.204	0.113	0.0543	0.269	0.16	0.246	0.181	0.24	0.178	0.181	0.243	0.262	0.187	0.278	0.166	0.235	-0.0188	0.281	0.0305	-0.302	0.115	0.196	0.2	0.0824	0.11	-0.00991	-0.158	-0.443	0.252	0.128	0.00893	0.172	0.0522	0.0318	-0.065	-0.119	0.214	0.201	-0.0981	0.0937	0.211	-0.0145
ENSCHIG00000011608		blue	0.045	0.243	0.101	0.0153	-0.297	0.0399	-0.0986	-0.0819	-0.15	-0.132	-0.152	-0.103	-0.198	-0.0673	-0.139	-0.15	-0.115	-0.0747	-0.181	-0.136	-0.132	0.000142	-0.156	0.06	0.156	-0.0214	-0.0362	-0.143	0.038	0.211	-0.125	-0.0471	0.113	-0.0518	0.0071	-0.0743	-0.0859	-0.00757	0.137	-0.0153	-0.0248	-0.216	-0.187	0.0203	0.00675	0.00217	0.0329
ENSCHIG00000011698	ANKRD2	blue	0.0573	0.229	0.0219	0.0246	-0.0424	0.0671	0.0419	-0.148	-0.101	0.023	-0.0487	-0.104	-0.193	-0.0789	-0.0652	0.021	-0.207	-0.0209	-0.146	-0.132	-0.0397	-0.0161	-0.064	-0.00715	0.0944	0.015	-0.0415	-0.184	-0.0247	0.158	-0.145	-0.121	-0.0474	0.004	0.174	0.0497	-0.168	-0.0504	0.122	-0.00193	-0.0463	-0.071	-0.0535	0.029	-0.18	-0.132	0.078
ENSCHIG00000011713	GXYLT2	turquoise	-0.018	-0.189	-0.0569	-0.0692	-0.0411	-0.047	0.227	-0.076	-0.0974	0.128	-0.102	-0.0228	0.119	-0.0157	-0.025	-0.0147	0.158	0.14	0.0792	-0.00539	-0.06	0.182	-0.0467	-0.0188	0.0274	-0.0493	-0.0793	0.00924	-0.0566	-0.187	0.0486	0.1	0.123	-0.0933	-0.0559	0.0234	0.0088	0.0449	-0.145	-0.0414	0.0732	-0.121	-0.14	-0.0906	0.0883	-0.0212	-0.101
ENSCHIG00000011814	OTUD1	brown	0.125	-0.148	-0.101	0.0602	-0.0859	-0.00929	0.00775	-0.0898	-0.187	0.125	-0.004	0.0122	0.0127	-0.0885	-0.0669	0.112	-0.0999	0.0922	-0.0504	-0.0213	-0.0356	0.195	-0.0214	-0.0778	0.0121	0.104	-0.124	-0.0329	-0.0476	-0.182	-0.0714	-0.233	0.0542	-0.0398	0.0567	0.0635	-0.0307	0.154	-0.0896	-0.154	-0.169	-0.237	-0.0884	-0.182	0.0198	-0.211	-0.154
ENSCHIG00000012130	IZUMO4	blue	0.205	0.123	-0.0377	-0.13	-0.146	0.067	-0.0992	0.0953	-0.102	-0.101	-0.0736	-0.123	-0.0228	-0.149	-0.182	-0.0352	-0.132	-0.124	-0.0862	-0.142	-0.173	-0.00695	-0.168	-0.17	0.128	-0.0751	-0.0624	-0.106	-0.079	0.0809	0.0617	0.00218	0.17	-0.00925	-0.0841	-0.143	-0.073	0.0498	0.198	-0.0323	0.0195	-0.162	-0.131	0.0296	-0.142	-0.224	0.0783
ENSCHIG00000012180	XIRP1	blue	0.122	0.243	-0.00508	0.273	-0.226	-0.104	0.016	-0.33	-0.264	0.109	-0.16	-0.0284	-0.13	0.0279	0.0356	0.0425	-0.0779	0.112	-0.244	0.0244	-0.102	0.127	-0.00937	0.126	0.19	0.174	0.0776	-0.0608	0.164	0.215	-0.121	-0.0931	0.145	-0.119	0.23	0.194	-0.2	0.0269	-0.0115	0.0122	-0.0265	-0.236	-0.263	0.0265	-0.0396	-0.0715	0.0243
ENSCHIG00000012393	HK2	grey	0.408	0.109	0.0385	0.206	-0.279	0.157	0.108	-0.0265	-0.314	0.211	-0.213	-0.0168	0.0698	-0.0181	-0.0233	0.136	-0.0245	0.215	-0.00782	0.00116	-0.0431	0.214	0.0529	0.0752	0.39	0.183	0.0179	-0.0528	0.097	0.0589	-0.138	-0.0672	0.44	-0.311	0.107	0.175	-0.312	-0.122	-0.0469	-0.187	-0.0455	-0.493	-0.432	-0.0326	-0.0323	-0.266	-0.0931
ENSCHIG00000012416	ATP8B1	turquoise	0.0852	-0.187	-0.189	0.0812	-0.206	-0.128	-0.0364	0.0411	-0.00318	0.187	-0.0345	0.0658	0.311	-0.0272	-0.00634	0.326	0.177	0.191	0.115	0.0372	0.00775	0.132	0.149	-0.209	-0.049	0.0512	-0.0521	0.0596	-0.0874	-0.208	0.294	0.198	0.18	0.026	-0.00913	0.111	-0.153	-0.0618	0.0845	0.0907	0.2	0.0917	-0.0251	0.204	-0.161	-0.0122	0.168
ENSCHIG00000012435	CA3	blue	-0.0501	0.212	0.169	0.127	-0.0266	-0.0392	0.183	-0.0736	0.173	0.119	0.225	0.155	0.00944	0.0433	0.167	0.183	0.0161	0.0617	0.0322	0.124	0.152	0.0137	0.119	0.264	0.0154	0.131	0.214	0.0956	0.141	0.185	-0.195	-0.31	-0.166	0.184	0.326	0.146	0.0275	0.00772	0.0164	-0.134	-0.211	0.0708	0.165	-0.179	0.0688	-0.0916	-0.0572
ENSCHIG00000012470	C11orf71	blue	0.174	0.216	-0.0967	0.0223	-0.0512	-0.128	0.165	0.137	0.0558	0.207	0.042	0.0514	0.147	0.0892	0.104	0.27	0.134	0.134	0.175	0.0658	0.00793	-0.0348	0.113	0.107	-0.0025	0.0542	0.167	0.0602	0.113	0.223	-0.0348	-0.143	0.0504	-0.0393	0.138	-0.0149	-0.141	-0.0441	0.21	-0.147	-0.0839	-0.126	0.00522	-0.117	-0.138	-0.302	0.0563
ENSCHIG00000012523	PTX3	turquoise	-0.0169	-0.0034	-0.155	0.053	-0.137	-0.126	0.0649	-0.161	-0.131	0.0421	-0.112	-0.0397	0.103	0.0695	-0.0102	0.0582	0.0906	0.0772	-0.0418	0.0474	-0.11	0.162	0.0198	-0.0218	0.0472	0.00355	-0.0245	-0.0505	-0.0148	-0.0226	0.0958	0.143	0.133	-0.147	0.103	0.184	-0.0354	-0.0397	-0.0833	0.0747	0.128	-0.0861	-0.105	0.0589	0.0252	0.0612	0.0606
ENSCHIG00000012706	LMCD1	blue	0.0755	0.276	0.0572	0.0209	0.0245	-0.098	0.0471	-0.0938	-0.0566	0.00476	0.00729	-0.0248	-0.244	0.0315	0.0423	0.00568	-0.167	-0.0175	-0.178	-0.0119	-0.00515	-0.0228	0.0345	0.0438	0.0634	0.0178	0.0572	-0.101	0.0756	0.258	-0.141	-0.184	-0.0202	-0.0653	0.218	0.107	-0.194	-0.0276	0.117	-0.0207	-0.0978	-0.179	-0.0921	-0.0493	-0.102	-0.159	0.0756
ENSCHIG00000012736	ITGBL1	grey	-0.316	0.0638	0.192	0.16	0.232	-0.196	0.138	-0.135	0.258	0.194	0.405	0.39	0.00471	0.221	0.267	0.124	0.236	0.196	0.161	0.365	0.36	0.18	0.121	0.0495	-0.165	0.269	0.199	0.276	0.187	0.0256	-0.132	-0.191	-0.246	0.341	0.18	0.18	0.143	-0.0507	-0.265	-0.158	-0.193	0.0915	0.212	-0.347	0.415	0.0524	-0.2
ENSCHIG00000012846	S100A12	turquoise	0.0255	-0.0294	-0.287	-0.0864	-0.195	-0.074	-0.042	-0.0738	-0.116	0.023	-0.197	-0.0572	0.143	0.0588	-0.0133	0.0419	0.128	0.0375	0.0284	-0.00192	-0.166	0.0737	-0.0597	-0.229	0.0291	-0.0776	0.0276	-0.0827	0.0273	-0.0279	0.153	-0.0224	0.0926	-0.142	-0.0208	-0.0745	-0.143	0.0136	0.0332	-0.00595	-0.00127	0.0577	-0.0597	0.0886	-0.1	-0.0334	0.0903
ENSCHIG00000012912	ST6GALNAC4	grey	0.000524	0.0917	0.0753	-0.0225	0.0688	0.139	0.0395	0.00637	-0.0611	-0.00126	-0.116	-0.0862	-0.144	0.0111	-0.0103	-0.207	-0.0322	0.0263	-0.0452	-0.0571	-0.075	0.111	-0.197	0.0868	0.0191	0.00936	-0.03	-0.0699	0.0591	0.0682	-0.225	-0.0211	0.0583	-0.107	-0.0927	-0.165	0.0353	-0.0132	-0.0761	-0.13	-0.00343	-0.102	-0.138	-0.163	0.0746	0.0826	-0.161
ENSCHIG00000013043	EXTL1	grey	0.0579	0.0819	0.0555	-0.0583	0.293	0.0108	0.0703	0.0724	0.127	0.0105	0.14	0.0618	0.0444	0.169	0.158	0.00316	0.00125	-0.0106	0.116	0.126	0.0874	-0.0252	0.0901	-0.0144	-0.0259	0.0581	0.0744	0.0477	0.121	0.0922	-0.0329	-0.219	0.0121	-0.0896	0.00787	-0.07	-0.00767	0.0529	0.11	-0.125	-0.183	0.0234	0.123	-0.255	0.0648	-0.161	-0.067
ENSCHIG00000013053	GALNT12	brown	-0.099	-0.166	0.0667	0.00507	0.304	0.0956	0.0785	0.11	0.0684	0.205	0.197	0.214	0.112	0.164	0.135	0.0589	0.159	0.217	0.288	0.182	0.285	0.147	0.138	-0.149	-0.138	0.14	-0.0665	0.0902	0.0393	-0.235	-0.0708	-0.139	-0.0519	0.0731	-0.0934	0.00521	0.0866	-0.02	-0.212	-0.182	-0.153	0.032	0.163	-0.314	0.273	0.00763	-0.257
ENSCHIG00000013251	FAS	turquoise	0.0258	-0.402	-0.265	-0.138	-0.0733	0.0974	-0.227	0.151	-0.0407	-0.0618	-0.193	-0.116	0.109	-0.152	-0.164	-0.0529	-0.00434	-0.0295	-0.102	-0.121	-0.173	0.108	-0.0844	-0.223	-0.153	-0.176	-0.274	-0.0729	-0.247	-0.42	0.217	0.283	0.15	-0.0519	-0.244	-0.115	-0.00744	0.0368	-0.044	0.0914	0.209	0.125	-0.0979	0.182	-0.11	0.0984	-0.00303
ENSCHIG00000013396	MAPK4	blue	-0.17	0.0959	0.129	0.156	-0.0893	-0.159	0.131	-0.2	0.318	-0.031	0.192	0.0118	-0.205	-0.0719	-0.00844	-0.0923	-0.0286	-0.0654	-0.0165	-0.0304	0.12	-0.143	0.0815	0.0698	-0.0937	0.0813	0.000315	-0.126	-0.0321	0.0869	0.068	-0.116	-0.116	0.223	0.122	-0.0306	0.0237	0.0828	0.197	0.297	-0.0296	0.287	0.353	0.0294	-0.0455	0.153	0.239
ENSCHIG00000013417	SFMBT2	turquoise	-0.141	-0.199	-0.261	-0.0172	-0.0474	-0.104	-0.00204	0.225	0.293	0.0542	0.0781	0.0777	0.275	0.0331	-0.0432	0.245	0.244	0.0273	0.181	0.0827	0.0735	0.0021	0.0987	-0.152	-0.282	-0.0122	-0.0221	0.0625	-0.1	-0.192	0.309	0.0912	-0.105	0.289	-0.0133	-0.0461	0.0941	0.114	0.0806	0.11	0.0869	0.386	0.365	0.0835	-0.0178	0.126	0.161
ENSCHIG00000013432	PDK4	turquoise	-0.0123	0.0109	-0.0427	0.236	-0.142	-0.114	0.00825	0.0158	0.162	0.256	0.141	0.226	0.276	0.133	0.186	0.326	0.306	0.249	0.126	0.272	0.18	0.163	0.24	0.0143	-0.0611	0.198	0.182	0.225	0.129	-0.00311	0.149	0.122	-0.0342	0.201	0.243	0.216	-0.0709	0.057	-0.0846	0.0351	0.133	0.192	0.0696	0.00221	0.0662	0.142	-0.0242
ENSCHIG00000013563		brown	0.0809	-0.00424	0.206	0.194	-0.0185	-0.0119	0.0106	-0.0992	-0.0399	0.179	-0.0343	0.0754	-0.0687	0.0507	0.0452	-0.0536	0.0811	0.241	0.137	-0.00188	0.186	0.08	0.0352	-0.00591	0.0576	0.126	-0.0797	0.0119	0.0365	-0.0755	-0.0824	0.11	0.144	0.118	-0.107	0.0239	0.0574	-0.144	-0.119	-0.0486	0.139	-0.00119	0.0754	-0.0813	0.11	0.204	-0.0881
ENSCHIG00000013574	NAMPT	turquoise	0.124	-0.18	-0.204	-0.0367	-0.162	0.0718	-0.197	-0.00714	-0.204	-0.0434	-0.224	-0.0585	0.14	0.0115	-0.0475	0.0344	0.023	-0.0157	-0.0656	-0.0221	-0.159	0.0646	-0.0187	-0.125	0.0624	-0.0352	-0.174	-0.0703	-0.0905	-0.17	0.167	0.286	0.235	-0.163	-0.0543	0.056	-0.0756	-0.0555	-0.0428	0.134	0.224	-0.0383	-0.161	0.217	-0.0636	0.0757	0.0503
ENSCHIG00000013578	SLC25A33	turquoise	0.0321	0.184	-0.0128	0.213	-0.169	0.0484	-0.0183	-0.0308	-0.0287	0.0493	-0.0812	0.0772	0.115	0.204	0.145	0.0678	0.174	0.0848	-0.0347	0.209	-0.0258	0.145	0.0642	0.156	0.175	0.138	0.218	0.113	0.228	0.205	-0.00971	0.119	0.0951	-0.0305	0.237	0.24	-0.0341	-0.027	-0.121	0.0352	0.0979	-0.0214	-0.133	0.0061	0.0918	0.112	-0.0181
ENSCHIG00000013629	FGF6	grey	-0.073	0.125	0.0899	0.32	0.152	0.0459	0.0674	0.0281	0.0564	0.315	0.205	0.234	0.0933	0.144	0.145	0.24	0.115	0.322	0.179	0.207	0.295	0.196	0.234	0.208	-0.056	0.252	0.175	0.124	0.192	0.0425	-0.164	-0.178	-0.129	0.22	0.226	0.177	0.0958	0.164	-0.125	-0.244	-0.132	-0.0382	0.0852	-0.275	0.148	-0.00327	-0.205
ENSCHIG00000013658	AMIGO2	blue	0.318	0.0665	-0.129	-0.0632	-0.111	-0.0211	-0.0642	-0.174	-0.251	-0.0536	-0.104	-0.104	-0.000967	-0.263	-0.19	0.0979	-0.207	-0.0607	-0.17	-0.152	-0.11	-0.0448	-0.0496	-0.252	0.122	-0.0102	-0.148	-0.183	-0.188	-0.0401	-0.0708	-0.134	0.171	0.137	0.115	0.0246	-0.115	-0.047	0.115	0.00201	-0.0685	-0.136	0.0264	0.109	-0.108	-0.152	0.111
ENSCHIG00000013682	RSPO3	blue	0.222	-0.0241	-0.0936	0.04	-0.172	0.0533	0.0139	-0.023	0.0732	0.0857	0.0222	-0.058	0.198	-0.266	-0.0517	0.213	-0.0785	0.0487	-0.0224	-0.115	-0.0496	0.0876	0.0676	-0.135	0.0856	0.0592	-0.0277	-0.067	-0.139	-0.058	0.0168	-0.149	0.123	0.203	0.0811	-0.0458	-0.186	0.0326	0.291	-0.00185	-0.0844	0.101	0.0953	0.0647	-0.19	-0.139	0.117
ENSCHIG00000013858	ZNF385C	grey	0.074	-0.127	-0.377	-0.312	0.000375	0.21	-0.526	0.0996	-0.161	-0.351	-0.239	-0.284	-0.29	-0.298	-0.325	-0.289	-0.411	-0.368	-0.38	-0.306	-0.384	-0.191	-0.409	-0.339	-0.0822	-0.287	-0.329	-0.374	-0.28	-0.188	0.084	0.198	0.112	-0.0878	-0.298	-0.407	0.0652	0.106	0.0802	0.164	0.157	0.061	-0.0265	0.268	-0.264	0.168	0.206
ENSCHIG00000013889	MYL3	blue	-0.0571	0.0542	0.189	0.0975	0.157	-0.0643	0.31	0.0205	0.335	0.152	0.32	0.195	0.0932	0.0605	0.16	0.144	0.124	0.106	0.24	0.154	0.323	-0.0102	0.293	0.0495	0.0143	0.136	0.206	0.127	0.0619	0.0527	-0.101	-0.336	-0.163	0.217	0.127	0.0406	-0.0742	-0.0626	0.116	-0.159	-0.317	0.0595	0.218	-0.227	0.104	-0.21	-0.0416
ENSCHIG00000014068	FABP3	blue	-0.0899	0.373	0.283	0.19	-0.0392	-0.14	0.189	-0.114	0.153	-0.0308	0.186	0.127	-0.00737	0.166	0.238	0.0223	0.105	-0.0286	-0.0272	0.198	0.121	-0.0849	0.12	0.3	0.0845	0.138	0.339	0.155	0.241	0.413	-0.137	-0.185	-0.168	0.143	0.329	0.194	0.0305	-0.0281	0.103	-0.0202	-0.105	0.0497	0.114	-0.0607	0.0896	-0.00801	0.0214
ENSCHIG00000014174	ACOX2	blue	-0.148	0.0682	0.0239	-0.0346	0.211	-0.15	-0.0567	-0.0349	0.148	-0.0879	0.137	-0.0041	-0.073	-0.117	-0.0226	-0.0178	-0.0351	-0.108	-0.138	0.0318	0.000977	-0.0415	-0.0105	-0.115	-0.207	-0.00381	0.0631	0.0382	-0.0724	0.0577	0.0119	-0.0803	-0.243	0.261	0.0158	-0.124	0.0827	0.105	0.0188	0.051	-0.0353	0.229	0.156	0.0325	-0.0119	0.0626	0.000676
ENSCHIG00000014377	KCNN1	blue	-0.0956	0.203	-0.0571	0.079	0.0673	0.049	-0.169	-0.136	-0.154	-0.0677	-0.0604	-0.0512	-0.138	0.0421	0.0233	-0.0784	-0.142	-0.0653	-0.132	-0.011	-0.0201	-0.0587	-0.0667	0.0225	0.039	0.0313	0.0871	-0.108	0.123	0.14	-0.0809	-0.032	-0.122	0.202	0.108	-0.044	0.0497	0.0548	-0.0975	0.0287	0.0102	0.113	0.149	-0.0237	-0.0287	0.151	0.0461
ENSCHIG00000014379	KLHL40	blue	0.212	0.172	-0.0649	0.116	-0.358	-0.139	-0.00362	-0.265	-0.321	0.0462	-0.249	-0.131	-0.155	-0.065	-0.0897	0.00855	-0.141	0.0557	-0.248	-0.113	-0.229	0.0769	-0.105	0.0919	0.212	-0.0106	-0.0104	-0.111	0.0551	0.168	-0.0416	0.0377	0.256	-0.209	0.125	0.134	-0.161	0.00168	0.0263	0.0629	0.09	-0.293	-0.328	0.136	-0.139	-0.0757	0.144
ENSCHIG00000014445	VGLL2	blue	-0.118	0.34	0.363	0.357	0.052	-0.281	0.0472	-0.296	-0.108	0.219	0.206	0.256	-0.13	0.0592	0.158	0.0544	0.082	0.247	0.0571	0.169	0.285	-0.0473	0.106	0.225	0.00849	0.251	0.196	0.161	0.253	0.246	-0.12	-0.0272	-0.209	0.236	0.266	0.194	0.156	0.129	-0.159	-0.0566	0.0604	-0.00845	0.129	-0.0649	0.189	0.202	-0.0687
ENSCHIG00000014514		brown	0.123	-0.33	-0.134	-0.218	0.0294	0.122	-0.158	0.294	0.0533	0.00318	0.0418	-0.0307	0.262	-0.123	-0.152	0.0944	-0.0457	-0.0132	0.162	-0.097	0.0176	0.164	-0.000542	-0.318	-0.052	-0.0995	-0.281	-0.049	-0.279	-0.392	0.126	0.032	0.0965	0.0169	-0.263	-0.223	0.00416	0.0112	-0.0288	-0.0987	-0.00592	-0.0181	-0.0619	-0.0745	0.0383	-0.0765	-0.122
ENSCHIG00000014588	LGALS1	blue	-0.118	0.263	0.213	0.0882	0.119	-0.068	0.173	-0.0907	0.185	0.0388	0.258	0.139	-0.145	0.0724	0.0997	-0.0489	0.0223	0.0413	0.0568	0.117	0.184	0.0151	0.051	0.141	-0.0176	0.131	0.239	0.0558	0.156	0.236	-0.197	-0.301	-0.104	0.181	0.164	0.0331	0.0275	-0.0267	0.0146	-0.0938	-0.231	0.0416	0.196	-0.255	0.152	-0.0617	-0.0697
ENSCHIG00000014615		turquoise	-0.103	-0.106	-0.106	-0.122	0.0557	-0.0799	0.0961	-0.0904	-0.083	-0.129	-0.204	-0.185	-0.00192	-0.0978	-0.116	-0.19	0.00934	-0.1	-0.0107	-0.193	-0.198	-0.26	-0.206	0.0597	-0.065	-0.196	-0.114	-0.0559	-0.0875	-0.0898	0.108	0.266	-0.0678	-0.146	-0.165	-0.126	0.247	0.103	0.0644	0.24	0.244	0.0286	-0.0281	0.188	-0.201	0.207	0.19
ENSCHIG00000014626	ZNF654	turquoise	0.247	-0.205	-0.148	0.0104	-0.18	0.0054	-0.137	-0.0824	-0.284	0.0425	-0.188	-0.0912	0.114	-0.106	-0.0876	0.0477	-0.022	0.0594	-0.0708	-0.104	-0.179	0.0904	-0.00659	-0.185	0.131	-0.00547	-0.226	-0.0942	-0.124	-0.188	0.163	0.218	0.327	-0.138	-0.0635	0.00772	-0.128	0.0559	0.0629	0.0991	0.202	-0.208	-0.243	0.168	-0.135	-0.0482	0.081
ENSCHIG00000014694	SKA1	turquoise	-0.0625	-0.205	-0.254	-0.112	-0.0653	-0.0304	-0.179	-0.092	-0.205	0.000499	-0.172	-0.0497	-0.0158	-0.113	-0.12	0.00378	0.00438	0.0215	-0.0155	-0.0777	-0.0407	-0.0395	-0.102	-0.298	-0.119	-0.0845	-0.166	-0.121	-0.148	-0.253	0.146	0.12	-0.106	-0.038	-0.163	-0.124	-0.0863	0.0193	-0.122	0.0969	0.11	0.0848	-0.0201	0.149	-0.0172	0.182	0.0189
ENSCHIG00000014746	FKBP5	turquoise	0.0836	-0.186	-0.332	-0.158	-0.186	0.0369	-0.317	0.0509	-0.0332	-0.24	-0.22	-0.178	0.0313	-0.152	-0.16	-0.0227	-0.0931	-0.239	-0.244	-0.121	-0.226	-0.143	-0.0733	-0.162	-0.0995	-0.218	-0.153	-0.176	-0.22	-0.177	0.269	0.275	0.115	0.052	-0.0835	-0.134	-0.0557	0.0538	0.155	0.24	0.265	0.172	0.0172	0.326	-0.241	0.153	0.216
ENSCHIG00000014748		turquoise	0.0373	-0.156	-0.218	-0.0644	-0.125	-0.0474	0.0267	-0.0372	-0.0411	-0.0569	-0.181	-0.139	0.203	-0.0131	-0.0532	0.00906	0.0699	-0.0139	-0.0164	-0.0656	-0.209	-0.0264	-0.0367	0.0317	-0.0573	-0.153	-0.0711	-0.00335	-0.0716	-0.119	0.0832	0.153	0.0434	-0.0623	-0.0385	-0.0387	0.229	0.14	0.0398	0.105	0.142	0.0376	-0.0589	0.0672	-0.111	0.197	0.123
ENSCHIG00000014910	SPP1	turquoise	0.166	0.0969	0.0232	0.056	-0.0349	-0.255	0.315	-0.153	-0.255	0.28	0.00885	0.103	0.158	0.152	0.111	0.157	0.13	0.263	0.182	0.134	0.0474	0.155	0.0585	-0.0268	0.201	0.0909	0.106	0.16	0.164	0.102	0.0491	0.0732	0.219	-0.345	0.151	0.217	-0.165	-0.127	-0.251	-0.0579	0.076	-0.406	-0.342	-0.09	0.0752	-0.161	-0.0404
ENSCHIG00000014963	POPDC2	grey	0.165	-0.195	-0.268	-0.315	0.138	0.368	-0.0523	0.137	-0.186	-0.0842	-0.26	-0.286	-0.0594	-0.205	-0.253	-0.137	-0.297	-0.103	-0.0666	-0.298	-0.227	0.0433	-0.212	-0.265	0.0193	-0.185	-0.278	-0.272	-0.265	-0.242	-0.145	-0.0899	0.124	-0.225	-0.327	-0.305	-0.14	-0.0849	0.026	-0.138	-0.161	-0.189	-0.197	-0.0518	-0.174	-0.245	-0.128
ENSCHIG00000015319	PKDREJ	turquoise	-0.0359	-0.3	-0.228	-0.189	-0.0851	-0.0346	-0.0544	0.0508	0.161	-0.0213	0.0198	-0.0461	0.158	-0.0467	-0.0642	0.138	0.0524	-0.0626	0.0803	-0.103	-0.0747	0.0124	0.0426	-0.155	-0.15	-0.158	-0.2	-0.0689	-0.187	-0.268	0.185	0.0128	0.0445	0.154	-0.0655	-0.103	0.11	0.184	0.325	0.0326	0.0419	0.0122	0.0495	0.02	-0.172	-0.0923	0.168
ENSCHIG00000015367	ATF3	brown	0.142	-0.0415	-0.122	0.00902	0.0422	-0.0402	-0.105	-0.131	-0.272	0.0647	-0.0584	-0.0242	-0.0477	-0.0419	-0.0189	-0.0208	-0.116	0.055	-0.124	0.0037	-0.0837	0.138	-0.0544	-0.142	0.0421	0.0691	-0.117	-0.0569	0.0339	-0.0894	-0.0523	-0.0975	0.0404	-0.181	0.0816	0.0525	-0.0376	0.205	-0.167	-0.0395	-0.0471	-0.275	-0.249	-0.163	3.97e-05	-0.0396	-0.107
ENSCHIG00000015381	FBXO32	turquoise	0.0757	-0.206	-0.225	-0.0383	-0.156	-0.0642	-0.115	0.0885	0.0048	-0.0541	-0.135	-0.0508	0.226	-0.031	-0.076	0.0536	0.0959	-0.0506	0.013	-0.00211	-0.111	0.016	0.0237	-0.119	0.00116	-0.105	-0.0575	-8.23e-05	-0.1	-0.176	0.286	0.197	0.114	0.065	-0.0936	-0.0478	0.0888	0.108	-0.0212	0.121	0.169	0.118	0.0338	0.167	-0.052	0.125	0.146
ENSCHIG00000015437	DOT1L	blue	0.204	0.232	0.0235	0.189	-0.327	-0.117	0.158	-0.145	-0.209	0.159	-0.182	-0.0694	-0.112	0.0508	0.0259	0.113	-0.0792	0.147	-0.175	-0.0287	-0.121	0.107	0.0162	0.175	0.144	0.0755	0.0126	-0.0736	0.122	0.226	-0.0762	-0.0863	0.248	-0.249	0.173	0.216	-0.237	-0.0142	0.115	0.0238	0.00167	-0.279	-0.299	0.0465	-0.118	-0.183	0.101
ENSCHIG00000015674		turquoise	0.171	-0.108	-0.116	0.0498	-0.257	-0.0814	-0.0988	-0.142	-0.227	0.0486	-0.163	-0.0303	0.0779	-0.0818	-0.0463	0.0731	0.0177	0.0478	-0.0797	-0.0386	-0.12	0.0379	-0.0478	-0.0435	0.128	0.00432	-0.123	-0.0318	-0.0373	-0.107	0.139	0.202	0.213	-0.0977	0.0727	0.123	-0.0647	0.0771	-0.0212	0.104	0.202	-0.15	-0.184	0.161	-0.0642	0.0444	0.103
ENSCHIG00000015686	PPM1K	brown	0.148	-0.114	0.0505	0.0319	0.0808	0.18	-0.108	0.0779	-0.0912	0.129	0.0882	0.0726	0.102	-0.047	0.0248	0.1	-0.0107	0.132	0.101	0.0205	0.105	0.0505	0.0882	-0.173	-0.00119	0.0942	-0.142	0.0151	-0.0723	-0.179	0.00169	0.102	0.0753	-0.0173	-0.0158	0.046	-0.0619	-0.0509	-0.084	-0.0197	0.0938	-0.063	-0.0237	-0.0293	-0.017	0.00981	-0.148
ENSCHIG00000015727	HSP70.1	brown	0.202	-0.0596	-0.173	-0.0139	-0.269	-0.159	0.00761	-0.174	-0.252	0.037	-0.155	-0.123	-0.0966	-0.147	-0.163	0.0422	-0.123	-0.0221	-0.115	-0.142	-0.147	0.0457	-0.109	0.0253	0.117	-0.0592	-0.163	-0.165	-0.0563	-0.0821	0.0203	-0.0725	0.16	-0.144	0.0889	0.0905	-0.0472	0.18	0.0158	-0.00311	-0.00237	-0.359	-0.171	-0.0605	-0.108	-0.176	0.0926
ENSCHIG00000015845	PFKFB4	grey	-0.285	-0.147	-0.152	-0.189	0.24	0.115	-0.186	0.15	0.2	-0.346	-0.0356	-0.101	-0.00738	0.0286	-0.0447	-0.228	-0.0101	-0.319	-0.147	-0.00793	-0.099	-0.217	-0.057	-0.0239	-0.252	-0.224	-0.0877	-0.0751	-0.112	-0.123	0.159	0.209	-0.203	0.136	-0.0952	-0.165	0.277	0.163	0.047	0.206	0.139	0.348	0.223	0.149	0.00184	0.322	0.0859
ENSCHIG00000016280	CRYBG3	blue	0.0569	-0.0474	-0.0643	0.0709	-0.205	-0.175	-0.126	-0.112	0.162	-0.00776	0.169	0.127	0.0902	-0.0766	0.121	0.147	0.00863	-0.0484	-0.114	0.08	0.0304	-0.0491	0.177	-0.0127	-0.012	0.0517	0.122	0.0836	-0.0155	0.0111	0.184	0.0314	0.0977	0.239	0.0981	-0.0156	-0.172	0.0309	0.259	0.178	0.0484	0.144	0.0851	0.209	-0.0997	-0.026	0.177
ENSCHIG00000016323	ROS1	turquoise	0.114	-0.342	-0.273	-0.114	-0.0763	0.195	-0.37	0.166	-0.0458	-0.123	-0.103	-0.109	-0.000456	-0.166	-0.119	-0.144	-0.22	-0.115	-0.261	-0.0911	-0.192	0.131	-0.0567	-0.19	-0.135	-0.156	-0.247	-0.158	-0.229	-0.381	0.0491	0.054	0.192	-0.0135	-0.274	-0.283	0.0113	0.136	-0.0528	0.0927	0.0324	0.136	-0.0877	0.125	-0.064	0.104	-0.0758
ENSCHIG00000016855	FST	turquoise	-0.105	-0.198	-0.0198	-0.11	0.188	-0.121	0.148	-0.0477	-0.0306	0.0411	-0.0137	0.0367	0.134	0.0788	0.0117	-0.0578	0.16	0.0816	0.17	0.00875	0.0327	0.0187	-0.025	-0.131	-0.0655	-0.0415	-0.124	0.0828	-0.0521	-0.183	0.131	0.114	-0.0531	-0.117	-0.102	0.00282	0.0842	0.0359	-0.127	0.0591	0.0799	-0.0576	-0.0901	0.0262	0.101	0.0605	-0.0435
ENSCHIG00000017054		grey	-0.015	-0.2	-0.116	-0.127	-0.0811	0.164	-0.0684	0.0941	0.05	-0.223	-0.0546	-0.179	-0.0359	-0.111	-0.135	-0.143	-0.243	-0.262	-0.0794	-0.218	-0.228	-0.0448	-0.0722	0.0276	-0.013	-0.125	-0.151	-0.203	-0.136	-0.133	0.0441	-0.247	0.102	-0.285	-0.183	-0.192	-0.0417	-0.0451	0.195	0.0607	-0.231	0.0035	-0.0342	0.0188	-0.191	-0.25	0.12
ENSCHIG00000017163	PANK1	blue	-0.0231	0.241	0.00386	0.199	-0.0986	-0.000347	-0.274	-0.133	-0.0325	-0.115	-0.0635	0.0272	-0.0693	-0.00471	0.0892	-0.0467	-0.015	-0.0738	-0.27	0.0954	-0.0915	-0.0894	-0.0168	0.0862	0.039	0.0912	0.182	0.00782	0.135	0.228	0.0678	0.167	0.00702	0.075	0.185	0.0726	-0.0766	0.0653	0.125	0.17	0.182	0.17	-0.0247	0.261	-0.137	0.156	0.116
ENSCHIG00000017233	ARG2	blue	0.282	0.303	0.172	0.249	-0.0192	0.0364	0.263	-0.0375	0.0724	0.303	0.21	0.206	0.229	0.138	0.252	0.311	0.16	0.288	0.149	0.209	0.193	0.166	0.246	0.15	0.188	0.318	0.234	0.185	0.224	0.272	-0.235	-0.245	0.147	0.0336	0.373	0.24	-0.219	-0.119	0.121	-0.218	-0.182	-0.183	-0.0554	-0.202	0.0628	-0.229	-0.125
ENSCHIG00000017316	LPAR3	blue	0.152	0.245	-0.0225	0.0574	-0.28	0.0347	-0.238	-0.16	-0.222	-0.118	-0.188	-0.215	-0.309	-0.274	-0.238	-0.0853	-0.338	-0.13	-0.313	-0.269	-0.189	-0.126	-0.192	0.00901	0.163	-0.0643	-0.111	-0.272	-0.105	0.149	-0.0672	0.097	0.0682	-0.000299	0.0536	-0.00825	-0.104	-0.044	0.12	0.198	0.145	-0.0392	-0.0358	0.212	-0.254	0.0779	0.22
ENSCHIG00000017360		grey	0.0752	0.297	0.0289	0.145	-0.244	0.129	0.108	-0.107	-0.124	0.00552	-0.26	-0.217	-0.188	-0.115	-0.0929	-0.173	-0.0788	0.00881	-0.132	-0.191	-0.179	-0.113	-0.231	0.341	0.092	0.005	0.0593	-0.18	0.0912	0.263	-0.197	-0.0725	0.102	-0.094	-0.0225	-0.143	0.0131	0.103	0.199	0.0382	0.0173	-0.0688	-0.107	0.072	-0.157	0.0539	0.0585
ENSCHIG00000017388	SLC4A3	grey	0.0153	-0.124	-0.094	-0.0615	-0.00658	-0.125	0.301	-0.0365	0.182	0.0909	0.0311	-0.0485	0.115	-0.236	-0.0841	0.0561	0.0431	0.0555	0.0466	-0.126	-0.053	-0.0312	-0.0463	-0.0282	-0.0876	-0.00185	-0.0491	0.00171	-0.166	-0.137	0.0348	-0.0976	-0.0375	0.0538	-0.0803	-0.135	0.0375	0.14	0.168	0.149	-0.0445	0.0295	-0.0244	0.0566	-0.124	-0.00923	0.114
ENSCHIG00000017440	GPCPD1	brown	-0.0515	-0.185	0.0412	-0.00207	0.218	0.0995	-0.148	0.00344	-0.0856	-0.0446	-0.0318	0.00855	0.0398	0.0388	-0.0133	-0.187	0.0207	0.0266	0.0752	-0.0191	0.0528	-0.0671	0.0354	-0.287	-0.0699	-0.00407	-0.2	-0.0318	-0.104	-0.2	0.153	0.236	0.0294	0.0137	-0.236	-0.109	0.0826	-0.0217	-0.0803	0.166	0.172	0.121	0.0787	0.127	0.0615	0.233	-0.0434
ENSCHIG00000017462		turquoise	-0.034	-0.0577	-0.124	-0.11	-0.0459	-0.241	-0.09	0.0464	-0.0096	0.0101	0.00429	0.0473	0.102	-0.155	-0.0276	0.168	0.136	-0.0165	0.0546	-0.0442	-0.0149	-0.135	-0.0682	-0.162	-0.00763	-0.0422	-0.0436	0.0256	-0.0743	-0.0696	0.319	0.269	-0.0535	0.11	0.0569	0.059	-0.0735	0.0412	0.108	0.0659	0.244	0.0105	0.0817	0.222	-0.16	0.0175	0.286
ENSCHIG00000017484	BTG2	brown	0.14	-0.202	-0.239	-0.145	0.154	0.0846	-0.0541	-0.0394	-0.203	-0.0217	-0.123	-0.11	-0.0363	-0.0569	-0.0551	-0.124	-0.176	-0.0413	-0.121	-0.0588	-0.13	0.102	-0.114	-0.0925	-0.00194	-0.0436	-0.215	-0.125	-0.0721	-0.231	-0.0768	-0.075	0.105	-0.182	-0.0485	-0.0721	0.055	0.184	-0.194	-0.0417	-0.0619	-0.27	-0.188	-0.202	0.0251	-0.00343	-0.161
ENSCHIG00000017535	CROT	turquoise	0.0583	-0.214	-0.188	-0.102	-0.134	-0.0184	-0.143	-0.0306	-0.147	-0.0979	-0.208	-0.131	0.0942	-0.0338	-0.0939	-0.0771	0.0683	-0.0679	-0.0449	-0.0991	-0.212	-0.0445	-0.115	-0.175	-0.0078	-0.0999	-0.228	-0.1	-0.155	-0.183	0.227	0.325	0.18	-0.0899	-0.148	-0.0424	0.0924	0.0279	0.0396	0.218	0.291	0.0493	-0.0314	0.217	-0.108	0.183	0.157
ENSCHIG00000017544	PPDPFL	blue	-0.101	0.128	0.0673	0.0121	-0.0766	-0.231	-0.149	-0.112	0.189	-0.201	0.166	0.0537	-0.154	-0.0868	0.00191	-0.0656	-0.0234	-0.203	-0.16	0.047	0.026	-0.203	0.057	-0.0158	-0.0762	-0.00621	0.101	-0.00554	-0.0405	0.177	0.127	-0.0356	-0.171	0.241	0.148	-0.00277	-0.00291	0.139	0.212	0.247	0.0173	0.215	0.252	0.209	0.000655	0.111	0.167
ENSCHIG00000017667	GREB1	blue	0.0929	0.192	-0.189	-0.203	-0.0971	-0.00875	-0.551	-0.00137	-0.306	-0.378	-0.27	-0.245	-0.288	-0.154	-0.204	-0.236	-0.318	-0.346	-0.45	-0.201	-0.347	-0.209	-0.269	-0.109	0.0385	-0.256	-0.116	-0.256	-0.0906	0.168	0.139	0.262	0.0848	-0.118	-0.0415	-0.148	-0.0928	0.0623	0.109	0.218	0.269	-0.00592	-0.119	0.368	-0.222	0.13	0.212
ENSCHIG00000017800	TRIM63	turquoise	-0.0626	-0.062	-0.105	0.0989	-0.122	-0.145	-0.00759	0.0267	0.124	0.0326	0.0392	0.137	0.268	0.177	0.131	0.145	0.275	0.0461	0.0884	0.237	0.0227	0.122	0.136	0.0729	-0.0131	0.0653	0.173	0.196	0.139	-0.000808	0.192	0.0813	-0.00731	0.0519	0.171	0.162	0.0754	0.079	-0.134	0.0282	0.063	0.134	0.0508	-0.0187	0.132	0.123	0.0258
ENSCHIG00000017810	VNN1	turquoise	0.164	-0.119	-0.155	-0.0182	-0.144	-0.0697	-0.14	-0.0502	-0.145	0.0721	-0.165	-0.0284	0.15	-0.0817	-0.0909	0.081	0.0566	0.105	-0.00323	-0.0518	-0.0718	0.186	-0.0172	-0.287	0.136	-0.00108	-0.129	-0.0257	-0.0994	-0.146	0.198	0.234	0.217	-0.042	-0.0441	0.0672	-0.248	-0.11	-0.0657	0.0212	0.163	-0.0529	-0.141	0.132	-0.039	-0.0228	0.0606
ENSCHIG00000017978	ZBTB20	turquoise	0.16	-0.0927	-0.0938	0.128	-0.293	-0.134	-0.000236	-0.0521	-0.0923	0.216	-0.0224	0.0281	0.181	-0.111	-0.0173	0.296	0.0602	0.22	0.025	-0.0319	-0.0412	0.121	0.075	-0.0679	0.0108	0.0775	-0.0808	0.0231	-0.0942	-0.111	0.157	0.115	0.165	-0.0349	0.0299	0.0969	-0.137	0.00085	0.108	0.0494	0.156	-0.0608	-0.122	0.141	-0.149	-0.026	0.128
ENSCHIG00000018087	SNAI3	blue	0.0771	0.375	0.229	0.214	0.115	0.0614	0.182	-0.186	-0.146	0.0896	0.0743	0.114	-0.106	0.179	0.123	-0.0346	0.00506	0.107	0.0669	0.162	0.143	0.0502	0.134	0.206	0.207	0.261	0.233	0.0179	0.249	0.344	-0.388	-0.315	-0.00629	0.0221	0.25	0.147	0.00844	-0.072	-0.114	-0.18	-0.273	-0.235	0.0292	-0.287	0.238	-0.121	-0.237
ENSCHIG00000018116	DLK1	brown	-0.0753	-0.0315	0.121	0.16	0.0621	-0.133	0.612	0.0263	0.251	0.453	0.22	0.238	0.263	0.161	0.229	0.3	0.323	0.435	0.396	0.228	0.337	0.269	0.295	0.167	-0.0288	0.219	0.191	0.224	0.102	-0.0639	-0.162	-0.235	-0.0603	0.0736	0.122	0.198	-0.0347	-0.0926	-0.184	-0.23	-0.195	-0.141	-0.0126	-0.329	0.228	-0.104	-0.25
ENSCHIG00000018191	FOXO1	turquoise	-0.0473	-0.0707	-0.171	0.0496	-0.103	-0.106	-0.0991	-0.041	0.0506	-0.0129	-0.0649	0.0466	0.223	0.0943	0.0732	0.0883	0.208	0.0191	0.0162	0.0974	-0.0447	-0.00436	0.0701	-0.00833	-0.0658	-0.0337	0.0819	0.0837	0.0585	-0.0357	0.254	0.25	0.0589	0.0763	0.0966	0.045	0.0276	0.0349	0.0194	0.113	0.235	0.171	0.0149	0.171	-0.0722	0.194	0.156
ENSCHIG00000018193	MYH7B	blue	-0.0198	0.118	0.173	0.23	-0.0793	-0.143	0.0475	-0.0223	0.168	0.236	0.355	0.318	0.239	0.0782	0.178	0.397	0.142	0.217	0.208	0.228	0.31	0.114	0.336	-0.0448	0.0464	0.239	0.237	0.257	0.127	0.0885	0.000596	-0.273	-0.165	0.314	0.276	0.22	-0.0804	-0.0382	0.013	-0.137	-0.221	0.135	0.206	-0.0486	0.15	-0.11	-0.0103
ENSCHIG00000018215		grey	0.00568	0.0305	0.0834	-0.0638	0.0423	-0.0599	0.0598	-0.0348	0.0423	-0.0909	0.0486	0.0853	-0.0808	0.0134	-0.0105	-0.0863	-0.039	-0.0497	-0.0999	0.0963	0.0398	0.125	0.0242	0.247	0.112	-0.0692	0.0341	3.78e-05	-0.0164	0.00381	-0.0483	-0.00168	0.0872	0.0655	0.117	0.11	0.0971	0.0793	-0.104	-0.108	-0.0449	-0.115	0.0206	-0.143	0.294	-0.0366	-0.105
ENSCHIG00000018290	SPIDR	turquoise	-0.0409	-0.168	-0.13	-0.0601	-0.0951	-0.175	-0.0325	0.0555	0.108	0.0198	0.0247	0.103	0.227	0.141	0.0879	0.131	0.226	0.0274	0.0832	0.159	0.0244	0.111	0.0824	-0.0305	-0.0428	-0.0672	0.0418	0.171	0.0336	-0.111	0.271	0.172	-0.0173	0.0478	0.122	0.144	0.0588	0.0729	-0.163	0.029	0.153	0.0986	0.0412	0.00168	0.105	0.136	0.0293
ENSCHIG00000018392	HABP4	blue	0.00444	0.26	-0.0161	0.0224	-0.204	-0.121	-0.123	-0.17	-0.316	-0.0207	-0.178	-0.13	-0.268	-0.204	-0.157	-0.0471	-0.17	0.00343	-0.256	-0.166	-0.156	-0.0877	-0.166	0.0185	0.0287	-0.0716	-0.0547	-0.203	-0.0354	0.172	0.0119	0.166	0.0263	0.000411	0.135	0.0748	-0.0933	0.127	0.1	0.166	0.245	-0.139	-0.104	0.208	-0.187	0.0807	0.156
ENSCHIG00000018410	HOGA1	blue	0.112	0.0998	0.0109	0.122	-0.176	-0.109	0.278	-0.0327	0.22	0.26	0.202	0.105	0.0449	0.0351	0.0413	0.289	0.0709	0.181	0.18	0.0463	0.227	0.0761	0.201	-0.0428	0.0423	0.145	0.115	0.0141	0.00381	0.0742	-0.0334	-0.324	-0.0406	0.119	0.105	0.0508	-0.293	-0.155	0.182	-0.0759	-0.251	0.0229	0.116	-0.164	-0.0648	-0.29	0.101
ENSCHIG00000018655	FAM13C	turquoise	0.143	-0.253	-0.3	-0.098	-0.27	0.0189	-0.3	0.126	-0.112	-0.0787	-0.226	-0.14	0.174	-0.155	-0.2	0.0883	0.00697	-0.0714	-0.0673	-0.144	-0.223	0.0888	-0.0524	-0.299	0.014	-0.118	-0.198	-0.0925	-0.207	-0.226	0.295	0.265	0.195	-0.0162	-0.151	-0.0857	-0.165	-0.0395	0.0627	0.119	0.213	0.0486	-0.067	0.254	-0.184	0.00441	0.142
ENSCHIG00000018749	ENPP5	blue	0.235	0.145	-0.103	-0.068	-0.218	-0.0853	-0.147	-0.0759	-0.184	-0.00613	-0.0253	-0.00243	0.121	-8.71e-05	0.079	0.177	-0.0221	-0.0202	-0.12	0.0322	-0.114	0.0615	0.0775	-0.0333	0.149	-0.023	0.0621	-0.0516	0.0139	0.138	0.0752	0.018	0.157	0.0625	0.209	0.0686	-0.186	-0.0472	0.104	0.00619	0.0926	-0.0162	-0.0263	0.0728	-0.104	-0.0807	0.129
ENSCHIG00000018766	EGR2	brown	0.107	-0.246	-0.112	-0.189	0.0947	0.0366	-0.0613	0.0232	-0.238	-0.00786	-0.179	-0.139	-0.0814	-0.097	-0.15	-0.189	-0.195	-0.00619	-0.0828	-0.151	-0.139	0.13	-0.147	-0.219	-0.0148	-0.129	-0.345	-0.152	-0.214	-0.301	-0.0163	0.0451	0.106	-0.37	-0.237	-0.101	-0.085	-0.00562	-0.161	-0.012	-0.00473	-0.179	-0.248	-0.0433	0.015	-0.112	-0.162
ENSCHIG00000018816	LIN37	blue	0.0702	0.203	-0.113	-0.0252	-0.17	0.0134	-0.0248	-0.0638	-0.113	-0.0876	-0.152	-0.178	-0.107	-0.183	-0.138	-0.0293	-0.205	-0.114	-0.212	-0.151	-0.146	-0.0353	-0.058	-0.0132	0.0998	-0.0798	0.05	-0.184	-0.0632	0.144	-0.113	-0.0411	-0.0199	0.0896	0.0665	-0.102	-0.169	-0.0796	0.0559	0.0176	-0.0311	-0.0149	-0.0183	0.0568	-0.14	-0.0326	0.0787
ENSCHIG00000018822	DDI2	turquoise	0.0465	-0.28	-0.204	-0.0864	-0.2	-0.0518	-0.169	0.0956	-0.0435	-0.0531	-0.146	-0.0524	0.191	-0.0513	-0.0948	0.0543	0.104	-0.0379	0.0199	-0.0474	-0.13	0.0217	-0.0423	-0.131	-0.0474	-0.113	-0.171	-0.000416	-0.142	-0.239	0.28	0.267	0.156	-0.00897	-0.141	-0.0197	0.0807	0.0693	0.015	0.125	0.221	0.0791	-0.0132	0.217	-0.0409	0.124	0.127
ENSCHIG00000018826		turquoise	0.0107	-0.245	-0.132	-0.0722	0.0115	-0.0503	-0.258	0.0795	0.0229	-0.0181	-0.0591	-0.0469	-0.113	-0.167	-0.113	-0.0746	-0.00448	-0.0323	-0.0977	-0.0962	-0.0908	-0.129	-0.104	-0.284	-0.219	-0.11	-0.205	-0.0547	-0.126	-0.289	0.226	0.299	0.102	0.0191	-0.21	-0.152	0.0343	0.0741	0.0609	0.152	0.271	0.165	0.0444	0.196	-0.257	0.142	0.195
ENSCHIG00000018894		grey	0.0492	0.0723	0.0962	-0.0268	-0.128	-0.161	-0.136	-0.206	-0.0883	-0.294	-0.16	-0.194	-0.244	-0.204	-0.182	-0.24	-0.246	-0.235	-0.272	-0.205	-0.115	-0.244	-0.113	0.155	0.0301	-0.183	-0.0854	-0.178	-0.179	0.0745	0.0306	0.115	0.0581	0.124	-0.0569	-0.0785	0.176	-0.0111	0.0153	0.259	0.197	0.0461	0.0818	0.246	-0.0311	0.308	0.157
ENSCHIG00000018939	HIF3A	turquoise	0.25	-0.294	-0.335	-0.0197	0.0155	0.143	0.0879	0.255	0.115	0.253	-0.0759	0.0205	0.45	0.00808	-0.0713	0.36	0.171	0.226	0.267	0.00109	0.058	0.297	0.221	-0.325	0.0496	0.0759	-0.108	0.0185	-0.139	-0.351	0.106	-0.0745	0.224	0.0491	-0.141	-0.0959	-0.248	-0.163	-0.0324	-0.128	-0.128	-0.00888	-0.0442	-0.0686	-0.0606	-0.205	-0.0403
ENSCHIG00000018958		turquoise	0.0553	-0.246	-0.302	-0.13	-0.21	0.00725	-0.0297	0.104	-0.0544	-0.0322	-0.187	-0.118	0.265	-0.0446	-0.0916	0.126	0.11	-0.0381	-0.00727	-0.0516	-0.204	0.0163	-0.0406	-0.0871	-0.094	-0.165	-0.117	-0.0396	-0.148	-0.213	0.252	0.247	0.15	-0.0452	-0.0945	-0.06	0.0746	0.0842	0.0873	0.08	0.224	0.053	-0.1	0.166	-0.149	0.0755	0.177
ENSCHIG00000019003	TNFSF13	brown	-0.103	-0.211	0.0244	0.0324	0.145	-0.0499	0.359	0.013	0.152	0.396	0.265	0.294	0.418	0.206	0.263	0.3	0.299	0.386	0.429	0.229	0.306	0.334	0.295	-0.0415	-0.0658	0.144	0.185	0.306	0.141	-0.22	-0.149	-0.356	-0.069	0.142	-0.0321	0.00555	-0.00334	-0.0676	-0.181	-0.351	-0.355	-0.0435	-0.0122	-0.403	0.25	-0.198	-0.287
ENSCHIG00000019111	KCNH2	blue	0.081	0.224	0.0661	0.121	-0.149	-0.0629	0.0657	-0.0343	0.0918	-0.0304	-0.0795	-0.0982	-0.102	-0.156	-0.129	-0.0455	-0.0359	-0.0382	-0.0328	-0.0975	-0.0325	-0.207	-0.0621	0.0757	0.0114	0.00178	0.078	-0.0699	-0.0129	0.159	-0.0318	0.0188	0.0117	0.175	-0.0324	-0.121	0.108	0.073	0.235	0.12	0.0787	0.0957	0.169	0.09	-0.139	0.0994	0.17
ENSCHIG00000019127	TM4SF18	brown	-0.132	0.168	0.0551	0.24	0.143	0.0466	0.159	-0.057	0.0312	0.236	0.0975	0.21	0.204	0.235	0.31	0.185	0.229	0.289	0.158	0.269	0.175	0.165	0.167	0.165	-0.064	0.261	0.267	0.182	0.292	0.145	-0.173	-0.0616	0.0114	0.131	0.286	0.214	0.000417	0.012	-0.0495	-0.155	-0.0113	-0.0327	-0.0139	-0.126	0.121	0.0706	-0.198
ENSCHIG00000019173	RAP1GAP2	blue	0.189	0.32	0.127	0.0918	-0.127	0.0221	0.0241	-0.0354	0.00157	0.00246	-0.0144	-0.0391	-0.117	-0.0855	0.00396	0.0409	-0.143	-0.00862	-0.158	-0.0401	-0.0183	-0.027	0.0127	0.0562	0.164	0.0649	0.0856	-0.0741	0.0441	0.248	-0.163	-0.109	0.0818	-0.00391	0.183	0.0671	-0.182	-0.089	0.177	-0.0338	-0.0434	-0.0795	-0.0628	0.0845	-0.144	-0.0941	0.0873
ENSCHIG00000019468		grey	0.379	0.161	0.0719	-0.0697	-0.159	0.034	-0.0239	-0.0939	-0.342	-0.121	-0.245	-0.21	-0.109	-0.0806	-0.0644	-0.159	-0.272	-0.0963	-0.217	-0.202	-0.228	-0.0623	-0.157	0.205	0.326	-0.15	-0.0533	-0.138	-0.0178	0.167	-0.146	-0.0616	0.327	-0.38	-0.0254	0.0117	-0.122	-0.124	0.017	-0.023	0.0151	-0.461	-0.422	0.0616	-0.114	-0.175	-0.0273
ENSCHIG00000019497		blue	-0.122	0.111	0.0779	0.0875	-0.179	0.0805	0.0616	0.138	0.268	-0.0367	0.149	-0.00579	-0.14	-0.0991	-0.108	0.0499	-0.0885	-0.0954	-0.0384	-0.0146	0.114	-0.0175	0.0173	0.0797	-0.123	0.063	0.0413	-0.0809	-0.061	0.0802	-0.133	-0.272	-0.197	0.257	0.0362	-0.0422	0.0364	0.0745	0.0926	0.0406	-0.206	0.119	0.205	-0.113	0.0456	-0.00281	-0.0295
ENSCHIG00000019531	THEM6	grey	0.12	-0.287	-0.219	-0.312	0.207	0.25	-0.273	0.257	0.0106	-0.208	-0.125	-0.204	-0.0756	-0.154	-0.224	-0.182	-0.247	-0.22	-0.0225	-0.23	-0.158	-0.0145	-0.152	-0.205	-0.0705	-0.245	-0.28	-0.196	-0.245	-0.313	0.0553	0.0351	0.129	-0.13	-0.334	-0.28	0.00118	-0.0129	0.116	-0.0939	-0.0346	-0.0338	0.0256	-0.0772	-0.158	-0.218	-0.0456
ENSCHIG00000019593	TRAF3IP2	turquoise	0.0871	-0.226	-0.28	-0.142	-0.216	-0.0632	-0.0974	0.115	0.083	-0.123	-0.137	-0.168	0.205	-0.0559	-0.112	0.0573	0.0204	-0.157	-0.052	-0.107	-0.191	-0.0425	1.43e-05	-0.213	-0.101	-0.169	-0.123	-0.0814	-0.186	-0.165	0.322	0.117	0.105	-0.0106	-0.0968	-0.133	-0.082	0.0255	0.149	0.209	0.136	0.223	0.0241	0.183	-0.219	0.0152	0.204
ENSCHIG00000019614	LDLR	brown	-0.105	0.206	0.158	0.256	-0.0455	-0.0083	0.344	-0.193	-0.0443	0.327	0.0485	0.0972	-0.04	0.162	0.162	0.0245	0.12	0.324	0.125	0.103	0.141	0.217	0.0269	0.204	0.0724	0.219	0.142	0.0504	0.222	0.154	-0.248	-0.165	0.0723	-0.0604	0.124	0.16	-0.0357	-0.0635	-0.139	-0.156	-0.133	-0.199	-0.155	-0.217	0.133	-0.05	-0.159
ENSCHIG00000019978	SMPD3	turquoise	-0.114	-0.178	-0.0853	-0.092	0.0552	0.0266	-0.027	0.0807	-0.0348	-0.0503	-0.0895	-0.0907	0.104	0.0187	-0.077	-0.0493	0.0331	-0.0286	0.0264	-0.108	-0.104	-0.0246	-0.122	-0.00294	-0.166	-0.111	-0.197	-0.00916	-0.0963	-0.201	0.135	0.322	-0.00371	-0.125	-0.124	-0.0825	0.142	-0.0528	-0.0775	0.106	0.289	0.0659	-0.0869	0.0598	-0.119	0.173	0.0238
ENSCHIG00000020292	NR4A3	brown	-0.0563	0.0552	0.031	0.121	0.188	-0.0218	-0.081	-0.0644	-0.188	0.102	0.0713	0.163	-0.00683	0.19	0.139	-0.0132	0.0929	0.128	0.0143	0.252	0.0786	0.184	0.0777	-0.0421	0.0847	0.159	0.0817	0.12	0.225	0.0341	-0.0431	0.0274	-0.0767	-0.0828	0.276	0.229	0.0376	0.166	-0.388	-0.0934	0.007	-0.172	-0.096	-0.235	0.249	0.0917	-0.211
ENSCHIG00000020304	IL33	brown	0.127	-0.244	-0.0398	-0.0885	-0.01	0.0548	-0.164	0.076	-0.146	0.067	-0.078	-0.0262	0.0529	-0.153	-0.135	0.0582	-0.0439	0.0851	0.0291	-0.115	-0.0267	0.138	-0.0408	-0.328	0.0991	-0.0391	-0.264	-0.035	-0.19	-0.278	0.0817	0.164	0.0996	0.0279	-0.13	0.00525	-0.0819	0.015	-0.0539	-0.0697	0.103	-0.162	-0.113	0.0342	-0.0199	-0.0568	-0.0452
ENSCHIG00000020422		grey	-0.147	-0.0438	0.0906	0.1	0.027	-0.181	0.176	-0.0668	0.087	0.128	0.18	0.0816	-0.0511	-0.0402	0.0889	0.0668	-0.0426	0.104	0.032	0.0226	0.136	-0.14	0.119	-0.0809	-0.2	0.131	-0.0711	0.0331	-0.108	-0.0601	0.0494	0.0552	-0.161	0.0809	-0.0525	-0.041	0.0143	0.013	0.0672	0.254	0.0693	0.185	0.124	0.186	0.0073	0.185	0.0997
ENSCHIG00000020464	MRPS6	blue	0.243	0.295	0.0969	0.107	-0.0926	-0.04	0.116	-0.189	-0.0734	0.0676	0.0406	0.0328	-0.0246	-0.065	0.0516	0.0829	-0.0651	0.0351	-0.0809	-0.00276	-0.00574	0.0188	0.016	0.117	0.316	0.14	0.149	-0.0104	0.0953	0.261	-0.17	-0.207	0.12	0.029	0.286	0.128	-0.17	-0.0591	0.106	-0.0822	-0.137	-0.209	-0.0866	0.0105	-0.0425	-0.2	0.0638
ENSCHIG00000020498	TNNI3	blue	-0.114	-0.0196	0.0505	0.152	-0.125	-0.328	0.216	-0.209	0.0387	0.198	0.202	0.21	0.178	0.0313	0.117	0.265	0.11	0.151	0.113	0.148	0.19	0.122	0.235	0.0688	-0.0751	0.114	0.165	0.161	0.106	-0.0293	-0.0208	-0.252	-0.155	0.228	0.302	0.165	-0.044	0.0205	-0.141	-0.0979	-0.173	0.0481	0.125	-0.176	0.145	-0.0906	-0.0469
ENSCHIG00000020615	ACACB	turquoise	0.00506	-0.106	-0.269	-0.124	-0.219	-0.0139	-0.18	0.0522	0.113	-0.282	-0.215	-0.194	0.00998	-0.0503	-0.091	-0.13	0.00572	-0.293	-0.226	-0.0894	-0.298	-0.141	-0.17	0.0287	-0.0552	-0.21	-0.042	-0.108	-0.0869	-0.014	0.247	0.218	0.118	-0.0267	-0.108	-0.134	0.0186	0.0889	0.263	0.225	0.187	0.215	0.0483	0.244	-0.21	0.0743	0.265
ENSCHIG00000020673		grey	-0.00701	0.213	0.0953	0.0239	0.154	0.295	-0.0114	0.0321	-0.0139	-0.123	0.0252	-0.0639	-0.29	0.0192	-0.0393	-0.204	-0.204	-0.132	-0.149	0.0411	-0.00911	0.0413	-0.149	0.0784	0.049	0.102	0.0339	-0.107	0.0734	0.202	-0.307	-0.19	-0.0391	0.00425	0.0541	-0.0392	0.0128	0.0698	-0.0106	-0.125	-0.215	-0.108	4.83e-05	-0.243	0.14	-0.115	-0.198
ENSCHIG00000020799	FMNL1	turquoise	-0.2	-0.221	-0.23	-0.0888	-0.0673	-0.201	0.0812	0.0578	0.202	-0.011	0.0142	0.0363	0.297	0.0036	0.0188	0.171	0.242	-0.0169	0.166	0.0221	-0.00847	-0.166	0.0387	0.0381	-0.248	-0.119	0.0403	0.115	-0.0485	-0.19	0.27	0.147	-0.17	0.132	-0.0493	-0.0665	0.228	0.0977	0.0772	0.129	0.141	0.26	0.2	0.115	-0.114	0.212	0.234
ENSCHIG00000020814	ITPRIP	turquoise	0.0251	0.0266	-0.135	0.143	-0.113	-0.0119	0.0428	-0.0438	0.0707	0.128	0.00124	0.131	0.252	0.173	0.15	0.179	0.252	0.137	0.101	0.237	0.0376	0.163	0.133	0.0352	0.0629	0.128	0.211	0.141	0.177	0.026	0.0935	0.0803	0.0875	0.0195	0.214	0.187	-0.036	0.00117	-0.0978	0.00428	0.071	0.0825	-0.0218	-0.0433	0.0452	0.0689	0.00858
ENSCHIG00000020834		grey	0.185	0.0839	0.0031	0.187	-0.171	0.204	-0.137	-0.0659	-0.156	-0.025	-0.184	-0.0432	0.0078	0.0668	-0.00404	-0.0618	-0.0219	0.0183	-0.0782	0.0215	-0.0632	0.0531	-0.00741	0.168	0.156	0.0588	0.0358	-0.0695	0.111	0.0661	-0.0696	0.0195	0.32	0.015	0.076	0.0608	0.0401	0.0589	0.1	-0.0879	0.042	-0.122	-0.0756	0.00639	-0.00651	-0.0174	-0.0231
ENSCHIG00000020844	ASCC1	blue	0.283	-0.024	-0.342	-0.0292	-0.254	0.233	0.015	-0.0116	-0.132	-0.0535	-0.316	-0.24	0.0647	-0.171	-0.18	0.0147	-0.194	-0.124	-0.192	-0.166	-0.25	0.00439	-0.0716	-0.0084	0.205	-0.0964	-0.0469	-0.239	-0.0948	-0.0601	-0.0352	-0.0331	0.302	-0.0397	-0.091	-0.142	-0.194	0.0228	0.206	0.0432	-0.0883	-0.0873	-0.175	0.0862	-0.221	-0.249	0.13
ENSCHIG00000020887	NOL7	turquoise	0.0194	-0.173	0.00958	0.0868	-0.0163	-0.0782	-0.0574	-0.000108	-0.0236	0.141	0.0766	0.215	0.215	0.15	0.167	0.135	0.229	0.152	0.155	0.181	0.116	0.0763	0.101	0.0386	-0.0441	0.109	0.0167	0.219	0.0973	-0.142	0.179	0.193	0.0632	-0.0277	0.0405	0.145	0.0444	0.0238	-0.165	0.0566	0.186	0.0442	-0.0282	0.0774	0.0988	0.104	-0.0661
ENSCHIG00000020906	VSTM2L	grey	-0.303	0.195	0.353	0.0528	0.327	0.0982	0.0758	-0.119	0.0294	-0.143	0.0567	0.0463	-0.241	0.135	0.0912	-0.346	-0.0202	-0.0758	-0.0158	0.038	0.0949	-0.203	-0.0898	0.287	0.0194	-0.00807	0.0867	0.0371	0.179	0.186	-0.165	0.0606	-0.132	-0.0499	0.00329	0.0205	0.264	0.022	-0.0865	0.0286	0.00871	0.0607	0.083	-0.0173	0.21	0.215	-0.0938
ENSCHIG00000021021		blue	-0.0713	0.371	0.179	0.234	-0.0127	0.0632	0.294	-0.0524	0.161	0.143	0.156	0.155	-0.0391	0.151	0.253	0.0769	0.105	0.138	0.0184	0.204	0.154	0.0481	0.101	0.43	0.0844	0.188	0.428	0.145	0.328	0.37	-0.289	-0.221	-0.0811	0.099	0.294	0.137	-0.0706	-0.0285	0.107	-0.192	-0.181	-0.0572	-0.0176	-0.199	0.0212	-0.123	-0.0529
ENSCHIG00000021089		grey	-0.0923	-0.134	0.158	0.0593	0.0579	-0.134	0.428	0.119	0.272	0.242	0.309	0.283	0.241	0.088	0.157	0.237	0.187	0.2	0.312	0.21	0.327	0.108	0.31	0.238	-0.0889	0.0782	0.166	0.255	0.0691	-0.0963	0.0138	-0.202	-0.0549	0.13	0.04	0.0874	0.0847	0.115	-0.017	-0.161	-0.216	-0.0172	0.116	-0.184	0.246	-0.178	-0.129
ENSCHIG00000021136	SLC22A3	blue	0.114	0.302	0.11	0.137	-0.114	0.0586	-0.203	-0.139	-0.111	-0.0788	-0.132	-0.0667	-0.194	-0.0552	-0.0276	-0.106	-0.124	-0.0412	-0.235	-0.058	-0.136	0.0457	-0.0545	0.0428	0.168	0.087	0.102	-0.0766	0.0905	0.258	-0.153	-0.0738	0.173	-0.0261	0.0112	-0.0498	-0.272	-0.192	0.173	-0.0105	-0.0702	-0.00454	-0.0621	0.116	-0.086	-0.164	0.0111
ENSCHIG00000021254	SCD	grey	-0.122	0.111	0.0205	-0.0179	0.21	0.0632	-0.229	-0.149	-0.166	-0.243	-0.209	-0.206	-0.328	-0.066	-0.153	-0.457	-0.191	-0.177	-0.163	-0.226	-0.151	-0.297	-0.321	-0.023	-0.0578	-0.105	-0.197	-0.219	-0.0347	0.0471	-0.052	0.136	-0.0833	-0.0809	-0.169	-0.178	0.228	0.0432	-0.0452	0.214	0.125	0.119	0.118	0.11	-0.0482	0.302	0.0561
ENSCHIG00000021307	RCAN1	blue	0.0399	0.25	0.0511	0.183	0.0234	-0.0593	0.0867	-0.0754	-0.0433	0.184	0.116	0.0881	-0.0295	-0.0112	0.0257	0.164	-0.048	0.145	-0.0292	0.0848	0.122	0.103	0.0913	0.0464	0.0416	0.183	0.0842	-0.00769	0.0918	0.123	-0.14	-0.169	-0.12	0.0856	0.239	0.14	-0.0674	0.0973	-0.0617	-0.0796	-0.0987	-0.118	-0.00148	-0.185	0.0198	-0.0732	-0.08
ENSCHIG00000021364	P4HA3	blue	0.178	0.0776	-0.156	0.189	-0.275	0.136	-0.0775	-0.0589	0.037	0.0665	-0.0671	0.0178	0.119	-0.0241	0.0494	0.186	0.0409	0.0372	-0.125	0.102	-0.0761	0.159	0.111	0.0371	0.132	0.149	0.172	-0.00462	0.0594	0.0525	-0.089	-0.0406	0.205	0.0785	0.227	0.101	-0.252	-0.193	0.0347	-0.0467	-0.0488	0.0267	-0.0589	-0.00387	-0.102	-0.104	0.00785
ENSCHIG00000021373	KIAA1671	blue	0.134	0.244	0.0307	0.162	-0.192	0.0391	0.186	-0.169	-0.172	0.179	-0.184	-0.0749	-0.198	-0.0157	-0.0486	0.0258	-0.119	0.172	-0.0799	-0.113	-0.0505	0.113	-0.0827	0.128	0.183	0.111	-0.00622	-0.169	0.0658	0.157	-0.28	-0.122	0.258	-0.15	0.0326	0.0317	-0.24	-0.213	0.115	-0.146	-0.0972	-0.336	-0.242	-0.0709	-0.0886	-0.215	0.024
ENSCHIG00000021458	SORD	turquoise	-0.00576	0.159	0.0589	-0.0508	-0.113	-0.0196	-0.113	-0.078	-0.139	-0.101	-0.134	-0.0933	-0.175	-0.0871	-0.0716	-0.225	-0.0254	-0.0575	-0.179	-0.106	-0.177	-0.0458	-0.312	-0.0515	0.147	-0.0887	-0.0125	-0.0489	-0.007	0.154	0.0896	0.313	-0.017	-0.0646	-0.0176	0.00825	-0.0367	0.0427	0.0256	0.0874	0.275	-0.0363	-0.158	0.137	-0.0864	0.101	0.0909
ENSCHIG00000021588	SPECC1	blue	0.0371	0.479	0.271	0.38	-0.198	-0.111	0.0791	-0.35	-0.315	0.153	-0.062	0.094	-0.251	0.0743	0.114	-0.017	-0.0348	0.177	-0.192	0.0928	0.0195	0.0121	-0.0334	0.287	0.302	0.228	0.233	0.0241	0.309	0.439	-0.18	0.0167	0.0794	-0.0911	0.345	0.328	-0.151	-0.0321	-0.0743	-0.00193	0.0566	-0.249	-0.227	0.0691	0.0323	-0.0231	0.0495
ENSCHIG00000021899		grey	0.195	0.0192	-0.167	-0.0194	-0.249	0.214	0.0316	0.0744	-0.0464	-0.0493	-0.223	-0.215	-0.019	-0.185	-0.171	0.0124	-0.215	-0.0636	-0.135	-0.195	-0.213	0.0174	-0.0589	0.35	0.0319	-0.198	0.0141	-0.193	-0.0869	-0.0309	-0.252	-0.174	0.224	-0.0173	-0.0358	-0.135	0.109	0.0317	0.142	-0.147	-0.116	-0.144	-0.0757	-0.0599	-0.172	-0.14	-0.0381
ENSCHIG00000021911	SDS	turquoise	-0.0382	-0.056	-0.247	-0.0234	0.000702	-0.266	0.0564	-0.105	0.0155	0.205	0.0744	0.155	0.186	0.0701	0.0564	0.274	0.17	0.194	0.184	0.108	0.123	0.0461	0.133	-0.245	-0.163	0.0493	0.0893	0.0804	0.00973	-0.105	0.0949	-0.112	-0.123	0.132	0.0595	-0.00753	-0.0831	-0.0271	-0.0442	-0.059	-0.082	0.0728	0.0726	-0.0391	-0.0159	-0.0362	0.0588
ENSCHIG00000021955	RIPOR3	turquoise	0.109	-0.202	-0.264	-0.0803	-0.119	-0.0618	0.0135	-0.0821	-0.173	-0.00275	-0.231	-0.0625	0.256	0.0508	-0.035	0.0374	0.126	0.0227	0.039	-0.0088	-0.142	0.124	0.00108	-0.149	0.127	-0.0656	-0.0851	-0.03	-0.037	-0.194	0.172	0.152	0.24	-0.15	-0.0384	0.04	-0.128	-0.105	-0.113	0.0311	0.0988	-0.0949	-0.123	0.0487	0.00678	-0.0313	0.0246
ENSCHIG00000021956	BARX2	grey	0.32	-0.034	-0.0591	-0.116	-0.067	-0.0682	0.338	-0.017	0.117	0.071	0.0215	-0.0796	0.245	-0.0459	-0.0218	0.133	0.0282	0.0065	0.142	-0.0914	-0.0566	0.0411	0.0476	-0.0226	0.228	-0.0302	0.00313	0.00362	-0.0981	0.000182	0.0299	-0.153	0.24	-0.0896	-0.088	-0.0654	-0.133	-0.135	0.265	-0.027	-0.148	-0.157	-0.106	-0.142	-0.133	-0.384	0.14
ENSCHIG00000022017	ZMAT4	grey	-0.108	0.0334	0.101	-0.124	0.37	0.2	-0.0865	0.0986	-0.0186	-0.149	0.113	0.00545	-0.235	-0.0267	-0.0371	-0.225	-0.154	-0.155	-0.0418	0.0055	0.0603	-0.132	-0.0894	-0.0648	-0.0623	0.0175	-0.0779	-0.104	-0.0424	-0.00887	-0.138	-0.0794	-0.152	-0.0229	-0.0599	-0.109	0.114	0.111	-0.0451	-0.0244	-0.0966	-0.0291	0.106	-0.0982	0.101	5.29e-05	-0.163
ENSCHIG00000022019		grey	-0.119	-0.0404	-0.00196	-0.138	-0.126	-0.119	0.0718	-0.0563	-0.0689	0.0604	0.0216	0.0375	0.0165	-0.142	-0.0568	0.0855	0.0988	0.0602	0.0626	-0.0367	0.0715	-0.0532	0.0271	0.0195	-0.101	-0.183	0.0849	0.0324	-0.0637	-0.0727	0.0232	0.0995	-0.287	0.306	0.0103	-0.0129	0.0696	0.0177	-0.13	-0.0955	0.0882	0.102	0.157	-0.125	0.0129	0.0816	-0.0107
ENSCHIG00000022084	STAT5A	turquoise	-0.117	-0.229	-0.271	-0.185	-0.208	-0.0893	-0.147	0.0834	0.0662	-0.232	-0.195	-0.196	0.056	-0.0788	-0.182	-0.123	0.014	-0.233	-0.0755	-0.166	-0.231	-0.147	-0.19	-0.0198	-0.171	-0.283	-0.155	-0.095	-0.163	-0.171	0.31	0.242	-0.0325	0.00133	-0.184	-0.152	0.21	0.152	0.0629	0.241	0.228	0.231	0.104	0.207	-0.148	0.225	0.222
ENSCHIG00000022156		turquoise	-0.064	-0.117	0.0555	0.153	0.17	0.0659	0.16	0.157	0.101	0.246	0.115	0.181	0.363	0.113	0.17	0.236	0.298	0.305	0.293	0.16	0.203	0.0695	0.176	-0.0863	-0.136	0.197	0.0566	0.244	0.0261	-0.147	0.00285	0.154	-0.108	0.143	0.0124	0.0684	0.142	-0.0763	-0.123	-0.0556	0.131	0.158	0.0299	0.0318	0.0585	0.262	-0.0752
ENSCHIG00000022270		turquoise	0.291	-0.0627	-0.132	-0.124	-0.0395	0.122	-0.0247	0.0487	-0.102	-0.04	-0.224	-0.237	0.118	-0.234	-0.227	-0.0902	-0.0788	-0.0511	-0.0339	-0.246	-0.249	0.0579	-0.186	-0.259	0.189	-0.0564	-0.25	-0.156	-0.243	-0.124	-0.000718	0.15	0.21	-0.15	-0.184	-0.181	-0.0659	-0.0188	0.126	0.0736	0.111	-0.205	-0.31	0.0961	-0.201	-0.107	0.0195
ENSCHIG00000022441	TLCD2	turquoise	0.249	-0.268	-0.27	-0.0851	-0.191	0.257	-0.207	0.0716	-0.274	0.0102	-0.317	-0.205	0.103	-0.229	-0.215	-0.00781	-0.135	0.00912	-0.0886	-0.248	-0.258	0.0867	-0.141	-0.165	0.138	-0.14	-0.264	-0.172	-0.18	-0.318	0.0684	0.245	0.346	-0.129	-0.229	-0.145	-0.11	-0.0429	0.000577	-0.00929	0.159	-0.142	-0.221	0.129	-0.22	-0.0635	0.0319
ENSCHIG00000022466	GALNT13	grey	-0.0998	0.0717	0.0955	0.226	-0.0343	0.0588	-0.0914	-0.217	-0.0563	0.000304	-0.0596	0.0107	-0.0147	-0.02	0.0457	-0.133	0.0523	0.0491	-0.177	0.06	-0.0471	0.104	0.0354	0.0211	0.0562	0.0651	0.0605	0.0177	0.0715	0.0324	-0.064	0.139	-0.0155	0.181	0.147	0.0434	0.035	0.0308	-0.14	0.0933	0.117	0.253	0.0594	0.125	0.0851	0.261	-0.0784
ENSCHIG00000022476	ABHD2	blue	-0.0156	0.172	-0.0402	0.132	-0.347	-0.181	-0.0964	-0.137	-0.0487	-0.0626	-0.0916	-0.0346	-0.0449	-0.0488	-0.0388	0.0275	0.00908	-0.07	-0.199	-0.00762	-0.12	-0.0395	-0.0365	0.115	0.0619	-0.00555	0.0895	-0.041	0.0458	0.182	0.12	0.0837	0.0227	0.0694	0.17	0.09	-0.0664	0.0779	0.113	0.155	0.127	0.0703	0.00186	0.209	-0.0842	0.0685	0.193
ENSCHIG00000022524	TMEM80	grey	0.104	-0.0824	-0.385	-0.288	0.0605	0.302	-0.303	0.0462	-0.308	-0.215	-0.386	-0.314	-0.102	-0.206	-0.303	-0.196	-0.274	-0.184	-0.244	-0.28	-0.341	0.0885	-0.267	-0.377	0.0228	-0.213	-0.256	-0.316	-0.24	-0.132	-0.0309	0.0421	0.0608	-0.0994	-0.305	-0.285	-0.221	-0.0145	0.102	-0.0109	-0.0439	-0.0279	-0.0705	0.077	-0.112	-0.148	-0.0998
ENSCHIG00000022614		turquoise	-0.103	-0.12	-0.172	0.00114	0.0396	-0.0799	0.034	-0.123	-0.00471	0.0358	-0.0248	0.00192	-0.0373	-0.104	-0.12	-0.0285	0.0163	0.0366	-0.0404	-0.064	-0.0525	-0.0309	-0.108	-0.0747	-0.0645	-0.00941	-0.135	-0.0858	-0.155	-0.159	0.16	0.0919	-0.0394	0.0399	-0.176	-0.114	-0.035	0.0623	0.0635	0.155	0.0102	0.15	0.191	0.0524	0.0441	-0.0265	0.0648
ENSCHIG00000022674	EGR3	brown	-0.0457	-0.239	-0.0649	-0.211	0.106	0.062	-0.152	0.0248	-0.196	-0.102	-0.177	-0.168	-0.184	-0.125	-0.198	-0.277	-0.19	-0.0868	-0.103	-0.205	-0.112	0.0086	-0.224	-0.188	-0.0762	-0.18	-0.389	-0.209	-0.249	-0.305	-0.0241	0.0601	-0.079	-0.25	-0.301	-0.157	0.0581	0.0848	-0.132	0.0171	0.0166	-0.0741	-0.137	-0.00534	0.0365	0.0394	-0.14
ENSCHIG00000022715	HTR4	grey	-0.0407	-0.0131	0.124	-0.0644	0.313	0.106	0.138	0.0501	0.217	-0.0186	0.161	0.102	0.0538	0.169	0.117	-0.0932	0.0597	-0.00147	0.13	0.146	0.159	0.163	0.142	0.0514	0.0106	0.0721	0.064	0.0708	0.0445	0.0174	-0.139	-0.205	0.0264	-0.00474	-0.00221	-0.0554	-0.0498	-0.0753	-0.0246	-0.187	-0.256	-0.0152	0.0581	-0.274	0.282	-0.152	-0.269
ENSCHIG00000022728	ESRRB	blue	0.00462	0.383	0.346	0.36	-0.0694	-0.101	0.349	-0.158	0.0685	0.328	0.29	0.265	0.0351	0.155	0.216	0.249	0.144	0.303	0.182	0.223	0.299	0.151	0.263	0.305	0.211	0.308	0.327	0.189	0.298	0.349	-0.245	-0.304	-0.111	0.113	0.435	0.316	-0.0792	-0.0287	-0.0427	-0.238	-0.236	-0.16	0.038	-0.271	0.183	-0.165	-0.0964
ENSCHIG00000023005	CSRP3	blue	0.122	0.275	0.025	0.0418	-0.16	-0.071	-0.157	-0.11	-0.208	0.0317	-0.0335	-0.034	-0.191	-0.0607	-0.0256	0.069	-0.176	0.00719	-0.184	-0.0596	-0.0727	0.00941	-0.123	-0.00452	0.11	0.0149	0.00567	-0.0946	0.0447	0.206	-0.0805	0.0307	0.0215	0.0156	0.252	0.135	-0.0768	-0.0262	-0.0216	-0.00819	0.124	-0.0893	-0.0662	0.0611	-0.143	0.0187	0.128
ENSCHIG00000023042	SLC43A2	turquoise	-0.116	-0.114	-0.217	-0.0576	-0.252	-0.0416	-0.0129	0.109	0.0733	-0.0885	-0.156	-0.0769	0.138	0.00989	-0.0593	0.0054	0.112	-0.0852	-0.0414	-0.0114	-0.159	0.0395	-0.0804	0.0946	-0.0738	-0.152	0.0245	-0.00181	-0.0229	-0.0618	0.191	0.161	0.0169	-0.0024	-0.0272	-0.0412	0.0869	0.0831	-0.0267	0.0741	0.132	0.131	-0.0182	0.148	-0.0346	0.148	0.13
ENSCHIG00000023070		blue	-0.195	0.309	0.168	0.111	-0.0338	-0.132	0.171	-0.0112	0.173	0.0784	0.151	0.0957	-0.113	0.0708	0.0902	0.0598	0.112	0.0491	0.119	0.0824	0.184	-0.109	0.124	0.132	-0.022	0.129	0.244	0.0295	0.158	0.294	-0.0888	-0.162	-0.21	0.084	0.18	0.08	-0.145	-0.146	0.0142	-0.052	-0.135	0.0241	0.159	-0.0567	0.0463	-0.0137	0.0179
ENSCHIG00000023095	IER5	brown	0.186	-0.306	-0.254	-0.0116	-0.122	-0.0667	0.0113	0.0575	-0.0739	0.148	-0.0145	0.0242	0.225	-0.0374	-0.0463	0.236	0.0502	0.105	0.0317	0.0284	-0.0418	0.257	0.0623	-0.0419	-0.0474	0.0105	-0.111	0.0323	-0.087	-0.307	0.114	-0.0881	0.176	-0.0656	0.042	0.0808	-0.0461	0.0995	-0.0914	-0.163	-0.039	-0.193	-0.129	-0.151	-0.0393	-0.216	-0.0761
ENSCHIG00000023223	EMILIN3	grey	-0.211	0.0748	0.281	0.27	0.257	0.00137	0.395	0.0873	0.351	0.394	0.439	0.404	0.296	0.279	0.34	0.319	0.362	0.398	0.456	0.396	0.496	0.282	0.382	0.18	-0.127	0.355	0.367	0.359	0.269	0.0507	-0.198	-0.32	-0.152	0.327	0.171	0.139	0.068	-0.0909	-0.166	-0.386	-0.294	0.0746	0.213	-0.437	0.343	-0.0814	-0.32
ENSCHIG00000023234	TMEM120A	blue	0.0237	0.0413	-0.0443	0.00394	-0.211	-0.174	-0.111	0.0645	0.161	-0.115	0.0508	-0.016	0.114	-0.0374	0.0124	0.112	0.0108	-0.137	-0.0255	0.0132	-0.0155	-0.108	0.0944	-0.0678	-0.042	-0.0472	0.13	0.0674	-0.00747	0.102	0.163	-0.0104	-0.0689	0.153	0.0701	-0.0277	-0.0862	-0.0342	0.193	0.105	0.0329	0.184	0.134	0.142	-0.156	0.00761	0.194
ENSCHIG00000023281	ACSS3	turquoise	0.136	-0.228	-0.266	-0.0898	-0.262	-0.0164	-0.239	0.0206	-0.237	-0.067	-0.289	-0.185	0.122	-0.17	-0.166	0.00737	-0.0197	-0.0568	-0.118	-0.187	-0.284	-0.0152	-0.155	-0.146	0.00656	-0.158	-0.222	-0.107	-0.182	-0.203	0.269	0.318	0.199	-0.125	-0.178	-0.0825	-0.0525	0.036	0.0565	0.153	0.285	-0.00873	-0.155	0.297	-0.226	0.0568	0.171
ENSCHIG00000023377	GPM6B	turquoise	-0.0453	-0.21	-0.125	0.0328	-0.119	-0.0072	-0.0484	0.052	-0.00421	0.109	-0.0341	0.0757	0.179	0.0299	0.0276	0.0986	0.197	0.124	0.0871	0.0745	-0.000891	0.155	0.0306	-0.0936	-0.0383	0.0611	-0.0606	0.0655	-0.0467	-0.194	0.165	0.213	0.0858	-0.0138	-0.0558	0.0664	-0.0666	-0.00753	-0.0677	0.0638	0.153	0.0635	-0.0172	0.1	0.0353	0.0651	-0.0325
ENSCHIG00000023423	PFKFB3	turquoise	-0.0164	-0.316	-0.221	-0.163	-0.0424	-0.0136	0.0528	0.249	0.188	0.00219	0.082	0.0406	0.318	0.0472	-0.0361	0.168	0.152	-0.0301	0.154	0.114	0.0301	0.204	0.136	-0.161	-0.0387	-0.126	0.00634	0.0936	-0.0966	-0.252	0.27	0.0389	0.0264	0.0911	-0.00951	0.0259	0.0408	0.0998	-0.147	-0.0721	-0.0199	0.0886	0.0482	-0.0942	0.104	-0.0466	0.00844
ENSCHIG00000023424		brown	0.0566	-0.049	-0.102	-0.0636	0.0335	-0.153	0.0158	-0.169	-0.26	-0.0148	-0.0684	-0.113	-0.14	-0.092	-0.135	-0.0936	-0.12	-0.0565	-0.0876	-0.0963	-0.109	-0.0343	-0.113	-0.0698	0.00252	-0.0271	-0.218	-0.168	-0.0733	-0.101	0.0122	-0.0389	0.0174	-0.24	0.0615	0.0203	0.00951	0.213	-0.025	0.0708	0.0163	-0.287	-0.12	-0.112	-0.0504	-0.108	-0.00111
ENSCHIG00000023608	RASD1	turquoise	-0.0727	-0.0342	-0.0932	0.0447	-0.137	-0.196	0.00246	0.0634	0.108	0.0439	0.0998	0.137	0.123	0.136	0.138	0.159	0.167	0.0349	0.0367	0.19	0.0305	0.0942	0.0977	0.107	-0.036	0.00551	0.178	0.181	0.164	0.0594	0.231	0.0471	-0.0886	0.0504	0.23	0.186	0.0156	0.162	-0.12	0.0435	0.0758	0.0625	0.0705	-0.0836	0.0548	0.0761	0.0817
ENSCHIG00000023643	ANGPTL4	grey	-0.352	0.163	0.28	0.16	-0.108	-0.201	0.0679	-0.18	0.386	-0.0296	0.351	0.276	-0.111	0.151	0.273	-0.0042	0.202	-0.0407	0.0189	0.253	0.232	-0.0678	0.0841	0.27	-0.0428	0.151	0.287	0.219	0.211	0.237	-0.00764	-0.0593	-0.296	0.255	0.231	0.156	0.0806	-0.0523	-0.0125	0.0635	-0.0703	0.298	0.28	-0.0469	0.259	0.211	0.0448
ENSCHIG00000023694	TMEM229B	turquoise	0.0543	-0.0677	-0.158	-0.0288	-0.151	0.0179	0.075	-0.165	-0.213	-0.0658	-0.343	-0.254	-0.00866	-0.132	-0.161	-0.129	-0.0245	-0.044	-0.12	-0.208	-0.295	-0.0958	-0.253	0.0147	0.0232	-0.0783	-0.182	-0.147	-0.131	-0.0646	0.0432	0.241	0.106	-0.199	-0.146	-0.0732	0.103	0.0576	0.0823	0.21	0.229	-0.0369	-0.145	0.203	-0.168	0.161	0.135
ENSCHIG00000023737	SLC9A1	blue	0.0525	0.304	0.0639	0.322	-0.188	-0.0357	0.07	-0.208	-0.0314	0.17	0.0623	0.143	0.0376	0.0724	0.157	0.155	0.0368	0.145	-0.0456	0.157	0.103	0.0417	0.139	0.202	0.176	0.236	0.283	0.0746	0.245	0.246	-0.18	-0.162	-0.0018	0.198	0.306	0.131	-0.0641	0.0136	-0.0182	-0.0703	-0.122	-0.00186	0.00769	-0.059	0.0518	0.00721	0.0128
ENSCHIG00000023836	CIDEA	turquoise	-0.0916	0.0551	-0.00739	0.0676	-0.119	-0.148	0.293	-0.229	-0.0443	0.0977	-0.0873	-0.0183	0.0677	0.0354	0.0234	-0.0271	0.176	0.113	0.0641	0.0107	-0.0758	0.0569	-0.101	0.0596	0.11	0.0336	0.097	0.0454	0.0407	0.0684	-0.081	0.0205	-0.0646	-0.00301	0.0191	0.0268	0.091	-0.0197	-0.0506	0.00618	0.0113	-0.0936	-0.117	-0.0406	0.0402	0.0454	0.044
ENSCHIG00000023888	PIM1	turquoise	0.153	0.0134	-0.152	0.0788	-0.102	0.0393	-0.129	-0.245	-0.427	0.00808	-0.311	-0.123	0.0302	-0.0664	-0.0986	-0.0666	-0.0389	0.0531	-0.171	-0.0709	-0.241	0.12	-0.126	-0.0788	0.239	0.0111	-0.118	-0.119	-0.00505	-0.0379	-0.0194	0.217	0.239	-0.14	0.0644	0.104	-0.0282	0.0424	-0.139	0.0267	0.172	-0.261	-0.283	0.107	-0.0158	0.0413	-0.0221
ENSCHIG00000024179		brown	0.153	-0.0731	-0.0801	0.0375	0.269	0.0243	0.135	0.0043	-0.0743	0.279	-0.00315	0.099	0.29	0.113	0.122	0.17	0.176	0.291	0.239	0.161	0.136	0.255	0.179	-0.134	0.0625	0.103	0.025	0.119	0.0802	-0.168	-0.0134	0.0107	0.102	0.0351	0.114	0.182	-0.03	0.00448	-0.274	-0.19	-0.00614	-0.0797	0.0132	-0.274	0.143	-0.0714	-0.245
ENSCHIG00000024271	DNAJA4	blue	0.347	0.282	0.0175	0.215	-0.265	0.0102	0.0615	-0.182	-0.271	0.188	-0.134	-0.0546	-0.0735	-0.0375	-0.0209	0.166	-0.114	0.17	-0.134	-0.059	-0.0862	0.156	0.0293	0.0117	0.313	0.158	0.022	-0.115	0.0792	0.231	-0.16	-0.112	0.304	-0.161	0.236	0.189	-0.371	-0.144	0.141	-0.104	-0.0399	-0.379	-0.299	0.0419	-0.181	-0.301	0.0768
ENSCHIG00000024392	SIM2	blue	0.116	0.0211	0.108	0.0413	-0.0577	-0.107	0.309	-0.0621	0.213	0.1	0.117	0.046	0.108	-0.0545	0.0561	0.156	0.0624	0.0429	0.121	0.00587	0.124	-0.0305	0.217	0.107	0.131	0.0556	0.106	0.0591	0.008	0.0484	-0.0115	-0.242	0.0697	0.0567	0.0815	0.0401	-0.157	-0.0133	0.298	-0.0492	-0.212	-0.0521	0.07	-0.0512	-0.0337	-0.279	0.0866
ENSCHIG00000024400	SLC35F2	brown	-0.325	0.088	0.1	0.067	0.00661	0.082	-0.0739	-0.0751	0.0699	-0.0409	0.055	0.099	-0.177	0.0251	0.0761	-0.157	-0.00821	-0.0162	-0.0605	0.0781	0.0809	-0.0176	-0.159	0.282	-0.169	0.0566	0.0675	0.034	0.108	0.0174	-0.294	0.0188	-0.281	0.181	0.071	-0.0127	0.349	0.0718	-0.286	-0.0782	0.00285	0.0879	0.105	-0.134	0.222	0.394	-0.238
ENSCHIG00000024458	CARNMT1	brown	-0.0441	-0.031	0.185	0.141	0.152	0.108	-0.0354	-0.085	-0.0548	0.109	0.148	0.184	-0.0166	0.139	0.187	-0.0516	0.0982	0.149	0.0624	0.191	0.173	0.0896	0.107	0.05	-0.0242	0.206	-0.00955	0.0791	0.0872	-0.0326	-0.0935	0.0472	0.0167	0.0552	0.053	0.0799	0.0547	0.0423	-0.139	-0.0244	0.029	0.00754	0.0565	-0.137	0.236	0.124	-0.241
ENSCHIG00000024501	MICAL2	turquoise	0.0326	0.197	0.0159	0.0203	-0.0907	-0.129	-0.0357	-0.218	-0.206	-0.19	-0.151	-0.14	-0.156	-0.0236	-0.112	-0.164	-0.129	-0.155	-0.154	-0.078	-0.144	-0.315	-0.0885	0.00234	0.0766	-0.0582	-0.0525	-0.157	0.0277	0.161	0.0747	0.176	0.149	-0.0845	0.105	0.00584	0.163	0.0647	0.056	0.249	0.195	-0.0312	0.0538	0.201	-0.0758	0.266	0.311
ENSCHIG00000024519	ACSM3	grey	-0.152	-0.0193	-0.0277	-0.118	0.0786	0.161	-0.3	0.0555	0.0506	-0.366	-0.103	-0.222	-0.366	-0.184	-0.263	-0.359	-0.29	-0.31	-0.345	-0.171	-0.163	-0.0372	-0.129	0.00564	-0.185	-0.205	-0.183	-0.306	-0.246	-0.0587	-0.071	0.0551	-0.0473	0.174	-0.205	-0.242	0.165	0.107	0.108	0.127	0.044	0.165	0.151	0.0692	-0.0162	0.156	-0.0233
ENSCHIG00000024559	ZNF385B	blue	0.0408	0.344	0.141	0.209	-0.0183	-0.192	-0.107	-0.0849	-0.0473	0.128	0.213	0.229	0.0088	0.0801	0.216	0.236	0.0582	0.123	-0.0201	0.189	0.126	-0.00316	0.141	-0.000938	0.128	0.226	0.25	0.135	0.216	0.34	0.0277	-0.0651	-0.0766	0.0845	0.385	0.234	-0.235	-0.055	0.0756	-0.064	0.00189	-0.0393	0.0294	0.0687	-0.023	-0.0855	0.117
ENSCHIG00000024645	PCDH12	brown	-0.27	0.153	0.203	0.279	0.104	0.0347	0.246	0.0238	0.219	0.25	0.138	0.211	0.0745	0.155	0.253	0.0889	0.198	0.293	0.206	0.157	0.255	0.0276	0.105	0.389	-0.192	0.227	0.231	0.199	0.227	0.128	-0.202	-0.119	-0.178	0.137	0.035	0.0482	0.111	0.0322	0.0599	-0.124	-0.1	0.18	0.181	-0.066	0.136	0.125	-0.18
ENSCHIG00000024740	FBXO30	turquoise	0.122	-0.201	-0.266	-0.058	-0.191	-0.0371	-0.137	0.0153	-0.107	-0.0224	-0.193	-0.0936	0.158	-0.0602	-0.0807	0.0315	0.0703	-0.00963	-0.0579	-0.0454	-0.196	0.0305	-0.0506	-0.164	-0.00355	-0.0982	-0.128	-0.043	-0.116	-0.176	0.223	0.257	0.209	-0.0556	-0.0863	-0.0417	0.00123	0.0676	0.032	0.162	0.228	0.0325	-0.109	0.225	-0.124	0.107	0.157
ENSCHIG00000024789	ASB18	blue	0.0057	0.216	0.178	0.201	0.0325	-0.117	0.145	-0.0123	0.167	0.253	0.314	0.256	0.163	0.161	0.193	0.329	0.161	0.214	0.235	0.228	0.317	0.128	0.332	0.0165	0.0181	0.218	0.251	0.183	0.167	0.185	-0.0689	-0.278	-0.151	0.259	0.278	0.162	-0.144	-0.0999	0.0388	-0.198	-0.216	0.114	0.257	-0.225	0.127	-0.192	-0.076
ENSCHIG00000024911	MYL10	turquoise	0.113	-0.286	-0.138	-0.191	0.0293	0.075	-0.0916	0.25	-0.0717	0.0514	-0.0237	0.0952	0.274	0.118	0.0219	0.156	0.0657	0.0565	0.184	0.0723	0.0669	0.145	0.125	-0.256	-0.0129	-0.128	-0.0787	0.077	-0.0418	-0.327	0.0578	-0.0276	0.126	-0.0437	-0.118	0.0384	0.123	-0.0419	-0.186	-0.182	-0.0262	-0.0755	-0.0848	-0.0315	0.0526	-0.0335	-0.0665
ENSCHIG00000024959	DOK4	turquoise	0.00584	-2.83e-06	-0.107	-0.15	0.0344	-0.0603	0.046	-0.202	-0.261	-0.147	-0.303	-0.302	-0.196	-0.147	-0.155	-0.29	-0.177	-0.126	-0.193	-0.29	-0.299	-0.233	-0.319	0.0732	-0.0222	-0.233	-0.209	-0.203	-0.117	-0.0204	0.00246	0.176	0.00742	-0.19	-0.175	-0.158	0.195	0.15	0.102	0.219	0.212	-0.0979	-0.124	0.122	-0.208	0.138	0.153
ENSCHIG00000025066	SLC19A1	grey	-0.176	-0.0398	-0.0493	-0.214	0.173	-0.126	-0.209	0.0685	0.167	-0.129	0.138	0.0293	-0.0323	-0.0359	-0.0969	-0.00407	0.0243	-0.116	0.0393	-0.0344	0.0701	-0.103	-0.011	-0.234	-0.249	-0.158	-0.0985	-0.0326	-0.122	-0.0842	0.174	0.121	-0.26	0.26	-0.06	-0.191	0.0891	0.0191	0.0338	0.0188	0.11	0.281	0.327	-0.0614	0.016	0.193	0.117
ENSCHIG00000025140	FHL2	blue	0.168	0.0805	0.0719	0.127	-0.0165	-0.133	0.292	-0.0371	0.203	0.201	0.195	0.179	0.302	0.0675	0.174	0.332	0.185	0.158	0.214	0.151	0.181	0.0805	0.325	-0.0119	0.173	0.184	0.218	0.174	0.0878	0.109	0.0247	-0.196	0.0964	0.0676	0.23	0.172	-0.29	-0.191	0.206	-0.105	-0.182	-0.0516	0.053	-0.0585	-0.00603	-0.311	0.0798
ENSCHIG00000025262	DIAPH1	blue	0.0592	0.16	-0.0913	0.03	-0.44	-0.0311	-0.0604	-0.167	-0.188	-0.132	-0.292	-0.238	-0.305	-0.136	-0.215	-0.134	-0.221	-0.152	-0.337	-0.21	-0.273	-0.0647	-0.223	0.271	0.0994	-0.188	-0.0618	-0.266	-0.0299	0.136	-0.0411	0.057	0.179	-0.0962	0.0241	-0.00334	-0.00136	0.0912	0.14	0.104	0.104	-0.153	-0.141	0.123	-0.171	-0.0211	0.191
ENSCHIG00000025384	FOS	brown	0.0578	-0.0623	-0.0309	-0.0581	0.107	-0.0056	-0.117	-0.131	-0.232	-0.097	-0.115	-0.129	-0.335	-0.149	-0.165	-0.328	-0.216	-0.105	-0.194	-0.137	-0.098	-0.0819	-0.242	-0.0797	-0.0329	-0.0127	-0.269	-0.217	-0.136	-0.13	-0.141	-0.0856	-0.0354	-0.153	-0.123	-0.12	0.0963	0.2	-0.0978	0.044	-0.0516	-0.156	-0.0197	-0.077	0.054	0.0258	-0.158
ENSCHIG00000025411	HSPA6	brown	0.182	-0.0636	-0.104	-0.0603	-0.107	-0.202	0.0566	-0.212	-0.264	0.0454	-0.113	-0.0911	-0.0912	-0.0355	-0.0729	0.0873	-0.108	-0.0174	-0.069	-0.0739	-0.0944	0.0363	-0.0735	-0.109	0.103	-0.00924	-0.21	-0.12	-0.0378	-0.0732	0.00585	-0.11	0.0454	-0.215	0.146	0.171	-0.0532	0.101	-0.0587	-0.0148	-0.0107	-0.39	-0.171	-0.182	-0.0641	-0.163	0.0532
ENSCHIG00000025428		turquoise	-0.0549	-0.139	-0.215	-0.0186	-0.15	-0.0884	-0.0318	0.0474	0.0851	0.0044	-0.0695	0.0163	0.235	0.0619	0.0241	0.106	0.218	0.0164	0.0302	0.0959	-0.0741	0.0796	0.0108	0.000745	-0.1	-0.0627	0.0524	0.0928	0.000612	-0.103	0.229	0.194	0.00448	0.0767	0.0476	0.0492	0.099	0.0849	-0.0812	0.0854	0.185	0.176	0.0299	0.0803	-0.011	0.185	0.0835
ENSCHIG00000025577	DHCR24	blue	-0.198	0.365	0.17	0.138	-0.0498	-0.0456	0.115	-0.217	0.00777	-0.076	-0.0365	-0.0803	-0.337	-0.13	-0.076	-0.193	-0.179	-0.0848	-0.167	-0.109	0.00673	-0.18	-0.16	0.131	0.00912	0.0858	0.115	-0.13	0.0663	0.299	-0.216	-0.206	-0.226	0.119	0.0465	-0.061	-0.0586	0.0497	0.141	0.113	-0.162	0.0425	0.106	0.0378	-0.0189	-0.00823	0.0139
ENSCHIG00000025604		brown	0.22	-0.439	-0.297	-0.161	0.166	-0.0297	0.147	0.204	0.0118	0.334	0.0772	0.081	0.367	0.00118	0.0697	0.307	0.0721	0.256	0.263	0.0561	0.136	0.267	0.243	-0.385	-0.068	-0.0413	-0.13	0.055	-0.126	-0.493	0.149	-0.131	0.197	0.00368	-0.175	-0.079	-0.248	-0.0362	-0.0957	-0.242	-0.161	-0.0951	-0.0569	-0.244	-0.0475	-0.365	-0.0731
ENSCHIG00000025669	NAGLU	turquoise	-0.193	-0.255	-0.203	-0.161	-0.133	0.177	0.0149	0.219	0.144	-0.172	-0.128	-0.125	0.122	-0.0817	-0.159	-0.0646	0.0282	-0.152	0.0183	-0.14	-0.138	-0.0407	-0.214	0.111	-0.153	-0.206	-0.144	-0.0585	-0.165	-0.25	0.108	0.271	-0.0382	0.0111	-0.196	-0.102	0.246	-0.0349	-0.00472	0.0668	0.175	0.169	0.139	0.0666	-0.0674	0.221	0.0855
ENSCHIG00000025798		grey	0.0351	-0.0757	-0.0786	-0.107	-0.165	0.353	-0.188	0.305	-0.00204	-0.172	-0.259	-0.252	-0.0551	-0.088	-0.156	-0.172	-0.159	-0.144	-0.134	-0.203	-0.206	0.0196	-0.163	-0.0478	0.0592	-0.126	-0.161	-0.174	-0.192	-0.0649	-0.0328	0.202	0.141	-0.26	-0.376	-0.154	-0.112	-0.177	0.128	0.147	0.109	0.0265	-0.256	0.267	-0.188	0.0471	0.00605
ENSCHIG00000026174	HSPB7	blue	0.245	0.355	0.0428	0.131	-0.193	0.0804	-0.0731	-0.107	-0.232	0.017	-0.151	-0.142	-0.212	-0.103	-0.101	0.0255	-0.268	-0.00601	-0.213	-0.13	-0.0865	-3.44e-05	-0.0373	-0.00473	0.269	0.0753	0.0172	-0.205	0.0169	0.278	-0.186	-0.0795	0.14	-0.0826	0.146	0.0643	-0.292	-0.144	0.113	0.00212	-0.022	-0.202	-0.167	0.088	-0.177	-0.133	0.0933
ENSCHIG00000026370	BDH1	blue	0.161	0.167	0.0209	0.123	0.017	0.118	-0.0619	-0.0426	0.0692	-0.0369	0.022	-0.0645	-0.139	-0.184	-0.0637	-0.00094	-0.167	-0.069	-0.135	-0.0507	0.0225	-0.127	0.0701	0.00076	0.0325	0.0826	0.0865	-0.126	-0.0312	0.11	-0.127	-0.184	0.0388	0.228	0.0443	-0.121	-0.0858	0.0598	0.258	0.00172	-0.12	0.0411	0.151	0.0121	-0.163	-0.0917	0.0653
ENSCHIG00000026378	NME6	grey	0.0903	-0.0975	-0.135	-0.0681	0.0816	0.27	0.103	0.267	0.122	0.0847	0.0453	0.0684	0.374	0.0744	0.0925	0.192	0.0562	0.0681	0.256	0.0568	0.068	0.183	0.0535	0.0485	0.0539	0.0819	0.0866	0.149	0.0682	-0.0664	-0.114	-0.259	0.0108	-0.0561	-0.0493	-0.0857	-0.0793	-0.0355	0.0302	-0.312	-0.318	-0.0874	-0.0404	-0.184	0.104	-0.249	-0.23
ENSCHIG00000026403	TMEM201	turquoise	-0.156	0.0115	-0.0628	0.114	-0.108	-0.0166	0.0896	0.0833	0.239	0.0348	0.0776	0.146	0.269	0.184	0.166	0.15	0.28	0.0482	0.127	0.243	0.072	0.106	0.139	0.172	0.00132	0.0716	0.27	0.211	0.187	0.0716	0.108	0.0586	-0.0972	0.137	0.198	0.139	0.0939	0.0795	-0.071	0.000704	0.0188	0.202	0.1	-0.0475	0.13	0.154	0.0233
ENSCHIG00000026415	AKT1S1	grey	-0.259	0.0593	0.141	0.111	-0.23	-0.0176	0.0572	0.0276	0.313	-0.0315	0.184	0.112	-0.0553	-0.132	0.0199	0.0682	0.0521	-0.0682	0.0629	0.0265	0.183	-0.214	0.0379	0.266	-0.13	0.0649	0.246	0.0818	0.0484	0.0781	0.0611	-0.0317	-0.243	0.401	-0.0491	-0.153	0.117	0.0453	0.0704	0.098	-0.0126	0.376	0.37	0.0989	0.031	0.251	0.115
ENSCHIG00000027016	TFRC	brown	0.0482	0.0384	0.191	0.223	0.0555	0.0183	0.099	-0.0131	0.0873	0.259	0.21	0.296	0.12	0.215	0.374	0.0953	0.213	0.262	0.125	0.293	0.202	0.0393	0.138	0.172	-0.0187	0.281	0.141	0.28	0.243	0.0505	-0.104	0.0395	0.0114	-0.115	0.176	0.227	0.0835	0.0585	-0.118	0.0239	0.0593	0.0614	-0.0682	-0.0226	0.141	0.19	-0.17
[truncated: 136 more columns]
